# Supplementary material for: A comparative analysis of divergently-paired genes (DPGs) among Drosophila and vertebrate genomes
Source: BMC Evol Biol. 2009 Mar 11;9:55. doi: 10.1186/1471-2148-9-55 (PMC2670823; doi:10.1186/1471-2148-9-55)
Supplement: Additional file 1 — Table S1. identification and characterization of DPGs in Dmel [file 1471-2148-9-55-S1.xls]

## Sheet: Divergent Gene Pairs
SortID	Chromosome	Gene Symbol	Start	End	Strand	Gene Symbol	Start	End	Strand	Distance	Tandem Duplicates
1	3R	CG9741	4477111	4479736	-	CG11753	4478738	4479576	+	-998	Y
2	3R	CG33203	24696330	24714723	-	CG33553	24713801	24748500	+	-922	Y
3	2L	CG17654	1724971	1729629	-	CG31938	1728735	1729527	+	-894	Y
4	3R	CG31137	20023310	20047687	-	CG6219	20046864	20049254	+	-823	Y
5	X	CG10964	8086734	8088540	-	CG2151	8087720	8093275	+	-820	Y
6	2L	CG10223	19443291	19449436	-	CG31699	19448650	19449220	+	-786	Y
7	2L	CG31650	5040639	5044008	-	CG31919	5043269	5048366	+	-739	Y
8	2R	CG10197	10287510	10313817	-	CG12856	10313142	10313525	+	-675	Y
9	X	CG3192	6522497	6524354	-	CG4094	6523702	6527090	+	-652	Y
10	2R	CG12390	6806892	6809078	-	CG30033	6808435	6809500	+	-643	Y
11	2R	CG5580	13793843	13804715	-	CG14502	13804084	13809576	+	-631	Y
12	3R	CG2993	3631717	3635710	-	CG10928	3635092	3635603	+	-618	Y
13	X	CG3810	1759862	1764983	-	CG3480	1764399	1776090	+	-584	Y
14	2R	CG8048	11840126	11851500	-	CG4311	11850953	11856118	+	-547	Y
15	2L	CG9828	13163291	13166072	-	CG5216	13165551	13169551	+	-521	Y
16	2L	CG5846	9956148	9957807	-	CG4658	9957287	9960170	+	-520	Y
17	3L	CG14176	9601359	9603140	-	CG8336	9602623	9605745	+	-517	Y
18	2R	CG8830	7947809	7952484	-	CG30051	7951990	7952754	+	-494	Y
19	X	CG9114	15164316	15167377	-	CG6170	15166892	15174292	+	-485	Y
20	3R	CG5422	19868924	19873987	-	CG5986	19873512	19874891	+	-475	Y
21	2R	CG15706	11738077	11745547	-	CG15701	11745080	11748949	+	-467	Y
22	2R	CG13503	17615163	17630130	-	CG5303	17629683	17632150	+	-447	Y
23	3L	CG2211	1316769	1318835	-	CG9165	1318409	1322939	+	-426	Y
24	3L	CG9648	19227776	19229450	-	CG9666	19229028	19232097	+	-422	Y
25	3L	CG17143	195168	196219	-	CG16940	195807	200015	+	-412	Y
26	X	CG32676	10558336	10590123	-	CG1799	10589724	10594025	+	-399	Y
27	2R	CG10149	10265014	10267773	-	CG30476	10267389	10268142	+	-384	Y
28	2L	CG9124	5051191	5053209	-	CG14040	5052846	5054577	+	-363	Y
29	X	CG12659	8435852	8437626	-	CG12737	8437289	8446452	+	-337	Y
30	2R	CG11669	3981362	3984110	-	CG8690	3983778	3985756	+	-332	Y
31	2L	CG15387	2225798	2226840	-	CG7085	2226523	2231096	+	-317	Y
32	3L	CG33056	21132097	21137073	-	CG10512	21136761	21141935	+	-312	Y
33	3R	CG6560	17711398	17713073	-	CG6678	17712763	17732904	+	-310	Y
34	2L	CG9263	13541675	13542576	-	CG16853	13542268	13543560	+	-308	Y
35	3L	CG11658	11674035	11682510	-	CG7319	11682209	11684518	+	-301	Y
36	3L	CG12355	15458217	15459302	-	CG13455	15459001	15463315	+	-301	Y
37	X	CG6205	18211456	18213788	-	CG6179	18213487	18215426	+	-301	Y
38	3R	CG2216	26211290	26213851	-	CG1469	26213554	26216306	+	-297	Y
39	X	CG14815	1722979	1725217	-	CG14803	1724944	1728507	+	-273	Y
40	2L	CG3069	2767281	2768166	-	CG2859	2767912	2768613	+	-254	Y
41	3R	CG9611	9520979	9526560	-	CG9347	9526308	9528844	+	-252	Y
42	3L	CG17233	20167016	20175359	-	CG6951	20175112	20178979	+	-247	Y
43	2R	CG8171	10891477	10895823	-	CG8174	10895581	10902720	+	-242	Y
44	3L	CG12182	2580490	2583073	-	CG16985	2582834	2583787	+	-239	Y
45	2L	CG5442	12431856	12434665	-	CG6382	12434432	12440605	+	-233	Y
46	3R	CG5429	19874893	19876735	-	CG5991	19876511	19879314	+	-224	Y
47	X	CG18358	16548384	16555344	-	CG32572	16555120	16560892	+	-224	Y
48	3L	CG12099	1538895	1541986	-	CG7864	1541767	1543395	+	-219	Y
49	3R	CG6136	11195757	11197898	-	CG5073	11197681	11199970	+	-217	Y
50	3L	CG6513	13994838	13996963	-	CG6650	13996752	13999904	+	-211	Y
51	2R	CG14764	3453853	3467685	-	CG2906	3467475	3469879	+	-210	Y
52	X	CG3201	5464371	5467795	-	CG32763	5467587	5471289	+	-208	Y
53	X	CG3706	787751	789492	-	CG32815	789287	791580	+	-205	Y
54	3L	CG1960	1926266	1931595	-	CG5690	1931392	1933797	+	-203	Y
55	3R	CG11337	27227557	27231174	-	CG17998	27230971	27283499	+	-203	Y
56	X	CG8590	2455313	2460208	-	CG9900	2460010	2462984	+	-198	Y
57	3R	CG7208	14009378	14011437	-	CG7940	14011241	14013594	+	-196	Y
58	3L	CG2277	1288807	1290949	-	CG2469	1290756	1295344	+	-193	Y
59	2L	CG15819	7472505	7474893	-	CG6441	7474702	7476750	+	-191	Y
60	X	CG17592	4391757	4394495	-	CG15912	4394311	4395051	+	-184	Y
61	2R	CG17985	3163432	3167124	-	CG30491	3166941	3168583	+	-183	Y
62	3L	CG18214	979510	1018407	-	CG9205	1018229	1019830	+	-178	Y
63	3R	CG7183	14043850	14046421	-	CG7988	14046248	14047199	+	-173	Y
64	X	CG12743	8330229	8334756	-	CG32714	8334585	8355335	+	-171	Y
65	2R	CG14479	13017317	13017760	-	CG18431	13017591	13023510	+	-169	Y
66	2R	CG14479	13017317	13017760	-	CG4844	13017591	13023510	+	-169	Y
67	2L	CG15639	13304865	13306755	-	CG16825	13306588	13307807	+	-167	Y
68	2R	CG33228	20176073	20177142	-	CG3691	20176978	20179118	+	-164	Y
69	3R	CG2781	3807539	3821568	-	CG31466	3821412	3821981	+	-156	N
70	2L	CG11604	271901	274096	-	CG11555	273955	274766	+	-141	Y
71	3R	CG10230	19557225	19559184	-	CG10367	19559046	19576868	+	-138	Y
72	2R	CG8322	11507289	11516123	-	CG8370	11515986	11521771	+	-137	Y
73	2R	CG12055	3303711	3305193	-	CG1925	3305065	3312857	+	-128	Y
74	3R	CG9588	9500811	9502399	-	CG9374	9502271	9505157	+	-128	N
75	2R	CG15863	5471038	5471488	-	CG12130	5471362	5475876	+	-126	Y
76	3L	CG15811	4120317	4122733	-	CG1167	4122610	4124933	+	-123	Y
77	2R	CG30388	16637045	16650144	-	CG9406	16650025	16650779	+	-119	Y
78	3R	CG7281	10714726	10715915	-	CG3731	10715800	10718109	+	-115	N
79	X	CG1518	20860640	20864792	-	CG32513	20864683	20889621	+	-109	Y
80	2R	CG30394	16827620	16831133	-	CG9696	16831026	16849423	+	-107	Y
81	3L	CG7197	8272442	8273744	-	CG13671	8273638	8276293	+	-106	Y
82	2R	CG12928	5099819	5101024	-	CG1827	5100919	5102415	+	-105	Y
83	2L	CG31794	19396704	19422353	-	CG13085	19422251	19426199	+	-102	N
84	3R	CG9378	5340538	5341829	-	CG8165	5341731	5346660	+	-98	N
85	3R	CG6015	17857865	17860116	-	CG6375	17860020	17864118	+	-96	N
86	3R	CG7672	14193624	14198460	-	CG14310	14198383	14199051	+	-77	N
87	3R	CG9378	5340538	5341829	-	CG8176	5341758	5352964	+	-71	N
88	X	CG17068	20059026	20062165	-	CG17060	20062100	20065366	+	-65	N
89	2R	CG4643	8736846	8738366	-	CG4654	8738304	8744116	+	-62	N
90	3R	CG6946	7640922	7645142	-	CG14724	7645081	7646030	+	-61	N
91	2R	CG10102	9876167	9876864	-	CG13941	9876807	9877688	+	-57	N
92	3R	CG3983	12896245	12898509	-	CG5184	12898453	12899531	+	-56	N
93	3L	CG10671	5118026	5120095	-	CG4633	5120052	5123801	+	-43	N
94	X	CG32505	20231763	20234694	-	CG1676	20234656	20237088	+	-38	N
95	2R	CG6033	9011129	9018744	-	CG17064	9018708	9022008	+	-36	N
96	3R	CG2943	3728975	3733088	-	CG2670	3733055	3735445	+	-33	N
97	3R	CG14841	10087113	10088140	-	CG14839	10088109	10089094	+	-31	N
98	2L	CG3664	2359546	2365362	-	CG4272	2365335	2370114	+	-27	N
99	3R	CG33107	18409074	18410534	-	CG6937	18410508	18411935	+	-26	N
100	2R	CG11141	2972240	2975208	-	CG11127	2975184	2976800	+	-24	N
101	3L	CG32276	3181392	3182575	-	CG17569	3182553	3194879	+	-22	N
102	3L	CG6754	9694359	9697395	-	CG18176	9697374	9700659	+	-21	N
103	3R	CG11518	27401550	27406412	-	CG1569	27406394	27413861	+	-18	N
104	X	CG15335	7966512	7980949	-	CG2120	7980931	7982123	+	-18	N
105	3L	CG14950	2641013	2643188	-	CG33233	2643171	2644952	+	-17	N
106	2L	CG6249	11122564	11123792	-	CG4738	11123779	11129335	+	-13	N
107	2L	CG31800	19029586	19030385	-	CG17492	19030373	19037470	+	-12	N
108	2R	CG8766	8268932	8272317	-	CG12373	8272306	8273080	+	-11	N
109	3R	CG4217	16401073	16402741	-	CG5412	16402730	16403853	+	-11	N
110	2L	CG13130	9983661	9984657	-	CG4722	9984647	9995545	+	-10	N
111	3R	CG5794	20462180	20475673	-	CG6677	20475665	20479099	+	-8	N
112	3R	CG6496	22281182	22281863	-	CG14237	22281858	22282964	+	-5	N
113	3L	CG10622	5535636	5537631	-	CG4852	5537627	5539050	+	-4	N
114	3L	CG13072	16196337	16197291	-	CG5057	16197288	16197999	+	-3	N
115	3L	CG14104	19740783	19741088	-	CG8548	19741090	19744241	+	2	N
116	3R	CG14304	14418740	14424475	-	CG14305	14424478	14425819	+	3	N
117	2L	CG17259	3035491	3037403	-	CG17260	3037411	3038795	+	8	N
118	2L	CG17949	21410718	21411338	-	CG31618	21411347	21411915	+	9	N
119	2L	CG33906	21420892	21421446	-	CG33808	21421455	21422023	+	9	N
120	2L	CG33902	21439981	21440535	-	CG33814	21440544	21441112	+	9	N
121	2L	CG33900	21445042	21445596	-	CG33817	21445605	21446173	+	9	N
122	2L	CG33898	21450102	21450656	-	CG33820	21450665	21451233	+	9	N
123	2L	CG33896	21455145	21455699	-	CG33823	21455708	21456276	+	9	N
124	2L	CG33894	21460188	21460742	-	CG33826	21460751	21461319	+	9	N
125	2L	CG33892	21465231	21465785	-	CG33829	21465794	21466362	+	9	N
126	2L	CG33890	21470274	21470828	-	CG33832	21470837	21471405	+	9	N
127	2L	CG33888	21475425	21475979	-	CG33835	21475988	21476556	+	9	N
128	2L	CG33886	21480470	21481024	-	CG33838	21481033	21481601	+	9	N
129	2L	CG33884	21485515	21486069	-	CG33841	21486078	21486646	+	9	N
130	2L	CG33882	21490568	21491122	-	CG33844	21491131	21491699	+	9	N
131	2L	CG33880	21495613	21496167	-	CG33847	21496176	21496744	+	9	N
132	2L	CG33878	21500657	21501211	-	CG33850	21501220	21501788	+	9	N
133	2L	CG33876	21505702	21506256	-	CG33853	21506265	21506833	+	9	N
134	2L	CG33874	21510545	21511099	-	CG33856	21511108	21511676	+	9	N
135	2L	CG33872	21515388	21515942	-	CG33859	21515951	21516519	+	9	N
136	2L	CG33870	21520231	21520785	-	CG33862	21520794	21521362	+	9	N
137	2L	CG33868	21525275	21525829	-	CG33865	21525838	21526406	+	9	N
138	2R	CG16935	9376255	9377909	-	CG13344	9377919	9380067	+	10	N
139	3R	CG14854	10384983	10386693	-	CG14850	10386704	10387180	+	11	N
140	3R	CG2210	27570894	27571755	-	CG1910	27571766	27576745	+	11	N
141	X	CG8675	17082309	17083437	-	CG12996	17083448	17085039	+	11	N
142	3R	CG31064	23055539	23064803	-	CG5923	23064815	23066952	+	12	N
143	X	CG1696	21130455	21134709	-	CG1486	21134721	21138825	+	12	N
144	2L	CG9243	21153642	21155937	-	CG9244	21155949	21160617	+	12	N
145	2R	CG1360	3099585	3101919	-	CG2092	3101932	3107067	+	13	N
146	X	CG14232	19535919	19538082	-	CG14230	19538097	19540279	+	15	N
147	3L	CG10539	5772896	5784904	-	CG5537	5784920	5786175	+	16	N
148	2L	CG3709	153535	155321	-	CG11455	155337	156017	+	16	N
149	2R	CG3572	2487095	2497522	-	CG17002	2497541	2500737	+	19	N
150	3R	CG12876	23522187	23525967	-	CG12878	23525986	23529174	+	19	N
151	3L	CG12289	11431028	11432417	-	CG7551	11432437	11433572	+	20	N
152	X	CG7246	8924042	8926263	-	CG7041	8926284	8927582	+	21	N
153	2R	CG8764	8273038	8273430	-	CG8657	8273453	8275628	+	23	N
154	3L	CG6502	10608515	10612077	-	CG8009	10612100	10613578	+	23	N
155	3R	CG6054	8515589	8517434	-	CG6174	8517458	8519954	+	24	N
156	3R	CG2051	1613191	1615186	-	CG1100	1615211	1617291	+	25	N
157	X	CG3016	5722232	5725069	-	CG16721	5725094	5728636	+	25	N
158	2L	CG33909	21407123	21407696	-	CG33803	21407722	21408189	+	26	N
159	2L	CG31611	21412185	21412760	-	CG31613	21412786	21413253	+	26	N
160	2L	CG33907	21417293	21417822	-	CG33806	21417848	21418315	+	26	N
161	2L	CG33905	21422341	21422866	-	CG33809	21422892	21423359	+	26	N
162	2L	CG33903	21427227	21427754	-	CG33812	21427780	21428247	+	26	N
163	2L	CG33901	21441428	21441955	-	CG33815	21441981	21442448	+	26	N
164	2L	CG33899	21446491	21447014	-	CG33818	21447040	21447507	+	26	N
165	2L	CG33897	21451551	21452074	-	CG33821	21452100	21452567	+	26	N
166	2L	CG33895	21456594	21457117	-	CG33824	21457143	21457610	+	26	N
167	2L	CG33893	21461637	21462160	-	CG33827	21462186	21462653	+	26	N
168	2L	CG33891	21466680	21467203	-	CG33830	21467229	21467696	+	26	N
169	2L	CG33889	21471723	21472248	-	CG33833	21472274	21472741	+	26	N
170	2L	CG33887	21476872	21477397	-	CG33836	21477423	21477890	+	26	N
171	2L	CG33885	21481917	21482442	-	CG33839	21482468	21482935	+	26	N
172	2L	CG33883	21486962	21487487	-	CG33842	21487513	21487980	+	26	N
173	2L	CG33881	21492015	21492540	-	CG33845	21492566	21493033	+	26	N
174	2L	CG33879	21497060	21497585	-	CG33848	21497611	21498078	+	26	N
175	2L	CG33877	21502104	21502629	-	CG33851	21502655	21503122	+	26	N
176	2L	CG33875	21507149	21507676	-	CG33854	21507702	21508169	+	26	N
177	2L	CG33873	21511992	21512519	-	CG33857	21512545	21513012	+	26	N
178	2L	CG33871	21516835	21517362	-	CG33860	21517388	21517855	+	26	N
179	2L	CG33869	21521678	21522203	-	CG33863	21522229	21522696	+	26	N
180	2R	CG4585	19370559	19372994	-	CG5569	19373021	19374255	+	27	N
181	3L	CG9231	19550352	19551487	-	CG9330	19551514	19554376	+	27	N
182	3R	CG4424	15852209	15853748	-	CG4854	15853778	15855290	+	30	N
183	3R	CG18669	20192249	20194050	-	CG33341	20194080	20195116	+	30	N
184	X	CG13363	505310	512863	-	CG16983	512893	514725	+	30	N
185	2R	CG13746	4412376	4413185	-	CG8261	4413216	4416604	+	31	N
186	3R	CG10669	21157379	21161006	-	CG11902	21161037	21165812	+	31	N
187	3R	CG4730	21502793	21504403	-	CG5039	21504434	21505182	+	31	N
188	2L	CG2488	20630941	20633382	-	CG2608	20633417	20634985	+	35	N
189	2R	CG8247	4432079	4434564	-	CG8243	4434601	4437159	+	37	N
190	2R	CG8233	9664165	9669026	-	CG8241	9669063	9673013	+	37	N
191	3R	CG12213	7791221	7793413	-	CG18347	7793451	7797200	+	38	N
192	3R	CG4287	11787883	11789571	-	CG5516	11789610	11790479	+	39	N
193	X	CG9917	16155360	16157186	-	CG32579	16157225	16159057	+	39	N
194	2R	CG8729	3442838	3444199	-	CG8730	3444239	3448668	+	40	N
195	2R	CG8262	4410536	4412014	-	CG13751	4412054	4412438	+	40	N
196	3R	CG7904	10446046	10451421	-	CG3379	10451461	10452337	+	40	N
197	3R	CG5475	19976133	19977996	-	CG6178	19978036	19980618	+	40	N
198	2R	CG8584	4212505	4213607	-	CG12376	4213648	4216315	+	41	N
199	3R	CG6046	12011880	12012615	-	CG6072	12012656	12023315	+	41	N
200	3R	CG4204	16403780	16405593	-	CG5417	16405634	16406493	+	41	N
201	3L	CG33054	21131252	21136719	-	CG10512	21136761	21141935	+	42	N
202	X	CG14222	19455383	19457009	-	CG14211	19457051	19459666	+	42	N
203	3R	CG2097	1563900	1568168	-	CG1098	1568214	1571789	+	46	N
204	3R	CG7175	14047240	14049403	-	CG7993	14049449	14050664	+	46	N
205	3R	CG6130	11207129	11208673	-	CG31302	11208720	11225733	+	47	N
206	3L	CG10948	12818198	12824061	-	CG11009	12824109	12827117	+	48	N
207	3R	CG6202	11169389	11171905	-	CG31301	11171953	11173735	+	48	N
208	3R	CG10225	19576652	19578552	-	CG10370	19578600	19580348	+	48	N
209	2R	CG8055	4653957	4655723	-	CG30342	4655772	4656964	+	49	N
210	2R	CG5179	18143645	18145305	-	CG4207	18145354	18146450	+	49	N
211	2L	CG14013	5552937	5553848	-	CG14017	5553897	5555140	+	49	N
212	2R	CG1577	3185528	3186216	-	CG12107	3186266	3187175	+	50	N
213	3R	CG6177	11184190	11187396	-	CG5063	11187446	11188551	+	50	N
214	3R	CG9804	261944	263051	-	CG14650	263102	267045	+	51	N
215	2L	CG17660	1707132	1710415	-	CG17642	1710466	1711466	+	51	N
216	2L	CG3241	3462213	3466111	-	CG8844	3466162	3467326	+	51	N
217	3L	CG11593	4021119	4024014	-	CG1135	4024066	4026129	+	52	N
218	3R	CG12785	12094051	12098124	-	CG6963	12098176	12128095	+	52	N
219	3R	CG1442	24852161	24852896	-	CG1951	24852948	24856661	+	52	N
220	X	CG9915	16144122	16145387	-	CG33251	16145439	16146419	+	52	N
221	2R	CG11761	5990815	5991920	-	CG17765	5991973	5993706	+	53	N
222	2R	CG8946	12603297	12606820	-	CG6984	12606873	12607933	+	53	N
223	2R	CG33133	16517348	16519501	-	CG9346	16519554	16523210	+	53	N
224	3L	CG14102	19732821	19735129	-	CG8533	19735182	19737269	+	53	N
225	3R	CG11722	5870320	5871245	-	CG3910	5871298	5872987	+	53	N
226	2L	CG18780	8071809	8072844	-	CG7562	8072897	8073949	+	53	N
227	2L	CG5780	12693872	12694984	-	CG6167	12695038	12698917	+	54	N
228	2L	CG16889	13808360	13811472	-	CG16865	13811526	13812686	+	54	N
229	2R	CG8203	11084393	11086276	-	CG30466	11086331	11087626	+	55	N
230	3R	CG6584	6689071	6694379	-	CG4591	6694434	6695687	+	55	N
231	2L	CG15437	4442870	4444677	-	CG15433	4444732	4446771	+	55	N
232	2L	CG9426	13216290	13219933	-	CG5705	13219988	13221401	+	55	N
233	3R	CG4771	18568675	18571294	-	CG6990	18571350	18572327	+	56	N
234	3R	CG5463	19953773	19955976	-	CG6147	19956032	19960376	+	56	N
235	3R	CG14262	23090049	23091152	-	CG14260	23091209	23092006	+	57	N
236	2R	CG8994	16182288	16186008	-	CG30152	16186066	16187417	+	58	N
237	2L	CG4291	851245	852709	-	CG3943	852767	854539	+	58	N
238	2L	CG9131	6046654	6047941	-	CG12393	6047999	6050439	+	58	N
239	2R	CG8315	11506230	11507214	-	CG8320	11507273	11509038	+	59	N
240	2R	CG7773	11777217	11779479	-	CG3730	11779538	11781822	+	59	N
241	3L	CG6418	10850211	10852982	-	CG14149	10853041	10854146	+	59	N
242	3R	CG9603	4165659	4166763	-	CG7435	4166822	4167608	+	59	N
243	3L	CG32075	11036668	11038884	-	CG7869	11038944	11042972	+	60	N
244	3R	CG6056	17094931	17095799	-	CG5919	17095859	17097129	+	60	N
245	3R	CG18729	27036685	27039072	-	CG1542	27039132	27040510	+	60	N
246	2L	CG9319	20738527	20739933	-	CG9320	20739993	20742250	+	60	N
247	2R	CG12938	6337092	6337517	-	CG12324	6337578	6338316	+	61	N
248	3R	CG6476	11083656	11089196	-	CG4299	11089257	11090975	+	61	N
249	X	CG10742	2474497	2475894	-	CG9904	2475956	2478301	+	62	N
250	2R	CG8293	11447027	11449688	-	CG8297	11449751	11451308	+	63	N
251	3L	CG5433	12720557	12724003	-	CG10984	12724066	12727349	+	63	N
252	3R	CG2747	3842397	3856488	-	CG10903	3856551	3857871	+	63	N
253	3R	CG6764	7256462	7257397	-	CG5276	7257460	7259272	+	63	N
254	3R	CG6455	17845227	17849203	-	CG13410	17849266	17850069	+	63	N
255	3R	CG1227	3073871	3075457	-	CG10050	3075521	3077470	+	64	N
256	3R	CG1458	25047938	25049149	-	CG14514	25049213	25052006	+	64	N
257	2R	CG5497	14129071	14129879	-	CG5323	14129944	14130862	+	65	N
258	3R	CG4572	15688230	15690114	-	CG4686	15690179	15692521	+	65	N
259	2L	CG13400	8434058	8437346	-	CG13399	8437411	8442352	+	65	N
260	2L	CG13400	8434058	8437346	-	CG10890	8437411	8442352	+	65	N
261	2L	CG5838	9964147	9967247	-	CG4651	9967312	9968495	+	65	N
262	2R	CG3499	18390578	18393932	-	CG13533	18393998	18395182	+	66	N
263	3R	CG33520	14078565	14081186	-	CG31241	14081252	14083330	+	66	N
264	X	CG3228	2094079	2098194	-	CG3218	2098260	2102202	+	66	N
265	X	CG1839	14068343	14071860	-	CG1434	14071926	14074092	+	66	N
266	3R	CG4449	19075165	19077199	-	CG6755	19077266	19080804	+	67	N
267	X	CG12773	1206708	1210797	-	CG11417	1210864	1213301	+	67	N
268	2L	CG5126	1182291	1184021	-	CG4947	1184088	1185698	+	67	N
269	2L	CG7516	14352590	14355080	-	CG4212	14355147	14358400	+	67	N
270	2R	CG30161	20171128	20171957	-	CG3683	20172025	20173040	+	68	N
271	2L	CG3605	3026528	3029189	-	CG17219	3029257	3030617	+	68	N
272	2L	CG8885	4967822	4968936	-	CG3756	4969004	4970182	+	68	N
273	2R	CG12240	19665266	19666896	-	CG13570	19666965	19669098	+	69	N
274	3L	CG5235	16052888	16055646	-	CG5284	16055715	16061190	+	69	N
275	3L	CG3618	20747194	20749877	-	CG3263	20749946	20769906	+	69	N
276	X	CG3114	125343	136456	-	CG3777	136525	207026	+	69	N
277	X	CG8316	17463722	17465957	-	CG5703	17466026	17467443	+	69	N
278	2L	CG13098	8516754	8517377	-	CG13090	8517446	8519180	+	69	N
279	3L	CG12975	21149833	21150665	-	CG10504	21150735	21153088	+	70	N
280	3R	CG13603	19810935	19812291	-	CG5902	19812362	19814469	+	71	N
281	2L	CG3057	2768590	2770066	-	CG2862	2770137	2770904	+	71	N
282	3R	CG17358	7504099	7505408	-	CG14716	7505481	7506698	+	73	N
283	2R	CG8235	4438826	4439913	-	CG8232	4439987	4444909	+	74	N
284	X	CG14814	1718134	1721991	-	CG14802	1722065	1723040	+	74	N
285	2R	CG17266	2186886	2187565	-	CG9422	2187640	2204407	+	75	N
286	2R	CG5738	13669184	13673055	-	CG10914	13673130	13675173	+	75	N
287	X	CG17438	9104506	9105624	-	CG15910	9105699	9106553	+	75	N
288	2L	CG33123	3510477	3514662	-	CG17593	3514737	3517111	+	75	N
289	2L	CG17597	18824935	18827070	-	CG17320	18827145	18829562	+	75	Y
290	3R	CG11882	24972915	24973894	-	CG1721	24973970	24975977	+	76	N
291	X	CG12141	9451581	9454105	-	CG3003	9454181	9457826	+	76	N
292	2L	CG5352	10425483	10426791	-	CG5183	10426867	10428159	+	76	N
293	2R	CG16912	20289321	20291095	-	CG3589	20291172	20293150	+	77	N
294	3L	CG3431	9449666	9450920	-	CG3654	9450997	9460479	+	77	N
295	2R	CG30096	11836412	11836973	-	CG4282	11837051	11839672	+	78	N
296	2R	CG4091	19206546	19210001	-	CG11295	19210079	19213003	+	78	N
297	2R	CG3803	19460117	19461615	-	CG2980	19461693	19464007	+	78	N
298	3L	CG2021	1760540	1760895	-	CG13922	1760973	1761879	+	78	N
299	2R	CG1553	3312594	3318212	-	CG1891	3318291	3321883	+	79	N
300	3R	CG9805	255624	259652	-	CG1074	259731	261921	+	79	N
301	3R	CG6920	7562053	7567505	-	CG14722	7567584	7569762	+	79	N
302	3R	CG6815	12087072	12089810	-	CG6814	12089890	12092632	+	80	N
303	2L	CG6712	12095169	12096510	-	CG10692	12096590	12097694	+	80	N
304	2R	CG11508	3641162	3643145	-	CG2163	3643226	3646187	+	81	N
305	3R	CG6567	6679376	6680144	-	CG4511	6680225	6682351	+	81	N
306	3R	CG6790	7401621	7404467	-	CG5342	7404548	7407158	+	81	N
307	3R	CG4813	18550606	18552622	-	CG17618	18552703	18554728	+	81	N
308	2R	CG8187	11054415	11056198	-	CG8186	11056280	11057361	+	82	N
309	3R	CG18005	4888854	4890819	-	CG11994	4890901	4891974	+	82	N
310	X	CG11710	20238202	20240275	-	CG1692	20240357	20243886	+	82	N
311	2R	CG8414	11614165	11617466	-	CG8416	11617549	11622092	+	83	N
312	2R	CG11419	13031888	13033046	-	CG4866	13033129	13033883	+	83	N
313	3L	CG7971	1637775	1648592	-	CG7974	1648675	1649924	+	83	N
314	3R	CG1487	27873827	27877711	-	CG2050	27877794	27880696	+	83	N
315	2R	CG6477	13101534	13105745	-	CG4924	13105829	13106748	+	84	N
316	3L	CG11799	11088241	11094722	-	CG7636	11094806	11095987	+	84	N
317	3R	CG9735	5089539	5092670	-	CG8454	5092754	5095958	+	84	N
318	2L	CG5861	16301715	16303204	-	CG4214	16303288	16305202	+	84	N
319	2R	CG9752	16801976	16803169	-	CG30387	16803255	16817987	+	86	N
320	2R	CG12252	20075587	20079183	-	CG3511	20079269	20082104	+	86	N
321	3L	CG5219	20368946	20370012	-	CG5872	20370098	20372208	+	86	N
322	2L	CG5525	12690325	12692937	-	CG6153	12693023	12693892	+	86	N
323	3L	CG7967	1634964	1636450	-	CG7970	1636537	1637642	+	87	N
324	3R	CG13849	18244817	18246790	-	CG13852	18246877	18248568	+	87	N
325	X	CG11436	4395122	4397117	-	CG3527	4397204	4398135	+	87	N
326	2L	CG17223	3021306	3023148	-	CG3542	3023235	3026450	+	87	N
327	2R	CG9000	12515103	12516789	-	CG6796	12516877	12518465	+	88	N
328	3R	CG31412	5568775	5569151	-	CG31415	5569239	5570271	+	88	N
329	3R	CG6015	17857865	17860116	-	CG12297	17860204	17861330	+	88	N
330	3R	CG4553	21301484	21302637	-	CG5121	21302725	21303467	+	88	N
331	2L	CG4280	448254	453023	-	CG4164	453111	454654	+	88	N
332	2R	CG8445	11708920	11711165	-	CG8446	11711254	11714242	+	89	N
333	2R	CG4050	16631310	16636072	-	CG9401	16636161	16637322	+	89	N
334	3R	CG7610	25573424	25574858	-	CG1973	25574948	25579329	+	90	N
335	2R	CG12342	6331933	6335780	-	CG12323	6335871	6337087	+	91	N
336	2R	CG11184	19400776	19402587	-	CG17658	19402678	19404603	+	91	N
337	3R	CG7948	25880412	25881767	-	CG15526	25881858	25882277	+	91	N
338	X	CG13956	16100942	16110117	-	CG3422	16110209	16111525	+	92	N
339	2R	CG1381	5610329	5611399	-	CG17870	5611492	5621500	+	93	N
340	3R	CG14512	24963692	24964295	-	CG14516	24964388	24971515	+	93	N
341	2R	CG2292	5575192	5578368	-	CG12921	5578462	5579056	+	94	N
342	3L	CG8103	19815886	19844050	-	CG7757	19844144	19846353	+	94	N
343	3R	CG13604	19814523	19818638	-	CG5915	19818732	19821266	+	94	N
344	3L	CG6905	341370	344915	-	CG1233	345010	349213	+	95	N
345	3R	CG13626	20449516	20451302	-	CG6668	20451397	20460436	+	95	N
346	X	CG14235	19574479	19578275	-	CG33932	19578370	19579684	+	95	N
347	X	CG14235	19574479	19578275	-	CG33951	19578370	19579684	+	95	N
348	X	CG14235	19574479	19578275	-	CG33952	19578370	19579684	+	95	N
349	X	CG14235	19574479	19578275	-	CG33931	19578370	19579684	+	95	N
350	X	CG18809	19575717	19578275	-	CG33932	19578370	19579684	+	95	N
351	X	CG18809	19575717	19578275	-	CG33951	19578370	19579684	+	95	N
352	X	CG18809	19575717	19578275	-	CG33952	19578370	19579684	+	95	N
353	X	CG18809	19575717	19578275	-	CG33931	19578370	19579684	+	95	N
354	2L	CG6258	11128930	11130645	-	CG4751	11130741	11136003	+	96	N
355	2R	CG3403	2206927	2208438	-	CG3269	2208535	2211749	+	97	N
356	X	CG3810	1759862	1764983	-	CG17766	1765080	1772177	+	97	N
357	2R	CG4646	8735397	8736132	-	CG17059	8736231	8736925	+	99	N
358	3R	CG1307	2482012	2483504	-	CG2358	2483604	2485165	+	100	N
359	3R	CG2261	27561225	27562664	-	CG11563	27562764	27563621	+	100	N
360	2R	CG30415	18893272	18894025	-	CG10315	18894126	18896656	+	101	N
361	3L	CG12974	21215855	21219803	-	CG7752	21219904	21224151	+	101	N
362	3R	CG2023	1649427	1650226	-	CG10981	1650327	1652298	+	101	N
363	3R	CG6007	14851890	14854558	-	CG6009	14854659	14855902	+	101	N
364	3R	CG14283	14920110	14920619	-	CG6030	14920720	14921792	+	101	N
365	2L	CG4079	9762361	9763244	-	CG4008	9763345	9765358	+	101	N
366	2R	CG1708	2893977	2898925	-	CG11107	2899027	2902837	+	102	N
367	2R	CG6446	13187700	13198358	-	CG4966	13198460	13205693	+	102	N
368	2L	CG11617	204735	207297	-	CG11490	207399	210506	+	102	N
369	2L	CG3059	2880706	2885850	-	CG8817	2885952	2953077	+	102	N
370	2R	CG8078	4608744	4610280	-	CG8777	4610383	4614969	+	103	N
371	2L	CG12314	11988735	11989861	-	CG16969	11989964	11990837	+	103	N
372	3R	CG7911	25829434	25830403	-	CG7917	25830507	25836074	+	104	N
373	3R	CG5987	23073949	23076729	-	CG5930	23076834	23082186	+	105	N
374	3R	CG9356	5228286	5229991	-	CG8135	5230097	5233579	+	106	N
375	X	CG15645	15410922	15411921	-	CG7872	15412027	15413800	+	106	N
376	2L	CG14036	5054671	5054952	-	CG5825	5055058	5056000	+	106	N
377	3L	CG1977	1762643	1778851	-	CG12019	1778958	1780839	+	107	N
378	3R	CG6066	22940953	22942398	-	CG5880	22942505	22944259	+	107	N
379	X	CG3455	6134704	6136479	-	CG15896	6136586	6138401	+	107	N
380	2L	CG10462	19728097	19731877	-	CG10447	19731984	19733022	+	107	N
381	3L	CG32315	1773157	1778850	-	CG12019	1778958	1780839	+	108	N
382	3L	CG15012	4274732	4275921	-	CG1319	4276029	4276964	+	108	N
383	3L	CG8631	7097157	7099470	-	CG14825	7099578	7101835	+	108	N
384	3R	CG9448	5531512	5536754	-	CG8374	5536862	5540397	+	108	N
385	3R	CG1420	24862771	24864788	-	CG1954	24864896	24873018	+	108	N
386	2L	CG13392	8381971	8382707	-	CG17295	8382815	8383657	+	108	N
387	2L	CG10922	20335984	20337921	-	CG10043	20338029	20352854	+	108	N
388	3R	CG5728	20154175	20159036	-	CG6413	20159145	20162971	+	109	N
389	2L	CG5041	1149445	1150673	-	CG4764	1150783	1151764	+	110	N
390	2L	CG9100	7030480	7032603	-	CG11266	7032713	7037620	+	110	N
391	3L	CG32343	308514	311519	-	CG1228	311631	339582	+	112	N
392	3L	CG14103	19737763	19738912	-	CG15881	19739024	19740780	+	112	N
393	3L	CG5231	20364439	20366197	-	CG18803	20366309	20368997	+	112	N
394	X	CG3075	6663411	6666151	-	CG4542	6666263	6668079	+	112	N
395	2R	CG9865	17175109	17177637	-	CG10318	17177750	17179175	+	113	N
396	2R	CG3500	18863969	18865165	-	CG9875	18865279	18866145	+	114	N
397	3L	CG10748	12945157	12946306	-	CG10749	12946421	12947601	+	115	N
398	2R	CG6546	12944212	12945798	-	CG18468	12945914	12947086	+	116	N
399	2R	CG10496	17006481	17009552	-	CG15669	17009668	17024824	+	116	N
400	X	CG10347	11686629	11688817	-	CG1886	11688933	11697629	+	116	N
401	2R	CG8711	3614071	3618122	-	CG18316	3618239	3619186	+	117	N
402	2R	CG3907	19527498	19529856	-	CG11388	19529973	19531584	+	117	N
403	2L	CG8978	13827932	13829739	-	CG7833	13829856	13831580	+	117	N
404	3R	CG5289	19755556	19757247	-	CG13599	19757365	19758451	+	118	N
405	2L	CG10756	20089014	20089775	-	CG10722	20089893	20092182	+	118	N
406	X	CG7914	19026438	19027385	-	CG14194	19027504	19029984	+	119	N
407	X	CG12233	19353052	19355747	-	CG33525	19355866	19364841	+	119	N
408	3L	CG8807	19569656	19571349	-	CG9372	19571469	19573627	+	120	N
409	X	CG1597	11189724	11193218	-	CG11756	11193338	11194084	+	120	N
410	2R	CG8998	7168733	7195259	-	CG8238	7195380	7204666	+	121	N
411	3R	CG11881	24954299	24956651	-	CG1709	24956772	24963704	+	121	N
412	3R	CG7831	25630009	25632849	-	CG31037	25632970	25640782	+	121	N
413	X	CG14817	1732861	1733354	-	CG14805	1733475	1735237	+	121	N
414	X	CG10353	11711673	11721096	-	CG1844	11721217	11722181	+	121	N
415	X	CG15814	17682046	17684300	-	CG6506	17684421	17685827	+	121	N
416	X	CG7846	17692306	17694744	-	CG6769	17694865	17696639	+	121	N
417	2L	CG7400	10511252	10517216	-	CG6098	10517337	10518991	+	121	N
418	2R	CG1868	5093569	5096358	-	CG1818	5096480	5097931	+	122	N
419	2R	CG8089	10660744	10662618	-	CG7544	10662740	10664574	+	122	N
420	3L	CG1898	1846415	1848841	-	CG12025	1848963	1851417	+	122	N
421	2L	CG7456	10485535	10488623	-	CG6144	10488745	10490463	+	122	N
422	3L	CG11660	11620176	11622608	-	CG7339	11622731	11623814	+	123	N
423	3R	CG17227	8224736	8227394	-	CG4940	8227517	8228602	+	123	N
424	2R	CG9325	14912198	14939812	-	CG7563	14939936	14945426	+	124	N
425	3R	CG6386	22690327	22692529	-	CG5499	22692653	22694630	+	124	N
426	X	CG2685	2567904	2570113	-	CG2694	2570237	2573811	+	124	N
427	2R	CG9067	6794800	6795508	-	CG13221	6795633	6796940	+	125	N
428	3L	CG7507	4788215	4806580	-	CG7479	4806705	4809886	+	125	N
429	3L	CG7194	8276311	8277982	-	CG7066	8278107	8279280	+	125	N
430	3R	CG6005	14848323	14849744	-	CG14286	14849869	14850471	+	125	N
431	X	CG3187	5509865	5511206	-	CG4119	5511331	5515790	+	125	N
432	2R	CG8726	3479944	3483862	-	CG8725	3483988	3485914	+	126	N
433	3R	CG3313	7840663	7842753	-	CG3169	7842880	7844102	+	127	N
434	X	CG9012	15661923	15669411	-	CG32582	15669538	15670860	+	127	N
435	2R	CG14482	13087195	13087617	-	CG4921	13087745	13089842	+	128	N
436	3L	CG5994	8573386	8574821	-	CG6253	8574949	8576346	+	128	N
437	X	CG4303	12991376	12993515	-	CG12096	12993643	12995506	+	128	N
438	2L	CG18145	10199396	10200972	-	CG4897	10201101	10202233	+	129	N
439	2R	CG12892	5977956	5980302	-	CG11777	5980432	5981463	+	130	N
440	3R	CG5478	11758422	11759456	-	CG5268	11759586	11760668	+	130	N
441	2R	CG33151	19048654	19049979	-	CG33150	19050110	19051485	+	131	N
442	3R	CG1024	2203969	2206050	-	CG10281	2206181	2208333	+	131	N
443	3L	CG6711	9858352	9862628	-	CG8107	9862760	9867266	+	132	N
444	2L	CG3883	813312	815951	-	CG3639	816083	816976	+	132	N
445	2L	CG15484	12706909	12707529	-	CG6180	12707661	12708684	+	132	N
446	2L	CG13396	8401446	8403442	-	CG13387	8403575	8408853	+	133	N
447	2L	CG31713	9938233	9938732	-	CG4619	9938865	9941311	+	133	N
448	X	CG32686	10216937	10220537	-	CG2898	10220671	10221774	+	134	N
449	2L	CG10302	18445443	18450516	-	CG10174	18450651	18451261	+	135	N
450	3R	CG14549	21881409	21882213	-	CG14543	21882349	21883072	+	136	N
451	3R	CG6226	11157306	11158864	-	CG4931	11159001	11164103	+	137	N
452	3R	CG31156	18434382	18439349	-	CG31159	18439486	18442164	+	137	N
453	3L	CG9668	16817780	16828283	-	CG9951	16828421	16830258	+	138	N
454	3L	CG32210	19509604	19517543	-	CG9300	19517681	19520031	+	138	N
455	3R	CG11694	4136925	4137807	-	CG11698	4137945	4138819	+	138	N
456	X	CG9938	13443602	13445913	-	CG11177	13446051	13447165	+	138	N
457	2L	CG13775	6954585	6956872	-	CG3430	6957010	6959107	+	138	N
458	2R	CG9841	16892137	16893797	-	CG9707	16893936	16896865	+	139	N
459	3R	CG31121	20707180	20720327	-	CG11069	20720466	20723335	+	139	N
460	2R	CG8828	7981579	7987682	-	CG8550	7987822	7989723	+	140	N
461	X	CG18166	336685	338618	-	CG3176	338758	339485	+	140	Y
462	X	CG9022	9002143	9003732	-	CG15367	9003872	9004593	+	140	N
463	3L	CG10576	5735917	5739653	-	CG5495	5739794	5741060	+	141	N
464	X	CG3323	5148220	5150955	-	CG15785	5151096	5151431	+	141	N
465	X	CG3126	6626633	6648782	-	CG4532	6648923	6658757	+	141	N
466	2R	CG8338	9688887	9689443	-	CG8367	9689585	9696396	+	142	N
467	3L	CG12076	3354633	3357698	-	CG12010	3357840	3360181	+	142	N
468	3L	CG6685	9941147	9942248	-	CG8091	9942390	9944950	+	142	N
469	3L	CG4925	16314004	16317157	-	CG4933	16317299	16318549	+	142	N
470	3R	CG10198	19599950	19607366	-	CG10379	19607508	19627396	+	142	N
471	2R	CG8950	12574726	12577497	-	CG6967	12577640	12581407	+	143	N
472	2R	CG4612	20031284	20033694	-	CG30169	20033837	20037146	+	143	N
473	X	CG2701	2573796	2576481	-	CG2706	2576624	2580315	+	143	N
474	2L	CG10949	20402764	20404511	-	CG10954	20404654	20410627	+	143	N
475	X	CG3806	1776322	1779017	-	CG3573	1779161	1783678	+	144	N
476	2L	CG31782	16695306	16725565	-	CG31812	16725709	16726462	+	144	N
477	2R	CG4692	20106685	20107421	-	CG3548	20107566	20109969	+	145	N
478	3L	CG10510	21141992	21143925	-	CG10508	21144070	21149895	+	145	N
479	3R	CG31344	11049091	11051144	-	CG4236	11051289	11053291	+	145	N
480	2R	CG33479	5109292	5110251	-	CG30338	5110397	5111263	+	146	N
481	3L	CG1893	3027637	3030342	-	CG32484	3030488	3033693	+	146	N
482	3R	CG14671	1389915	1390447	-	CG12746	1390593	1393163	+	146	N
483	3L	CG10711	13485593	13487054	-	CG10743	13487201	13490223	+	147	N
484	X	CG6358	3948251	3949434	-	CG4934	3949581	3951034	+	147	N
485	X	CG15930	5160695	5162519	-	CG4202	5162666	5164309	+	147	N
486	2L	CG13120	9765775	9766912	-	CG4017	9767059	9768729	+	147	N
487	2R	CG5733	13679551	13681992	-	CG5134	13682140	13683243	+	148	N
488	3R	CG7903	25819196	25820931	-	CG15524	25821079	25822760	+	148	N
489	3L	CG10674	5109787	5110180	-	CG4611	5110329	5112626	+	149	N
490	3L	CG8385	22802345	22805898	-	CG11109	22806047	22807564	+	149	N
491	3R	CG7601	25560990	25562542	-	CG7598	25562692	25563792	+	150	N
492	2R	CG3189	2172463	2173931	-	CG15845	2174082	2179900	+	151	N
493	2R	CG12346	6408930	6410267	-	CG12942	6410418	6413129	+	151	N
494	3R	CG31224	14475843	14484963	-	CG7697	14485114	14486850	+	151	N
495	3L	CG8044	7949385	7950098	-	CG8209	7950250	7951803	+	152	N
496	X	CG9947	16273084	16275217	-	CG4420	16275370	16279304	+	153	N
497	3L	CG13892	525649	526448	-	CG17090	526602	559597	+	154	N
498	4	CG11076	1049959	1051910	-	CG11154	1052064	1055167	+	154	N
499	X	CG11638	870801	883524	-	CG3021	883678	885113	+	154	N
500	X	CG32814	877695	883524	-	CG3021	883678	885113	+	154	N
501	2L	CG3862	824326	825810	-	CG3727	825964	833245	+	154	N
502	2L	CG5105	1167169	1170079	-	CG31922	1170234	1170847	+	155	N
503	3R	CG9801	4561601	4573372	-	CG8223	4573528	4579832	+	156	N
504	2L	CG9323	20742172	20745584	-	CG1768	20745740	20755116	+	156	N
505	3L	CG6210	11140562	11143588	-	CG7616	11143745	11146118	+	157	N
506	3R	CG31363	7416110	7445656	-	CG14710	7445813	7447450	+	157	N
507	2R	CG10122	10110470	10116060	-	CG30077	10116218	10116707	+	158	N
508	3R	CG5762	20186427	20187411	-	CG33339	20187569	20188788	+	158	N
509	3R	CG18212	13499903	13508234	-	CG7655	13508393	13509476	+	159	N
510	X	CG9201	15302216	15306021	-	CG6308	15306180	15306755	+	159	N
511	3L	CG33057	8376114	8379219	-	CG13667	8379379	8381302	+	160	N
512	3L	CG7163	8376254	8379219	-	CG13667	8379379	8381302	+	160	N
513	X	CG7486	490341	492548	-	CG6222	492708	500581	+	160	N
514	3R	CG17187	7056339	7057578	-	CG14701	7057739	7058140	+	161	N
515	2L	CG10372	18702190	18704617	-	CG10346	18704778	18707234	+	161	N
516	3L	CG6838	22648154	22651418	-	CG32452	22651580	22653587	+	162	N
517	3R	CG17360	7606851	7612736	-	CG14723	7612898	7615117	+	162	N
518	2R	CG3495	18395172	18396451	-	CG3695	18396614	18401749	+	163	N
519	3L	CG17183	636513	637730	-	CG12189	637893	641507	+	163	N
520	X	CG1639	11169516	11170517	-	CG1657	11170680	11179292	+	163	N
521	2L	CG11149	5718121	5720896	-	CG7238	5721059	5723791	+	163	N
522	2R	CG30372	3626576	3634665	-	CG2158	3634829	3636871	+	164	N
523	3R	CG5903	11971397	11972577	-	CG5916	11972741	11975115	+	164	N
524	X	CG14791	1330697	1333751	-	CG14781	1333915	1335303	+	164	N
525	X	CG3038	100872	102664	-	CG2995	102829	110847	+	165	N
526	X	CG11940	19667276	19685988	-	CG11943	19686153	19693318	+	165	N
527	2L	CG12375	8125668	8126859	-	CG8668	8127024	8133990	+	165	N
528	2R	CG10444	15786514	15789388	-	CG11788	15789554	15790794	+	166	N
529	2L	CG31698	3173270	3173826	-	CG15404	3173992	3174425	+	166	N
530	2L	CG8867	4954071	4955353	-	CG3753	4955519	4958292	+	166	N
531	2R	CG11173	19351081	19352325	-	CG5554	19352492	19354624	+	167	N
532	3L	CG7764	15544024	15545934	-	CG12301	15546101	15548629	+	167	N
533	3R	CG17604	11615199	11618294	-	CG18505	11618461	11619116	+	167	N
534	X	CG15332	7799180	7801133	-	CG15330	7801300	7801951	+	167	N
535	2L	CG9200	6958833	6960276	-	CG10399	6960443	6961473	+	167	N
536	2R	CG3045	17680387	17682320	-	CG6758	17682488	17685010	+	168	N
537	3R	CG6744	7259210	7261425	-	CG5281	7261593	7263245	+	168	N
538	4	CG1981	565513	578064	-	CG1507	578232	586186	+	168	N
539	2L	CG9961	2743366	2744934	-	CG2843	2745102	2746944	+	168	N
540	3R	CG9610	4145532	4147300	-	CG7454	4147469	4148776	+	169	N
541	X	CG14622	1146528	1179177	-	CG11411	1179346	1186275	+	169	N
542	2L	CG4385	1050877	1077811	-	CG4426	1077980	1080809	+	169	N
543	2L	CG4644	1103483	1108369	-	CG14339	1108539	1112702	+	170	N
544	3R	CG3337	17048579	17049255	-	CG5874	17049426	17055234	+	171	N
545	2R	CG6410	13239890	13241663	-	CG4975	13241835	13243345	+	172	N
546	3L	CG4347	9324814	9332798	-	CG32039	9332970	9333951	+	172	N
547	3R	CG6719	7234513	7235599	-	CG5247	7235771	7238170	+	172	N
548	X	CG32808	1325551	1326467	-	CG14778	1326639	1327381	+	172	N
549	2L	CG9528	6448801	6455934	-	CG9526	6456106	6459008	+	172	N
550	2L	CG33649	13831480	13833167	-	CG7885	13833339	13834306	+	172	N
551	2L	CG33650	13831480	13833167	-	CG7885	13833339	13834306	+	172	N
552	3R	CG9423	5400206	5403506	-	CG8273	5403680	5406946	+	174	N
553	3R	CG8464	10335616	10337414	-	CG3351	10337590	10338415	+	176	N
554	3R	CG15902	6999297	7001117	-	CG4772	7001294	7003679	+	177	N
555	2R	CG13350	9496272	9499381	-	CG8067	9499559	9500803	+	178	N
556	2L	CG3609	2372510	2374511	-	CG15390	2374689	2375696	+	178	N
557	2R	CG4832	8955218	8966392	-	CG4840	8966571	8969300	+	179	N
558	2L	CG6549	17474370	17476996	-	CG5110	17477175	17477784	+	179	N
559	3R	CG15535	26248752	26249554	-	CG9688	26249734	26250211	+	180	N
560	2L	CG33129	10965140	10970275	-	CG4621	10970455	10971871	+	180	N
561	X	CG10961	7999826	8002602	-	CG1583	8002783	8004275	+	181	N
562	2R	CG15100	14361721	14365542	-	CG15084	14365724	14366827	+	182	N
563	3L	CG6736	9777338	9778225	-	CG32052	9778407	9782660	+	182	N
564	3R	CG11985	4840729	4840986	-	CG11986	4841168	4842544	+	182	N
565	3R	CG6912	10960860	10962702	-	CG3984	10962884	10964626	+	182	N
566	2L	CG3117	2846084	2847450	-	CG2983	2847632	2848734	+	182	N
567	3R	CG9601	4167382	4169219	-	CG18193	4169402	4170040	+	183	N
568	3R	CG2118	27616668	27619628	-	CG1966	27619811	27625533	+	183	N
569	2L	CG2863	566366	568162	-	CG2807	568346	572650	+	184	N
570	2L	CG12178	103962	106718	-	CG2674	106903	114433	+	185	N
571	2R	CG8309	9678973	9680776	-	CG8323	9680962	9682895	+	186	N
572	3R	CG10506	21088988	21091443	-	CG11859	21091629	21093408	+	186	N
573	2L	CG11924	4877289	4883113	-	CG3008	4883299	4885674	+	186	N
574	3L	CG18178	9691733	9693088	-	CG14174	9693275	9694414	+	187	N
575	3R	CG5669	20049167	20052659	-	CG13609	20052846	20053940	+	187	N
576	2R	CG13495	17485971	17487254	-	CG30396	17487442	17488681	+	188	N
577	3R	CG14879	12171852	12174946	-	CG7013	12175135	12176526	+	189	N
578	X	CG3024	4493827	4495069	-	CG7035	4495258	4503496	+	189	N
579	X	CG14632	748168	751113	-	CG11663	751303	752028	+	190	N
580	X	CG3458	6129374	6133200	-	CG15897	6133390	6134794	+	190	N
581	3R	CG31251	13509531	13510633	-	CG31360	13510824	13511531	+	191	N
582	2R	CG12848	20270210	20270572	-	CG3894	20270764	20274350	+	192	N
583	3R	CG17210	7065756	7066713	-	CG5207	7066905	7067845	+	192	Y
584	X	CG4318	12988087	12988785	-	CG4332	12988977	12991306	+	192	N
585	3L	CG6674	9945098	9945997	-	CG11989	9946190	9947970	+	193	N
586	X	CG2713	2586375	2588341	-	CG2712	2588534	2590565	+	193	N
587	2L	CG33295	6379865	6381073	-	CG9507	6381266	6383421	+	193	N
588	2L	CG5855	16305523	16306665	-	CG4274	16306858	16309026	+	193	N
589	3R	CG4917	18513289	18516055	-	CG6958	18516250	18520497	+	195	N
590	3R	CG7933	25864339	25865259	-	CG7938	25865454	25866753	+	195	N
591	2L	CG15386	2216510	2217168	-	CG7074	2217363	2220625	+	195	N
592	3L	CG6190	11180366	11184527	-	CG7600	11184723	11188049	+	196	N
593	2R	CG8392	11528667	11529643	-	CG8395	11529841	11530917	+	198	N
594	2R	CG7997	11856110	11859042	-	CG6251	11859240	11860691	+	198	N
595	3R	CG17184	7058151	7060907	-	CG17721	7061105	7061788	+	198	N
596	3R	CG12276	8258255	8259626	-	CG5844	8259824	8261365	+	198	N
597	2L	CG13998	5956512	5956805	-	CG9046	5957004	5957628	+	199	N
598	3R	CG4792	18559727	18566752	-	CG6985	18566952	18568810	+	200	N
599	X	CG3224	6505789	6506683	-	CG3977	6506883	6513503	+	200	N
600	2R	CG3124	18790343	18791703	-	CG13541	18791904	18792422	+	201	N
601	3R	CG17477	12951849	12952652	-	CG31269	12952853	12953614	+	201	N
602	3R	CG31253	23785117	23786291	-	CG31054	23786492	23787198	+	201	N
603	X	CG32672	10610086	10613553	-	CG1826	10613755	10616921	+	202	N
604	3L	CG3893	18865846	18866752	-	CG6843	18866955	18868168	+	203	N
605	3R	CG10221	19580343	19583860	-	CG10371	19584063	19585332	+	203	N
606	2L	CG3736	2989592	2992761	-	CG3558	2992964	2998614	+	203	N
607	2L	CG17377	6801363	6802830	-	CG11236	6803033	6804372	+	203	N
608	2R	CG7637	6326459	6326797	-	CG12936	6327001	6328131	+	204	N
609	3L	CG3945	18835303	18837802	-	CG6850	18838006	18843511	+	204	N
610	X	CG1998	13243307	13247011	-	CG1716	13247215	13254965	+	204	N
611	2R	CG5970	8999417	9001303	-	CG13329	9001508	9002537	+	205	N
612	3R	CG1983	26002239	26003394	-	CG15530	26003599	26005903	+	205	N
613	X	CG1989	13219840	13221331	-	CG1662	13221536	13222783	+	205	N
614	2L	CG9960	2758427	2759710	-	CG2848	2759915	2763610	+	205	N
615	2L	CG9958	2758427	2759710	-	CG2848	2759915	2763610	+	205	N
616	2L	CG15443	4461631	4463437	-	CG15436	4463642	4465081	+	205	N
617	2R	CG2063	4797118	4798442	-	CG1968	4798649	4800847	+	207	N
618	3L	CG6311	17490590	17495135	-	CG7555	17495342	17511919	+	207	N
619	3R	CG6196	11176061	11176741	-	CG5038	11176948	11179649	+	207	N
620	2L	CG3238	3467416	3470007	-	CG31776	3470214	3472325	+	207	N
621	2L	CG18854	9787279	9790745	-	CG4036	9790952	9791958	+	207	Y
622	2R	CG8257	9675295	9677134	-	CG12366	9677342	9678728	+	208	N
623	3R	CG14355	9974216	9977721	-	CG14359	9977929	9978289	+	208	N
624	3R	CG14312	14108793	14109176	-	CG8064	14109384	14112351	+	208	N
625	3R	CG7662	20890134	20891318	-	CG11820	20891526	20892440	+	208	N
626	2L	CG15440	4453167	4454457	-	CG15434	4454665	4455160	+	208	N
627	3L	CG3088	9574437	9575261	-	CG3306	9575470	9576495	+	209	N
628	3L	CG7570	19918261	19919709	-	CG17736	19919918	19921913	+	209	N
629	X	CG9673	16536801	16537816	-	CG4653	16538025	16539092	+	209	N
630	X	CG15343	8117731	8118443	-	CG1636	8118653	8120656	+	210	N
631	3L	CG5263	8964490	8971922	-	CG5087	8972133	8976513	+	211	N
632	X	CG2252	7885179	7906672	-	CG1560	7906883	7915473	+	211	N
633	2R	CG10536	5376321	5386885	-	CG12744	5387097	5388058	+	212	N
634	3R	CG17369	8449481	8453551	-	CG6359	8453763	8455790	+	212	N
635	X	CG10790	3104751	3105445	-	CG12181	3105657	3107196	+	212	N
636	3L	CG7042	166054	167954	-	CG6851	168167	169849	+	213	N
637	3R	CG7698	14486839	14489250	-	CG7700	14489464	14491024	+	214	N
638	3R	CG6354	22698303	22701464	-	CG14251	22701678	22702232	+	214	N
639	X	CG12176	13498515	13501745	-	CG11164	13501960	13503232	+	215	N
640	2L	CG15173	19039464	19041075	-	CG10473	19041290	19044562	+	215	N
641	3R	CG11886	24977793	24978969	-	CG11888	24979185	24982981	+	216	N
642	2L	CG3178	2969773	2972676	-	CG3157	2972892	2974862	+	216	N
643	2L	CG6453	17477917	17480231	-	CG5131	17480447	17481553	+	216	N
644	3R	CG5250	15053985	15054998	-	CG3773	15055215	15056554	+	217	N
645	2L	CG7269	5539326	5542310	-	CG6944	5542527	5546642	+	217	N
646	2R	CG30373	3675761	3676479	-	CG2173	3676698	3679582	+	219	N
647	2R	CG5489	14135319	14139911	-	CG5341	14140130	14142607	+	219	N
648	3L	CG8660	19750006	19751810	-	CG8567	19752029	19763366	+	219	N
649	3R	CG7146	14096908	14100168	-	CG8053	14100387	14108206	+	219	N
650	2L	CG17224	3016591	3018289	-	CG17264	3018508	3021506	+	219	N
651	3L	CG8606	7295045	7297356	-	CG8605	7297576	7300205	+	220	N
652	2R	CG12341	6328023	6329237	-	CG7222	6329458	6331689	+	221	N
653	3R	CG1249	2170719	2171617	-	CG18048	2171838	2173240	+	221	N
654	3R	CG6569	17691892	17693825	-	CG13415	17694046	17694348	+	221	N
655	2L	CG2937	4849439	4850418	-	CG11926	4850639	4852640	+	221	N
656	3L	CG10670	5123792	5126294	-	CG4659	5126516	5128726	+	222	N
657	3R	CG12161	1043467	1045168	-	CG1116	1045390	1047275	+	222	N
658	3R	CG17934	3190880	3191349	-	CG17946	3191572	3191985	+	223	N
659	3R	CG15525	25822682	25823296	-	CG11504	25823519	25825485	+	223	N
660	X	CG7556	19010934	19013892	-	CG7453	19014115	19015939	+	223	N
661	2L	CG10655	19045772	19047535	-	CG10484	19047759	19049610	+	224	N
662	2R	CG30067	9885227	9885887	-	CG30073	9886112	9886882	+	225	N
663	2R	CG10253	10444944	10448163	-	CG12853	10448388	10448789	+	225	N
664	2R	CG4324	19522510	19524796	-	CG3121	19525021	19527495	+	225	N
665	X	CG1492	11843646	11846146	-	CG1803	11846371	11850995	+	225	N
666	2R	CG2746	20476045	20477147	-	CG3776	20477373	20478460	+	226	N
667	3L	CG6272	11071456	11072133	-	CG7828	11072359	11074533	+	226	N
668	3R	CG11981	4831035	4831948	-	CG11982	4832174	4833761	+	226	N
669	3R	CG33193	18884329	18886991	-	CG6697	18887217	18888474	+	226	N
670	X	CG3035	6854536	6856371	-	CG32736	6856597	6857372	+	226	N
671	X	CG32638	12956936	12962731	-	CG15717	12962957	12964228	+	226	N
672	2R	CG1519	5358440	5359647	-	CG1671	5359874	5362631	+	227	N
673	3L	CG14979	3878531	3880204	-	CG14977	3880431	3881034	+	227	N
674	3L	CG7599	15621914	15622660	-	CG7336	15622887	15623417	+	227	N
675	3L	CG4022	9382119	9384778	-	CG3689	9385006	9387582	+	228	N
676	3L	CG4074	20702248	20703199	-	CG4186	20703427	20703921	+	228	N
677	3R	CG6563	11053325	11055161	-	CG4247	11055389	11056238	+	228	N
678	3R	CG13623	20355497	20356280	-	CG6631	20356508	20362124	+	228	N
679	2L	CG6605	17456763	17469184	-	CG5094	17469412	17470702	+	228	N
680	2R	CG13202	6872021	6872400	-	CG7754	6872629	6873443	+	229	N
681	3R	CG6022	17851687	17853198	-	CG6343	17853427	17855122	+	229	N
682	3R	CG2321	25312733	25314987	-	CG2006	25315216	25317105	+	229	N
683	X	CG3857	1793854	1796163	-	CG3587	1796392	1797697	+	229	N
684	X	CG16903	1934494	1936539	-	CG3981	1936768	1949252	+	229	N
685	3L	CG5691	1943014	1946445	-	CG1140	1946675	1950340	+	230	N
686	X	CG3446	6194559	6195635	-	CG3861	6195865	6206429	+	230	N
687	2L	CG8409	8209626	8211133	-	CG8396	8211363	8211930	+	230	N
688	2R	CG8712	3608750	3610267	-	CG11210	3610498	3613717	+	231	N
689	2R	CG8818	8033162	8034825	-	CG8569	8035056	8037533	+	231	N
690	3L	CG15005	4184352	4187870	-	CG1295	4188101	4189069	+	231	N
691	3R	CG33104	5510188	5511253	-	CG18542	5511484	5512867	+	231	N
692	3R	CG6303	6138366	6157071	-	CG12818	6157303	6158321	+	232	N
693	X	CG14226	19509994	19517453	-	CG14224	19517685	19521182	+	232	N
694	2L	CG11723	2145491	2147287	-	CG7261	2147519	2151664	+	232	N
695	2R	CG10151	10268200	10271151	-	CG12859	10271384	10271936	+	233	N
696	3L	CG7528	8099270	8101766	-	CG7962	8101999	8105622	+	233	N
697	3L	CG7588	15625808	15626274	-	CG7325	15626507	15627062	+	233	N
698	2L	CG17712	1750687	1752116	-	CG17648	1752349	1752851	+	233	N
699	2R	CG4088	8718633	8722429	-	CG4616	8722663	8726383	+	234	N
700	3L	CG4109	16551486	16552358	-	CG32163	16552592	16553398	+	234	N
701	3R	CG11781	20850193	20850727	-	CG11783	20850961	20855075	+	234	N
702	2L	CG13097	8512169	8514864	-	CG13089	8515098	8516756	+	234	N
703	2R	CG6401	13252715	13254520	-	CG4996	13254756	13258838	+	236	N
704	3L	CG12104	1584473	1586250	-	CG18170	1586486	1600894	+	236	N
705	3L	CG12104	1584473	1586250	-	CG33791	1586486	1600894	+	236	N
706	3R	CG9836	4648564	4649895	-	CG8379	4650132	4653007	+	237	N
707	3R	CG9381	5363655	5377528	-	CG16788	5377765	5379469	+	237	N
708	2L	CG9144	6063562	6065949	-	CG9147	6066186	6067628	+	237	N
709	2R	CG10904	19476661	19477669	-	CG3065	19477907	19479833	+	238	N
710	3L	CG10522	12481937	12488736	-	CG10686	12488974	12494061	+	238	N
711	3R	CG9749	9944976	9948142	-	CG3172	9948380	9950199	+	238	N
712	2R	CG8485	9750644	9754561	-	CG8494	9754800	9758525	+	239	N
713	3L	CG1317	2351531	2355492	-	CG8993	2355731	2356417	+	239	N
714	2R	CG13345	9372050	9374624	-	CG13343	9374864	9376344	+	240	N
715	X	CG3429	6208655	6210945	-	CG3869	6211185	6216163	+	240	N
716	2R	CG6550	12940526	12942342	-	CG4802	12942583	12944174	+	241	N
717	3L	CG32208	19436988	19437511	-	CG12519	19437752	19438311	+	241	Y
718	3L	CG18294	19440276	19440833	-	CG32213	19441074	19441597	+	241	Y
719	X	CG3032	6857472	6858898	-	CG4593	6859139	6860248	+	241	N
720	X	CG18624	7738280	7739032	-	CG1422	7739273	7742023	+	241	N
721	X	CG8289	17467628	17469979	-	CG5800	17470220	17472942	+	241	N
722	2R	CG10023	14945513	14952105	-	CG7626	14952347	14956762	+	242	N
723	3R	CG9388	5383437	5385245	-	CG8208	5385487	5387255	+	242	N
724	3R	CG1750	27079373	27080622	-	CG12114	27080864	27082388	+	242	N
725	2L	CG32832	16874530	16875204	-	CG31743	16875446	16882252	+	242	N
726	3L	CG10575	5741083	5742706	-	CG5505	5742949	5749795	+	243	N
727	3L	CG33522	17002117	17007818	-	CG7853	17008061	17009731	+	243	N
728	3L	CG7366	8175020	8176343	-	CG13679	8176587	8177293	+	244	N
729	3R	CG3412	16944973	16953202	-	CG5793	16953446	16954630	+	244	N
730	3R	CG7834	25627448	25628675	-	CG7789	25628919	25630107	+	244	N
731	2L	CG9242	21161976	21167290	-	CG9241	21167534	21170386	+	244	N
732	3R	CG6090	21884132	21884985	-	CG14544	21885230	21886989	+	245	N
733	3R	CG15527	25848126	25848320	-	CG7926	25848566	25861035	+	246	N
734	2L	CG15481	13221394	13222315	-	CG16812	13222561	13224550	+	246	N
735	3L	CG10075	6930893	6932046	-	CG9943	6932293	6933494	+	247	N
736	3L	CG6718	9834164	9838306	-	CG8108	9838553	9844631	+	247	N
737	3R	CG14894	12267794	12268729	-	CG14882	12268976	12270534	+	247	N
738	2L	CG16840	11009821	11011085	-	CG4584	11011332	11012138	+	247	N
739	2L	CG6291	16904148	16906360	-	CG4841	16906607	16912981	+	247	N
740	3R	CG6547	6606688	6609856	-	CG17136	6610104	6612194	+	248	N
741	X	CG12135	9163135	9164465	-	CG12149	9164713	9169580	+	248	N
742	2L	CG4965	16255345	16257804	-	CG4935	16258052	16259412	+	248	N
743	2R	CG30416	18829116	18831010	-	CG9861	18831259	18834348	+	249	N
744	3R	CG4201	11872068	11875144	-	CG5013	11875393	11876417	+	249	N
745	3R	CG4241	16378111	16383403	-	CG5180	16383652	16385482	+	249	N
746	3R	CG10425	21086678	21088216	-	CG11858	21088465	21089015	+	249	N
747	3R	CG6503	22250419	22250827	-	CG31084	22251076	22254130	+	249	N
748	2R	CG4817	19313961	19316595	-	CG5543	19316845	19318984	+	250	N
749	2R	CG3832	19492827	19496067	-	CG3105	19496317	19499650	+	250	N
750	3R	CG12817	6049162	6050438	-	CG12816	6050688	6051904	+	250	N
751	3R	CG13602	19753450	19754722	-	CG31142	19754972	19755712	+	250	N
752	X	CG9802	16422939	16427366	-	CG4443	16427616	16429357	+	250	N
753	3L	CG3437	9430284	9431608	-	CG3552	9431859	9433322	+	251	N
754	3R	CG7825	10486891	10488914	-	CG3509	10489165	10490544	+	251	N
755	2L	CG8886	4970133	4971453	-	CG14043	4971704	4973687	+	251	N
756	3L	CG5942	15935341	15948128	-	CG6025	15948380	15949622	+	252	N
757	3L	CG10586	20889630	20890570	-	CG10588	20890822	20893998	+	252	N
758	2L	CG7830	8306684	8308188	-	CG7818	8308440	8309963	+	252	N
759	2L	CG2478	20638348	20643769	-	CG2614	20644021	20646813	+	252	N
760	3R	CG12945	5615152	5616939	-	CG8507	5617192	5618840	+	253	N
761	X	CG33221	3642734	3644132	-	CG32789	3644385	3646811	+	253	N
762	2L	CG31807	16677828	16678295	-	CG33552	16678548	16679021	+	253	N
763	3L	CG12085	1480383	1486121	-	CG1009	1486375	1506912	+	254	N
764	3R	CG2185	1478555	1480613	-	CG1245	1480867	1482060	+	254	N
765	3R	CG14864	11092451	11094151	-	CG4334	11094405	11096254	+	254	N
766	2R	CG13164	7818444	7822176	-	CG17739	7822431	7826319	+	255	N
767	2R	CG13349	9474435	9476311	-	CG6692	9476566	9483898	+	255	N
768	3L	CG7594	15624191	15624711	-	CG7327	15624966	15625471	+	255	N
769	3L	CG11309	21235499	21238303	-	CG7632	21238558	21240039	+	255	N
770	3R	CG31040	25756268	25758779	-	CG7866	25759034	25760311	+	255	N
771	2L	CG8849	4944256	4945343	-	CG3469	4945598	4948321	+	255	N
772	2R	CG3152	2145460	2148075	-	CG3274	2148331	2154174	+	256	N
773	3L	CG14994	4057601	4072276	-	CG14989	4072532	4075209	+	256	N
774	3L	CG10077	6923434	6929851	-	CG9948	6930107	6931387	+	256	N
775	3L	CG5147	18073105	18074832	-	CG7347	18075088	18078106	+	256	N
776	3R	CG2161	1433065	1438830	-	CG1433	1439086	1441664	+	256	N
777	X	CG3704	795990	797622	-	CG3026	797878	800050	+	256	N
778	2L	CG17262	3039131	3039720	-	CG17221	3039976	3041625	+	256	N
779	3L	CG10467	6067151	6068683	-	CG10733	6068940	6070462	+	257	N
780	3R	CG6693	7045983	7047361	-	CG4863	7047618	7050897	+	257	N
781	3R	CG7581	25499855	25501141	-	CG1911	25501398	25505985	+	257	N
782	2L	CG16974	13184942	13191949	-	CG5682	13192206	13197281	+	257	N
783	2R	CG33785	16157323	16158643	-	CG11132	16158901	16160734	+	258	N
784	2R	CG33786	16157324	16158643	-	CG11132	16158901	16160734	+	258	N
785	3L	CG10855	3787366	3789988	-	CG1120	3790246	3792622	+	258	N
786	X	CG9104	16716449	16718262	-	CG4875	16718520	16719801	+	258	N
787	2L	CG13389	8363692	8364609	-	CG13383	8364867	8370085	+	258	N
788	2L	CG13389	8363692	8364609	-	CG17291	8364867	8370085	+	258	N
789	2L	CG5680	10247485	10250479	-	CG31717	10250737	10251595	+	258	N
790	3R	CG5394	19777852	19784117	-	CG5864	19784376	19788277	+	259	N
791	2L	CG9117	6036990	6037902	-	CG31643	6038161	6041283	+	259	N
792	3L	CG1275	2236294	2240941	-	CG2034	2241201	2242454	+	260	N
793	3L	CG10640	5337099	5340172	-	CG4780	5340432	5341326	+	260	N
794	3R	CG6962	7705422	7708257	-	CG31368	7708517	7718107	+	260	N
795	3R	CG10214	19592241	19593174	-	CG10375	19593434	19594704	+	260	N
796	X	CG14795	1369117	1369620	-	CG32810	1369880	1374441	+	260	N
797	2R	CG4679	8753162	8755374	-	CG4688	8755635	8756925	+	261	N
798	3L	CG5964	11764159	11767230	-	CG10907	11767491	11769368	+	261	N
799	3L	CG6049	21354224	21367008	-	CG5683	21367269	21371714	+	261	N
800	X	CG1619	10436137	10441034	-	CG2124	10441295	10444385	+	261	N
801	X	CG6961	18620075	18622142	-	CG7001	18622403	18640121	+	261	N
802	2L	CG9140	6060835	6062757	-	CG13994	6063018	6063676	+	261	N
803	3L	CG17046	417790	524121	-	CG17180	524383	525682	+	262	N
804	X	CG9581	20001728	20003662	-	CG9578	20003924	20005211	+	262	N
805	2L	CG7371	5521280	5523877	-	CG6907	5524139	5525809	+	262	N
806	3L	CG5684	11972345	11976860	-	CG6928	11977123	11982003	+	263	N
807	3R	CG9852	9949940	9951252	-	CG3180	9951515	9955548	+	263	N
808	3R	CG31131	23787763	23788875	-	CG4849	23789138	23792688	+	263	N
809	2L	CG17652	1731403	1732263	-	CG17646	1732526	1750613	+	263	N
810	2L	CG9525	8960318	8962354	-	CG32985	8962617	8964628	+	263	N
811	2R	CG3194	2182845	2185158	-	CG3271	2185422	2186878	+	264	N
812	2R	CG9183	15777821	15778582	-	CG8900	15778846	15779757	+	264	N
813	3R	CG9354	5226033	5226978	-	CG8132	5227242	5228340	+	264	N
814	X	CG9941	13552671	13555962	-	CG11156	13556226	13561049	+	264	N
815	2L	CG8552	8134247	8159575	-	CG8506	8159839	8161797	+	264	N
816	2R	CG5519	13962218	13965903	-	CG5190	13966168	13967601	+	265	N
817	3L	CG5047	20453430	20454585	-	CG5104	20454850	20456599	+	265	N
818	3L	CG2248	1284411	1286215	-	CG9149	1286481	1288253	+	266	N
819	X	CG8971	8993315	8994280	-	CG7055	8994546	8997199	+	266	N
820	2L	CG5118	1170752	1172745	-	CG4887	1173011	1177500	+	266	N
821	2L	CG10628	19753172	19754542	-	CG10463	19754808	19756915	+	266	N
822	3L	CG15011	4239523	4242684	-	CG1309	4242951	4245181	+	267	N
823	3R	CG9636	4066466	4069514	-	CG18749	4069781	4073578	+	267	N
824	3R	CG9636	4066466	4069514	-	CG33722	4069781	4073578	+	267	N
825	3R	CG32856	11790450	11790906	-	CG5083	11791173	11793862	+	267	N
826	3R	CG11874	24934771	24938526	-	CG11876	24938793	24941918	+	267	N
827	3R	CG4743	21504956	21506272	-	CG5028	21506540	21508886	+	268	N
828	2L	CG9641	2974854	2976859	-	CG3165	2977127	2978501	+	268	N
829	2R	CG8542	9767461	9771055	-	CG8531	9771324	9773652	+	269	N
830	3L	CG10489	5869632	5871326	-	CG5592	5871595	5873342	+	269	N
831	3L	CG8783	13964639	13967139	-	CG9007	13967408	13985410	+	269	N
832	3R	CG31450	4387628	4388305	-	CG31460	4388574	4389170	+	269	N
833	3R	CG31467	6531014	6532456	-	CG14684	6532725	6533105	+	269	N
834	3R	CG5961	8284141	8285922	-	CG12267	8286191	8288140	+	269	N
835	X	CG2938	3777393	3781488	-	CG2941	3781757	3785243	+	269	N
836	3L	CG8765	19649197	19652617	-	CG8770	19652887	19655251	+	270	N
837	3L	CG14455	22620275	22620942	-	CG14456	22621212	22622034	+	270	N
838	3L	CG12546	22627153	22627666	-	CG14453	22627936	22628495	+	270	N
839	3R	CG7218	13987487	13990115	-	CG12357	13990385	13991161	+	270	N
840	X	CG3658	885108	887394	-	CG33082	887664	888274	+	270	N
841	2L	CG13773	6906918	6907817	-	CG10354	6908087	6911432	+	270	N
842	2R	CG9204	15768655	15772244	-	CG11055	15772515	15776599	+	271	N
843	2R	CG3613	17920490	17923124	-	CG5821	17923395	17926286	+	271	N
844	2L	CG3248	3453697	3457058	-	CG8843	3457329	3460371	+	271	N
845	2L	CG31801	18671453	18672861	-	CG31751	18673132	18679646	+	271	N
846	2L	CG10195	19478797	19480631	-	CG13084	19480902	19482325	+	271	N
847	3L	CG3698	20731077	20732216	-	CG4365	20732488	20733922	+	272	N
848	3R	CG4510	15729384	15730589	-	CG4755	15730861	15739455	+	272	N
849	X	CG10962	8818129	8894208	-	CG33224	8894480	8896168	+	272	N
850	2R	CG3957	19052419	19055567	-	CG17280	19055840	19056582	+	273	N
851	2R	CG11183	19396542	19397865	-	CG5602	19398138	19400777	+	273	N
852	2R	CG3924	19539139	19541536	-	CG3167	19541809	19544308	+	273	N
853	3R	CG2925	1415317	1417180	-	CG1088	1417453	1420429	+	273	N
854	3L	CG10592	5566688	5569219	-	CG5150	5569493	5571299	+	274	N
855	3L	CG11247	21658166	21662511	-	CG11246	21662785	21663542	+	274	N
856	3R	CG2019	1675416	1682033	-	CG10610	1682307	1683636	+	274	N
857	3R	CG1234	3069896	3072689	-	CG10053	3072963	3073869	+	274	N
858	X	CG11427	4380866	4385873	-	CG3564	4386147	4387679	+	274	N
859	2L	CG13390	8375501	8376777	-	CG17294	8377051	8378208	+	274	N
860	2L	CG5366	10358162	10362703	-	CG5052	10362977	10364105	+	274	N
861	3R	CG18466	4868226	4876271	-	CG11993	4876546	4877957	+	275	N
862	X	CG1655	10700359	10702600	-	CG2186	10702875	10708798	+	275	N
863	2L	CG7810	8309869	8311144	-	CG7806	8311419	8317017	+	275	N
864	2L	CG9556	8994670	8997375	-	CG18661	8997650	8998545	+	275	N
865	2R	CG7747	11807123	11808989	-	CG3615	11809265	11812098	+	276	N
866	3L	CG1320	2356373	2356983	-	CG9004	2357259	2360020	+	276	N
867	3L	CG3885	17387039	17390471	-	CG7630	17390747	17391546	+	276	N
868	3R	CG3350	23113087	23114217	-	CG3373	23114493	23117312	+	276	N
869	X	CG15891	6138340	6140351	-	CG3815	6140627	6144209	+	276	N
870	X	CG15892	6138340	6140351	-	CG3815	6140627	6144209	+	276	N
871	2R	CG18681	6861136	6861969	-	CG18211	6862246	6863043	+	277	N
872	3L	CG8598	7309276	7312936	-	CG8597	7313213	7315843	+	277	N
873	3R	CG31072	22668184	22688843	-	CG5491	22689120	22690289	+	277	N
874	X	CG32531	19313367	19313813	-	CG12202	19314090	19318580	+	277	N
875	2L	CG16784	20069643	20071408	-	CG10718	20071685	20085635	+	277	N
876	3L	CG7558	8087435	8089847	-	CG7935	8090125	8095528	+	278	N
877	3L	CG7161	8381216	8385522	-	CG7127	8385800	8389858	+	278	N
878	3R	CG6011	14855690	14856973	-	CG6013	14857251	14858138	+	278	N
879	X	CG13760	2440448	2441855	-	CG17437	2442133	2444049	+	278	N
880	2L	CG12396	13363300	13366188	-	CG6523	13366466	13367410	+	278	N
881	X	CG14270	3340756	3341530	-	CG10803	3341809	3345064	+	279	N
882	2L	CG9493	6332876	6338493	-	CG11567	6338772	6346282	+	279	N
883	3R	CG7292	10708583	10711918	-	CG33331	10712198	10713332	+	280	N
884	X	CG12125	8279153	8282036	-	CG1440	8282316	8286172	+	280	N
885	2R	CG1616	3008514	3011687	-	CG2146	3011968	3020438	+	281	N
886	3L	CG32174	17394406	17398848	-	CG32176	17399129	17403230	+	281	N
887	3R	CG9667	3951009	3952055	-	CG7891	3952336	3954568	+	281	N
888	3R	CG7577	25492536	25494599	-	CG18110	25494880	25496594	+	281	N
889	2L	CG13688	573033	574232	-	CG2813	574513	575746	+	281	N
890	3R	CG9375	5336273	5338786	-	CG8161	5339068	5340550	+	282	N
891	2L	CG4710	1114652	1128953	-	CG4552	1129235	1132413	+	282	N
892	2R	CG5788	13303270	13304272	-	CG5033	13304555	13307320	+	283	N
893	2R	CG4527	19899729	19910288	-	CG3416	19910571	19912127	+	283	N
894	3R	CG7292	10708583	10711918	-	CG33332	10712202	10714874	+	284	N
895	3R	CG31468	19525543	19526076	-	CG31148	19526360	19528324	+	284	N
896	2R	CG30149	16148739	16155549	-	CG9954	16155834	16156537	+	285	N
897	2R	CG3870	19027439	19031173	-	CG5360	19031458	19035865	+	285	N
898	3L	CG8602	7300220	7302805	-	CG8601	7303090	7307418	+	285	N
899	3R	CG32854	9207051	9207514	-	CG8863	9207799	9211013	+	285	N
900	X	CG4041	4760655	4763682	-	CG6903	4763967	4766885	+	285	N
901	X	CG3044	6693112	6694723	-	CG4558	6695008	6697126	+	285	N
902	3R	CG2109	1295183	1296353	-	CG1064	1296639	1298481	+	286	N
903	3R	CG2931	1393222	1394332	-	CG1081	1394618	1396213	+	286	N
904	3R	CG3962	12899651	12905665	-	CG5175	12905951	12910550	+	286	N
905	3R	CG7609	25567688	25570790	-	CG1972	25571076	25573239	+	286	N
906	2L	CG14005	5800514	5801969	-	CG7239	5802255	5804037	+	286	N
907	3L	CG10573	21009408	21065000	-	CG10566	21065287	21067153	+	287	N
908	3R	CG9467	5623496	5626773	-	CG8526	5627060	5629861	+	287	N
909	3R	CG11896	12971174	12975129	-	CG12265	12975416	12976198	+	287	N
910	2R	CG13524	18213527	18214242	-	CG13519	18214530	18215296	+	288	N
911	2R	CG4326	19681261	19682037	-	CG3333	19682325	19693120	+	288	N
912	X	CG15191	11421333	11421813	-	CG11695	11422101	11424034	+	288	N
913	2L	CG31917	5009934	5010825	-	CG3887	5011113	5012133	+	288	N
914	2R	CG30147	16121744	16133077	-	CG9945	16133366	16135944	+	289	N
915	3L	CG32486	3039436	3054371	-	CG11486	3054660	3072206	+	289	N
916	3L	CG9762	12111440	12112531	-	CG6811	12112820	12117329	+	289	N
917	X	CG32809	1531236	1548703	-	CG14798	1548992	1549999	+	289	N
918	X	CG9215	15414867	15416809	-	CG8097	15417098	15418981	+	289	N
919	2L	CG3539	2490205	2492666	-	CG9884	2492955	2498846	+	289	N
920	2L	CG6840	17405625	17406297	-	CG15141	17406586	17409434	+	289	N
921	2L	CG10689	19119920	19122902	-	CG10563	19123191	19125255	+	289	N
922	3L	CG13926	1600956	1601634	-	CG33230	1601924	1603801	+	290	N
923	3L	CG13926	1600956	1601634	-	CG7955	1601924	1606945	+	290	N
924	3R	CG3353	17042988	17044511	-	CG5871	17044801	17048572	+	290	N
925	X	CG9038	15684301	15687093	-	CG15914	15687383	15688644	+	290	N
926	2L	CG10538	19771021	19787829	-	CG10466	19788119	19788775	+	290	N
927	2L	CG9249	21145023	21146181	-	CG9248	21146471	21148377	+	290	N
928	2R	CG12924	5350246	5351313	-	CG1665	5351604	5352975	+	291	N
929	3L	CG6694	8481416	8483694	-	CG6745	8483985	8486951	+	291	N
930	3L	CG9730	19219493	19220316	-	CG9750	19220607	19222375	+	291	N
931	3R	CG6126	12023724	12028802	-	CG31287	12029093	12029980	+	291	N
932	3L	CG17166	14963232	14964923	-	CG3329	14965215	14966580	+	292	N
933	3R	CG1105	2889908	2892854	-	CG1965	2893146	2897349	+	292	N
934	3R	CG17309	7459000	7476418	-	CG10535	7476710	7481062	+	292	N
935	3R	CG12360	8852747	8856372	-	CG7620	8856664	8857317	+	292	N
936	2R	CG8734	4138249	4139397	-	CG14749	4139690	4141999	+	293	N
937	2R	CG6501	13080308	13083308	-	CG4909	13083601	13087185	+	293	N
938	2R	CG13501	17566777	17568242	-	CG6393	17568535	17577341	+	293	N
939	3L	CG7608	15616731	15617510	-	CG7350	15617803	15618363	+	293	N
940	3L	CG8013	19852078	19857241	-	CG7770	19857534	19858336	+	293	N
941	2L	CG31678	20646723	20663534	-	CG2615	20663827	20666901	+	293	N
942	2R	CG30390	16799896	16801058	-	CG10071	16801352	16801992	+	294	N
943	3L	CG5651	8946007	8948701	-	CG5064	8948995	8951357	+	294	N
944	3L	CG10638	12472345	12475258	-	CG10681	12475552	12476594	+	294	N
945	3R	CG9475	5580455	5581921	-	CG8412	5582215	5585039	+	294	N
946	2L	CG4260	408022	414775	-	CG4063	415069	418536	+	294	N
947	2L	CG9548	6490151	6490828	-	CG31638	6491122	6496986	+	294	N
948	3L	CG1935	1785538	1786367	-	CG12022	1786662	1788449	+	295	N
949	3R	CG5501	19980549	19987217	-	CG6182	19987512	19988939	+	295	N
950	2R	CG8811	8144874	8148285	-	CG33792	8148581	8149361	+	296	N
951	2R	CG4444	18004080	18069646	-	CG11362	18069942	18070435	+	296	N
952	3L	CG14096	19431865	19432288	-	CG32214	19432584	19433068	+	296	Y
953	3R	CG5410	19860083	19863644	-	CG5977	19863940	19868376	+	296	N
954	3R	CG6422	20859866	20864801	-	CG11785	20865097	20866172	+	296	N
955	X	CG14199	19328483	19329146	-	CG3400	19329442	19343294	+	296	N
956	2L	CG31935	1595043	1611125	-	CG14352	1611421	1612579	+	296	N
957	2L	CG31683	20435327	20437566	-	CG31687	20437862	20440131	+	296	N
958	2R	CG13434	16101082	16102070	-	CG13425	16102368	16121717	+	298	N
959	2R	CG13535	18371618	18373823	-	CG3668	18374121	18378306	+	298	N
960	3L	CG13298	6166065	6167133	-	CG7398	6167431	6172952	+	298	N
961	3R	CG6684	7040942	7042037	-	CG4820	7042335	7043620	+	298	N
962	3R	CG6706	17596055	17601562	-	CG6800	17601860	17602935	+	298	N
963	3R	CG7883	25760304	25761598	-	CG15523	25761896	25773929	+	298	N
964	3R	CG31005	27061751	27078326	-	CG12220	27078624	27079408	+	298	N
965	2L	CG8372	8212039	8212881	-	CG8360	8213179	8214134	+	298	N
966	2R	CG13218	6749171	6749611	-	CG13228	6749910	6750317	+	299	N
967	3L	CG32263	3793882	3794502	-	CG12006	3794801	3797499	+	299	N
968	2L	CG31908	7024825	7027295	-	CG3476	7027594	7028959	+	299	N
969	3L	CG12186	2633723	2635366	-	CG32297	2635666	2638987	+	300	N
970	3L	CG8588	7331220	7334210	-	CG8583	7334510	7338313	+	300	N
971	2L	CG5776	12701426	12704423	-	CG12292	12704723	12706683	+	300	N
972	3L	CG9186	1295251	1296909	-	CG9153	1297210	1301860	+	301	N
973	3L	CG10672	5114387	5115601	-	CG4623	5115902	5118266	+	301	N
974	3L	CG4457	7321256	7321961	-	CG8593	7322262	7327578	+	301	N
975	X	CG9998	16190617	16192976	-	CG32578	16193277	16195212	+	301	N
976	2R	CG4266	16669295	16676240	-	CG9437	16676542	16677595	+	302	N
977	X	CG1554	11407991	11415540	-	CG11699	11415842	11416630	+	302	N
978	2R	CG2072	4800760	4803367	-	CG1975	4803670	4814025	+	303	N
979	3L	CG3434	9433308	9434721	-	CG32043	9435024	9446544	+	303	N
980	X	CG9209	15834071	15839781	-	CG12698	15840084	15842662	+	303	N
981	2L	CG33002	4459004	4459532	-	CG15435	4459835	4461750	+	303	N
982	2L	CG8475	8190954	8196893	-	CG8460	8197196	8198822	+	303	N
983	2R	CG13742	4596411	4599370	-	CG12759	4599674	4601633	+	304	N
984	2R	CG8889	7541488	7543595	-	CG17509	7543899	7549603	+	304	N
985	3L	CG10969	12752875	12754968	-	CG17666	12755272	12758325	+	304	N
986	3R	CG2128	1298530	1300320	-	CG14670	1300624	1311115	+	304	N
987	3R	CG31120	20738990	20743564	-	CG11168	20743868	20748117	+	304	N
988	X	CG2025	11698586	11702821	-	CG1847	11703125	11705103	+	304	N
989	2R	CG8155	10832707	10837032	-	CG8156	10837337	10839757	+	305	N
990	3R	CG6238	20764425	20770654	-	CG13645	20770959	20773122	+	305	N
991	X	CG9099	16719485	16720462	-	CG4880	16720767	16722666	+	305	N
992	2L	CG9207	6949310	6950135	-	CG3423	6950440	6954590	+	305	N
993	2R	CG13567	19544383	19545278	-	CG3173	19545584	19552038	+	306	N
994	3L	CG16931	15614379	15614914	-	CG7355	15615220	15615800	+	306	N
995	3L	CG7169	21547634	21551205	-	CG11307	21551511	21553714	+	306	N
996	2L	CG13126	9952422	9954143	-	CG4709	9954449	9956179	+	306	N
997	2L	CG15260	15286618	15288168	-	CG31733	15288474	15289472	+	306	N
998	3L	CG5931	15926067	15933115	-	CG10516	15933422	15935069	+	307	N
999	3R	CG31212	15194717	15228870	-	CG5316	15229177	15232016	+	307	N
1000	3R	CG17734	7067922	7069698	-	CG5214	7070006	7072586	+	308	N
1001	2L	CG5869	16297585	16298881	-	CG4249	16299189	16301870	+	308	N
1002	2R	CG16728	6157721	6161323	-	CG11887	6161632	6164546	+	309	N
1003	2R	CG33455	12467356	12470018	-	CG6657	12470327	12472184	+	309	N
1004	3L	CG33214	21431390	21441384	-	CG7540	21441693	21445788	+	309	N
1005	2L	CG33922	1343443	1344171	-	CG5450	1344480	1345144	+	309	N
1006	2L	CG5390	10304063	10306594	-	CG4968	10306903	10308050	+	309	N
1007	2R	CG8070	4623314	4625766	-	CG8069	4626076	4627850	+	310	N
1008	2R	CG3584	17917085	17919126	-	CG11301	17919436	17920123	+	310	N
1009	3L	CG10673	5112627	5113301	-	CG4618	5113611	5114420	+	310	N
1010	3L	CG13311	8775485	8776109	-	CG13307	8776419	8779548	+	310	N
1011	2R	CG5757	13608591	13609570	-	CG5098	13609881	13615976	+	311	N
1012	2R	CG11061	17632152	17635079	-	CG6698	17635390	17637770	+	311	N
1013	3L	CG1935	1785538	1786367	-	CG13923	1786678	1790351	+	311	N
1014	3R	CG9393	5387302	5389392	-	CG8228	5389703	5391814	+	311	N
1015	2L	CG10383	18686831	18691351	-	CG10338	18691662	18694500	+	311	N
1016	2L	CG10637	18953848	18964650	-	CG18398	18964961	18967935	+	311	N
1017	2R	CG30259	18209026	18211980	-	CG13518	18212292	18213150	+	312	N
1018	3L	CG32300	2242369	2246193	-	CG13807	2246505	2247078	+	312	N
1019	3R	CG11971	4816382	4818667	-	CG11975	4818979	4820561	+	312	N
1020	3R	CG9924	9793674	9857777	-	CG3061	9858089	9860764	+	312	N
1021	3R	CG4448	19080792	19083779	-	CG13827	19084091	19086324	+	312	N
1022	X	CG15727	12462307	12463535	-	CG2540	12463847	12465056	+	312	N
1023	2L	CG5337	10432677	10435679	-	CG5198	10435991	10437317	+	312	N
1024	2R	CG6191	9096473	9109243	-	CG6197	9109556	9112470	+	313	N
1025	2R	CG11180	16135777	16138166	-	CG16742	16138479	16143173	+	313	N
1026	X	CG6394	18329113	18333806	-	CG6318	18334119	18334871	+	313	N
1027	2L	CG18858	20444650	20446675	-	CG2508	20446988	20449322	+	313	N
1028	2R	CG11170	17685023	17690414	-	CG5465	17690728	17693474	+	314	N
1029	3R	CG17271	16645348	16647587	-	CG15693	16647901	16649078	+	314	N
1030	X	CG3740	1524156	1525435	-	CG3095	1525749	1529267	+	314	N
1031	X	CG1994	8561950	8565479	-	CG1789	8565793	8566737	+	314	N
1032	X	CG12576	21678244	21685486	-	CG14617	21685800	21690857	+	314	N
1033	2L	CG6192	11100959	11106638	-	CG4713	11106952	11110852	+	314	N
1034	2R	CG10212	10363452	10367513	-	CG10215	10367828	10368811	+	315	N
1035	3L	CG6083	11598471	11600072	-	CG7351	11600387	11601667	+	315	N
1036	3L	CG7172	21501898	21502735	-	CG32438	21503050	21507365	+	315	N
1037	3R	CG9470	5609487	5610093	-	CG8500	5610408	5615059	+	315	N
1038	3R	CG7748	20892434	20895372	-	CG11839	20895687	20896603	+	315	N
1039	X	CG3460	2038974	2040806	-	CG17776	2041121	2041333	+	315	N
1040	X	CG3073	2116359	2118683	-	CG3071	2118998	2120977	+	315	N
1041	X	CG1463	12443494	12445536	-	CG2543	12445851	12449467	+	315	N
1042	2L	CG13277	16738255	16739018	-	CG17912	16739333	16741494	+	315	N
1043	2R	CG3988	19554745	19556489	-	CG3182	19556805	19560639	+	316	N
1044	3L	CG7202	21425289	21426614	-	CG7519	21426930	21427751	+	316	N
1045	3R	CG6070	22934196	22937977	-	CG5815	22938293	22940862	+	316	N
1046	2R	CG5742	13663309	13666250	-	CG5124	13666567	13668709	+	317	N
1047	3L	CG12082	3128937	3131890	-	CG11494	3132207	3138349	+	317	N
1048	3L	CG32022	8694227	8695219	-	CG6511	8695536	8699458	+	317	N
1049	3L	CG5517	20305508	20309736	-	CG5701	20310053	20316241	+	317	N
1050	3R	CG7939	25870868	25871880	-	CG7943	25872197	25874393	+	317	N
1051	X	CG12108	8533859	8535248	-	CG1795	8535565	8537040	+	317	N
1052	2L	CG17654	1724971	1729629	-	CG31937	1729946	1731072	+	317	N
1053	3L	CG12091	1518461	1520363	-	CG7852	1520681	1528358	+	318	N
1054	X	CG8142	17677280	17678607	-	CG6492	17678925	17681593	+	318	N
1055	2R	CG12389	6821409	6823472	-	CG7745	6823791	6825740	+	319	N
1056	3L	CG13295	6047436	6049187	-	CG6610	6049506	6050046	+	319	N
1057	3L	CG32147	15108320	15109284	-	CG6859	15109603	15111308	+	319	N
1058	X	CG3319	5152703	5154165	-	CG4528	5154484	5155737	+	319	N
1059	X	CG2004	8557700	8559868	-	CG1785	8560187	8562301	+	319	N
1060	2R	CG8859	7704659	7706269	-	CG8457	7706589	7708160	+	320	N
1061	3L	CG14967	3194642	3202336	-	CG12034	3202656	3204460	+	320	N
1062	3L	CG8111	7887607	7889063	-	CG32368	7889383	7889801	+	320	N
1063	3R	CG11052	3833970	3834773	-	CG3223	3835093	3836740	+	320	N
1064	3R	CG6554	6612203	6613930	-	CG4082	6614250	6616898	+	320	N
1065	3R	CG7837	25621419	25625055	-	CG7788	25625375	25627307	+	320	N
1066	2R	CG7704	6393210	6395577	-	CG11919	6395898	6400799	+	321	N
1067	2R	CG7704	6393210	6395577	-	CG18003	6395898	6400844	+	321	N
1068	3L	CG8004	19861024	19862327	-	CG7823	19862648	19866773	+	321	N
1069	3R	CG11988	4846068	4865189	-	CG11990	4865510	4868076	+	321	N
1070	3R	CG7129	14114579	14124606	-	CG12363	14124927	14125764	+	321	N
1071	X	CG7622	485138	486283	-	CG6189	486604	490454	+	321	N
1072	X	CG14789	1321176	1323253	-	CG14777	1323574	1325513	+	321	N
1073	2R	CG1513	5395570	5403491	-	CG30007	5403813	5410333	+	322	N
1074	3R	CG15889	9088454	9089755	-	CG8599	9090077	9095763	+	322	N
1075	2L	CG5899	9908828	9912585	-	CG4602	9912907	9915044	+	322	N
1076	3L	CG3967	9387543	9400624	-	CG3715	9400947	9402626	+	323	N
1077	3R	CG9738	4473287	4476516	-	CG8021	4476839	4477114	+	323	N
1078	3L	CG33260	14726488	14726980	-	CG9384	14727304	14732971	+	324	N
1079	3R	CG9424	5415192	5416709	-	CG8312	5417033	5450798	+	324	N
1080	2R	CG8778	8167212	8168389	-	CG8632	8168714	8171650	+	325	N
1081	3L	CG10712	22807541	22812605	-	CG11115	22812930	22814808	+	325	N
1082	2L	CG10859	13396389	13398664	-	CG7110	13398989	13411047	+	325	N
1083	3R	CG7996	8865881	8867464	-	CG11670	8867790	8870251	+	326	N
1084	3R	CG6194	11179433	11182641	-	CG5044	11182967	11184982	+	326	N
1085	X	CG14816	1728558	1729693	-	CG14804	1730019	1732637	+	326	N
1086	2L	CG12399	3146484	3159630	-	CG8825	3159956	3162403	+	326	N
1087	2L	CG9296	8684815	8685954	-	CG9298	8686280	8687034	+	326	N
1088	2L	CG9305	13371427	13373853	-	CG6565	13374179	13376182	+	326	N
1089	2R	CG5726	13690141	13695032	-	CG5140	13695359	13697844	+	327	N
1090	3R	CG7705	14500398	14503278	-	CG7706	14503605	14506043	+	327	N
1091	2R	CG9084	6733320	6735120	-	CG7736	6735448	6738389	+	328	N
1092	2R	CG8819	8027437	8030958	-	CG13151	8031286	8033191	+	328	N
1093	3L	CG6259	17585377	17586757	-	CG7510	17587085	17595748	+	328	N
1094	3L	CG14450	22660074	22661620	-	CG11367	22661948	22667289	+	328	N
1095	3R	CG10229	1053010	1057940	-	CG12005	1058268	1062011	+	328	N
1096	3R	CG2244	1464832	1474459	-	CG1250	1474787	1478354	+	328	N
1097	X	CG13365	477536	478029	-	CG17828	478357	479869	+	328	N
1098	X	CG10788	3097647	3098240	-	CG10781	3098568	3099090	+	328	N
1099	2R	CG17977	3578422	3579465	-	CG8715	3579794	3590638	+	329	N
1100	3L	CG7961	1624590	1628745	-	CG13919	1629074	1629469	+	329	N
1101	3R	CG9773	4501005	4502310	-	CG8043	4502639	4503955	+	329	N
1102	3R	CG3281	7786605	7788523	-	CG3068	7788852	7790550	+	329	N
1103	X	CG15329	7763753	7765367	-	CG1515	7765697	7767209	+	330	N
1104	3R	CG6384	11096146	11100927	-	CG4338	11101258	11102196	+	331	N
1105	3R	CG7718	14569786	14571763	-	CG7719	14572094	14576090	+	331	N
1106	3R	CG17186	15701935	15703139	-	CG4703	15703470	15705034	+	331	N
1107	3R	CG31152	18574736	18576283	-	CG7023	18576614	18602098	+	331	N
1108	X	CG4317	5927943	5936675	-	CG5905	5937006	5949209	+	331	N
1109	X	CG15027	14919098	14919744	-	CG5599	14920075	14922569	+	331	N
1110	2L	CG13690	418557	419600	-	CG4087	419931	420706	+	331	N
1111	2L	CG10189	19487572	19488856	-	CG10084	19489187	19493916	+	331	N
1112	2R	CG9754	16817943	16819930	-	CG9485	16820262	16827151	+	332	N
1113	3L	CG32226	20230970	20235943	-	CG6597	20236275	20243352	+	332	N
1114	X	CG10992	13613955	13616118	-	CG11103	13616450	13617323	+	332	N
1115	2L	CG17566	19179886	19181638	-	CG10739	19181970	19185867	+	332	N
1116	2L	CG10262	19578955	19579856	-	CG10366	19580188	19582369	+	332	N
1117	2R	CG5581	13790466	13792056	-	CG33198	13792389	13793016	+	333	N
1118	3L	CG11586	4244830	4245993	-	CG1268	4246326	4246765	+	333	N
1119	3R	CG9684	4185680	4188269	-	CG7963	4188602	4189616	+	333	N
1120	2L	CG3214	2579244	2579958	-	CG9881	2580291	2581114	+	333	N
1121	2L	CG6601	12107280	12109124	-	CG16996	12109457	12110526	+	333	N
1122	2R	CG7765	11781828	11786841	-	CG33017	11787175	11792130	+	334	N
1123	3R	CG31256	13200555	13217054	-	CG5851	13217388	13218744	+	334	N
1124	2L	CG31961	4186245	4187789	-	CG2958	4188123	4189285	+	334	N
1125	3L	CG10147	6460882	6462288	-	CG8270	6462623	6464900	+	335	N
1126	3R	CG13630	20543657	20545084	-	CG6863	20545419	20574855	+	335	N
1127	3R	CG7593	25549877	25550642	-	CG18731	25550977	25551336	+	335	N
1128	2L	CG8890	4975300	4976989	-	CG3792	4977324	4978568	+	335	N
1129	2L	CG13393	8383611	8384132	-	CG13384	8384467	8388803	+	335	N
1130	2R	CG8858	7708274	7714745	-	CG17967	7715081	7715382	+	336	N
1131	3L	CG32380	7347989	7355464	-	CG8571	7355800	7359590	+	336	N
1132	X	CG2263	7989137	7990837	-	CG2129	7991173	7993095	+	336	N
1133	2L	CG5813	16338357	16348529	-	CG4455	16348865	16350478	+	336	N
1134	2R	CG12343	6338490	6339170	-	CG12325	6339507	6343551	+	337	N
1135	3L	CG5498	20316246	20317935	-	CG5725	20318272	20325296	+	337	N
1136	3R	CG9771	470365	471316	-	CG1058	471653	474614	+	337	N
1137	3R	CG11334	27285546	27288730	-	CG11333	27289067	27289805	+	337	N
1138	3R	CG11539	27441123	27441725	-	CG1792	27442062	27443559	+	337	N
1139	X	CG11679	15571426	15572846	-	CG8206	15573183	15574179	+	337	N
1140	2L	CG7438	10491682	10506780	-	CG6094	10507117	10507918	+	337	N
1141	2L	CG18787	11997895	11999317	-	CG12264	11999654	12001244	+	337	N
1142	2L	CG9293	13385847	13387299	-	CG7099	13387636	13393962	+	337	N
1143	2R	CG6315	9335531	9340461	-	CG13339	9340799	9341484	+	338	N
1144	3L	CG32313	1528359	1529275	-	CG1049	1529613	1536767	+	338	N
1145	2R	CG8801	4908078	4910563	-	CG13951	4910902	4911567	+	339	N
1146	2R	CG3295	16523169	16525028	-	CG30296	16525367	16532492	+	339	N
1147	3L	CG8887	19556561	19564007	-	CG32211	19564346	19566645	+	339	N
1148	3L	CG7324	21271521	21277557	-	CG32436	21277896	21288772	+	339	N
1149	3R	CG5657	8246956	8248151	-	CG17202	8248490	8249334	+	339	N
1150	3R	CG5555	15003802	15006044	-	CG31475	15006383	15026820	+	339	N
1151	3R	CG2310	25317246	25319235	-	CG11501	25319574	25319987	+	339	N
1152	3R	CG3944	11661766	11662819	-	CG3158	11663159	11670138	+	340	N
1153	X	CG2887	10322476	10323711	-	CG2890	10324051	10327162	+	340	N
1154	2L	CG12288	16896464	16898118	-	CG15134	16898458	16904073	+	340	N
1155	3L	CG10753	12707306	12708555	-	CG10975	12708896	12715515	+	341	N
1156	3L	CG13041	16284211	16284779	-	CG13060	16285120	16285726	+	341	Y
1157	3R	CG14876	11658490	11660147	-	CG4560	11660488	11661272	+	341	N
1158	3R	CG31125	20479089	20480543	-	CG6695	20480884	20485101	+	341	N
1159	3L	CG13901	820199	821046	-	CG13887	821388	823279	+	342	N
1160	3R	CG33201	1442376	1449844	-	CG1475	1450186	1451679	+	342	N
1161	3R	CG14672	1442376	1449844	-	CG1475	1450186	1451679	+	342	N
1162	3R	CG8538	10147101	10152404	-	CG3321	10152746	10153473	+	342	N
1163	3R	CG14324	13444001	13444513	-	CG14326	13444855	13445333	+	342	N
1164	2L	CG31635	6635545	6649088	-	CG11098	6649430	6654583	+	342	N
1165	2L	CG12317	12051748	12055982	-	CG5317	12056324	12057416	+	342	N
1166	3L	CG8615	7214141	7215296	-	CG8614	7215639	7217086	+	343	N
1167	3R	CG12948	5571889	5573254	-	CG8402	5573597	5576822	+	343	N
1168	X	CG32590	14672199	14672972	-	CG32593	14673315	14767520	+	343	N
1169	2L	CG14536	7796308	7799846	-	CG7138	7800189	7802008	+	343	N
1170	3R	CG10055	3009823	3012375	-	CG2520	3012719	3026631	+	344	N
1171	3R	CG7168	14050624	14051769	-	CG7998	14052113	14054428	+	344	N
1172	2L	CG4103	15004611	15005526	-	CG3688	15005870	15007701	+	344	N
1173	2R	CG5339	19404490	19405834	-	CG5591	19406179	19411264	+	345	N
1174	3L	CG9187	1230598	1231206	-	CG9128	1231551	1233988	+	345	N
1175	3L	CG13074	16061200	16062748	-	CG5389	16063093	16065349	+	345	N
1176	3R	CG7262	10721428	10724090	-	CG3817	10724435	10725341	+	345	N
1177	3R	CG6813	7451419	7452308	-	CG18764	7452654	7454185	+	346	N
1178	2R	CG8090	10714170	10716040	-	CG11807	10716387	10719336	+	347	N
1179	3R	CG7156	14065142	14067906	-	CG31196	14068253	14074388	+	347	N
1180	2L	CG6509	11508399	11517057	-	CG4970	11517404	11521446	+	347	N
1181	2L	CG3975	15248317	15252233	-	CG15266	15252580	15253119	+	347	N
1182	2L	CG12050	21082554	21089985	-	CG9257	21090332	21091922	+	347	N
1183	2R	CG4707	20112194	20114618	-	CG3579	20114966	20116132	+	348	N
1184	3R	CG2100	1560429	1562118	-	CG1236	1562466	1563996	+	348	N
1185	3R	CG5768	20211825	20216089	-	CG13615	20216437	20217449	+	348	N
1186	X	CG12179	4476289	4481219	-	CG3346	4481567	4484349	+	348	N
1187	2R	CG3800	18442173	18444530	-	CG9849	18444879	18446634	+	349	N
1188	2R	CG9888	18580491	18582320	-	CG3085	18582669	18584458	+	349	N
1189	2L	CG10376	18696534	18699047	-	CG10343	18699396	18700386	+	349	N
1190	3L	CG7404	8156877	8160597	-	CG7986	8160948	8164662	+	351	N
1191	X	CG2691	13453277	13458343	-	CG11172	13458694	13497594	+	351	N
1192	X	CG9984	16222757	16225347	-	CG4252	16225698	16233505	+	351	N
1193	2L	CG13771	6662060	6663614	-	CG11181	6663965	6674790	+	351	N
1194	2L	CG9302	13376449	13378546	-	CG6699	13378897	13382391	+	351	N
1195	3R	CG17816	3684485	3712454	-	CG10092	3712806	3715058	+	352	N
1196	3R	CG3571	7833832	7836152	-	CG3532	7836504	7840173	+	352	N
1197	3R	CG4173	16411844	16414085	-	CG5434	16414437	16416794	+	352	N
1198	2R	CG3298	5818842	5821584	-	CG12909	5821937	5822958	+	353	N
1199	2R	CG15117	14637093	14644104	-	CG15110	14644457	14648581	+	353	N
1200	3L	CG7375	8170480	8171803	-	CG8005	8172156	8173438	+	353	N
1201	3L	CG3448	9424489	9425505	-	CG32038	9425858	9426419	+	353	N
1202	3R	CG11999	1179439	1180469	-	CG1161	1180822	1182467	+	353	N
1203	3R	CG5380	18191802	18192881	-	CG7070	18193234	18198464	+	353	N
1204	X	CG17255	10308857	10318803	-	CG2889	10319156	10322420	+	353	N
1205	2L	CG9188	6961516	6964073	-	CG3433	6964426	6965813	+	353	N
1206	2R	CG8980	12518420	12519962	-	CG6805	12520316	12522467	+	354	N
1207	X	CG13364	481579	482022	-	CG17829	482376	484847	+	354	N
1208	2L	CG31694	2868627	2874518	-	CG8814	2874872	2877163	+	354	N
1209	2R	CG4663	8744174	8746135	-	CG12765	8746490	8747572	+	355	N
1210	2R	CG11237	15001907	15006599	-	CG8432	15006954	15008988	+	355	N
1211	3L	CG32177	17612698	17619535	-	CG7484	17619890	17620909	+	355	N
1212	3L	CG32179	17614823	17619535	-	CG7484	17619890	17620909	+	355	N
1213	3L	CG7158	21608235	21613572	-	CG11248	21613927	21617072	+	355	N
1214	X	CG4400	12741921	12743535	-	CG4645	12743890	12745852	+	355	N
1215	2R	CG15653	16567481	16568050	-	CG9353	16568406	16569173	+	356	N
1216	3L	CG11537	3112364	3126986	-	CG1291	3127342	3128820	+	356	N
1217	3R	CG12428	23529099	23532468	-	CG12877	23532824	23536415	+	356	N
1218	2R	CG8152	10824794	10825992	-	CG8153	10826349	10832705	+	357	N
1219	3L	CG13902	823512	824893	-	CG13888	825250	826943	+	357	N
1220	3L	CG3889	18868212	18870276	-	CG6841	18870633	18874255	+	357	N
1221	2L	CG9586	9165420	9166445	-	CG13109	9166802	9246386	+	357	N
1222	2R	CG3820	18426536	18432332	-	CG30193	18432690	18437331	+	358	N
1223	3L	CG10144	6465174	6469319	-	CG8339	6469677	6523193	+	358	N
1224	3R	CG11035	3857861	3858669	-	CG2708	3859027	3862381	+	358	N
1225	2L	CG6412	17495193	17497038	-	CG5526	17497396	17521446	+	358	N
1226	X	CG32576	16119888	16122424	-	CG3606	16122783	16127451	+	359	N
1227	3R	CG1152	3077771	3091423	-	CG10047	3091783	3096533	+	360	N
1228	3R	CG31002	27219304	27221020	-	CG1609	27221380	27227735	+	360	N
1229	X	CG1558	11416585	11417660	-	CG11697	11418020	11418742	+	360	N
1230	X	CG9245	15535382	15537702	-	CG8134	15538062	15539678	+	360	N
1231	X	CG9020	15675700	15678073	-	CG8578	15678434	15681564	+	361	N
1232	3R	CG2112	27628505	27630828	-	CG1971	27631190	27632467	+	362	N
1233	X	CG2974	9930118	9931392	-	CG12094	9931754	9983936	+	362	N
1234	2L	CG10166	19521403	19522253	-	CG10137	19522615	19528921	+	362	N
1235	3R	CG14545	21676125	21677013	-	CG5886	21677376	21679727	+	363	N
1236	3R	CG2135	27595014	27597575	-	CG1937	27597938	27600519	+	363	N
1237	X	CG1791	9808674	9810099	-	CG1889	9810462	9811935	+	363	N
1238	2L	CG3104	2849732	2855749	-	CG2986	2856112	2857000	+	363	N
1239	3R	CG17556	12820258	12821810	-	CG3534	12822174	12825172	+	364	N
1240	X	CG1594	11206117	11213315	-	CG1728	11213679	11214401	+	364	N
1241	2L	CG9227	6127866	6130659	-	CG9222	6131023	6132484	+	364	N
1242	2L	CG18789	11994066	11995428	-	CG31864	11995792	11996471	+	364	N
1243	2R	CG15119	14805967	14807066	-	CG7417	14807431	14818887	+	365	N
1244	3L	CG12077	3301762	3302724	-	CG12016	3303089	3306023	+	365	N
1245	3R	CG1070	2920322	2949907	-	CG10098	2950272	2952236	+	365	N
1246	2R	CG30105	13106668	13107311	-	CG4943	13107677	13118847	+	366	N
1247	2R	CG13018	9673012	9673311	-	CG13016	9673678	9675344	+	367	N
1248	X	CG9723	16487156	16488949	-	CG18572	16489316	16503014	+	367	N
1249	2R	CG13322	8450134	8452434	-	CG13320	8452802	8456319	+	368	N
1250	2R	CG10261	10459318	10477809	-	CG12424	10478177	10495447	+	368	N
1251	3R	CG9813	9198821	9205494	-	CG8870	9205862	9207065	+	368	N
1252	X	CG8188	17534953	17536898	-	CG5884	17537266	17541033	+	368	N
1253	2R	CG1602	3028793	3030724	-	CG2144	3031093	3034359	+	369	N
1254	2L	CG7382	5518893	5519889	-	CG11024	5520258	5521384	+	369	N
1255	2L	CG5446	12426942	12427663	-	CG6388	12428032	12430031	+	369	N
1256	3L	CG5295	14741755	14751682	-	CG13472	14752052	14754924	+	370	N
1257	3L	CG3797	19025028	19028061	-	CG6812	19028431	19031408	+	370	N
1258	3L	CG11624	3882791	3886672	-	CG10849	3887043	3888565	+	371	N
1259	3L	CG10754	12786975	12787950	-	CG11008	12788321	12795763	+	371	N
1260	3L	CG4076	18711863	18713596	-	CG6877	18713967	18715742	+	371	N
1261	X	CG2247	11444041	11449398	-	CG1703	11449769	11452906	+	371	N
1262	3R	CG6284	6086509	6087462	-	CG4003	6087834	6089623	+	372	N
1263	3L	CG18374	185626	189351	-	CG13876	189724	190644	+	373	N
1264	3R	CG2046	1619030	1620053	-	CG10979	1620426	1624348	+	373	N
1265	3R	CG5611	23460720	23461761	-	CG5588	23462134	23465005	+	373	N
1266	X	CG6379	3943152	3946272	-	CG15375	3946645	3947792	+	373	N
1267	X	CG9195	15280115	15283826	-	CG11654	15284199	15286587	+	373	N
1268	2L	CG5421	12446403	12448113	-	CG6417	12448486	12452053	+	373	N
1269	2R	CG12797	10368724	10369931	-	CG12855	10370305	10372363	+	374	N
1270	3L	CG6664	16978136	16981439	-	CG7728	16981813	16985529	+	374	N
1271	3R	CG6654	11036999	11039322	-	CG4210	11039696	11040531	+	374	N
1272	X	CG32625	13590096	13590740	-	CG11130	13591114	13592538	+	374	N
1273	2L	CG9154	6069782	6070615	-	CG9159	6070989	6073962	+	374	N
1274	2R	CG30383	3335939	3336930	-	CG11205	3337305	3339133	+	375	N
1275	3L	CG7739	15525992	15528322	-	CG7427	15528697	15530821	+	375	N
1276	3R	CG33105	5517625	5518516	-	CG32939	5518891	5519759	+	375	N
1277	3L	CG13026	16690966	16691431	-	CG9697	16691807	16692415	+	376	N
1278	3R	CG7425	10558412	10566933	-	CG3563	10567309	10619350	+	376	N
1279	2R	CG8972	7502621	7504663	-	CG8298	7505040	7507348	+	377	N
1280	3L	CG5645	12107716	12110650	-	CG10861	12111027	12111422	+	377	N
1281	3L	CG10222	13385476	13386400	-	CG10724	13386777	13390401	+	377	N
1282	3L	CG17286	16556465	16560301	-	CG32165	16560678	16565426	+	377	N
1283	3R	CG31390	6585917	6586655	-	CG14685	6587032	6592485	+	377	N
1284	3R	CG5454	14808678	14809370	-	CG31043	14809747	14848160	+	377	N
1285	3R	CG4919	18510728	18512249	-	CG17625	18512626	18513054	+	377	N
1286	X	CG1987	13214626	13218810	-	CG1660	13219187	13219819	+	377	N
1287	X	CG9198	15289476	15296272	-	CG6299	15296649	15300750	+	377	N
1288	2L	CG10687	19125793	19127881	-	CG17347	19128258	19128953	+	377	N
1289	3L	CG12093	2756092	2757533	-	CG1241	2757911	2764220	+	378	N
1290	3L	CG6117	15891063	15920056	-	CG17035	15920434	15921514	+	378	N
1291	3R	CG9790	4540922	4541578	-	CG8116	4541956	4543783	+	378	N
1292	2L	CG4435	9428830	9431029	-	CG3766	9431407	9435341	+	378	N
1293	3L	CG4086	16575914	16577456	-	CG4101	16577835	16578098	+	379	N
1294	3L	CG8798	19573107	19577418	-	CG9376	19577798	19578748	+	380	N
1295	3R	CG10445	3742650	3745776	-	CG2684	3746156	3750211	+	380	N
1296	X	CG9198	15289476	15296272	-	CG6294	15296652	15298345	+	380	N
1297	2L	CG10685	19128981	19129355	-	CG10719	19129735	19168501	+	380	N
1298	2L	CG13965	19957766	19958227	-	CG16772	19958607	19959773	+	380	N
1299	2R	CG18495	3339114	3340489	-	CG18853	3340870	3342210	+	381	N
1300	3L	CG6302	11047413	11048337	-	CG7839	11048718	11052683	+	381	N
1301	3L	CG8742	19684785	19727406	-	CG8522	19727787	19732829	+	381	N
1302	3L	CG8637	19765226	19768143	-	CG32221	19768524	19770259	+	381	N
1303	2L	CG9414	13283887	13286409	-	CG6116	13286790	13289561	+	381	N
1304	2L	CG10334	19563828	19573253	-	CG10364	19573634	19575060	+	381	N
1305	3L	CG10289	6143498	6147813	-	CG7376	6148195	6152724	+	382	N
1306	3R	CG5405	19824159	19857532	-	CG5933	19857914	19859875	+	382	N
1307	3R	CG5003	23739491	23742249	-	CG12261	23742631	23743970	+	382	N
1308	X	CG12234	19480521	19485862	-	CG14215	19486244	19493348	+	382	N
1309	2R	CG30016	6390882	6391278	-	CG6751	6391661	6393516	+	383	N
1310	3L	CG6662	8497689	8498808	-	CG6817	8499191	8507931	+	383	N
1311	3L	CG4729	16347030	16351216	-	CG4877	16351599	16356083	+	383	N
1312	3R	CG2179	1491169	1495051	-	CG1347	1495435	1504523	+	384	N
1313	3R	CG2723	3853932	3856167	-	CG10903	3856551	3857871	+	384	N
1314	3R	CG10868	19090364	19106571	-	CG6759	19106955	19109845	+	384	N
1315	X	CG3086	5605144	5609419	-	CG15770	5609803	5611053	+	384	N
1316	X	CG3011	5758302	5762029	-	CG3726	5762413	5786906	+	384	N
1317	2L	CG3652	4392770	4393814	-	CG3054	4394198	4400109	+	384	N
1318	3R	CG6342	6234337	6238638	-	CG4043	6239023	6239968	+	385	N
1319	3R	CG7009	16958456	16959599	-	CG5798	16959984	16963938	+	385	N
1320	3R	CG5338	19758446	19759252	-	CG5854	19759637	19761686	+	385	N
1321	3L	CG10923	9336578	9340887	-	CG4452	9341273	9344245	+	386	N
1322	3L	CG13025	16741787	16744974	-	CG9705	16745360	16747680	+	386	N
1323	3L	CG4144	18638731	18640685	-	CG6895	18641072	18643142	+	387	N
1324	3R	CG2922	1421086	1426891	-	CG1427	1427278	1428908	+	387	N
1325	3R	CG1104	2897343	2900172	-	CG1943	2900559	2903509	+	387	N
1326	3R	CG4433	15844300	15847038	-	CG4845	15847425	15852207	+	387	N
1327	3L	CG6322	17477114	17479170	-	CG7564	17479558	17481138	+	388	N
1328	3R	CG6623	11040482	11044596	-	CG12241	11044984	11048093	+	388	N
1329	3R	CG5383	18186498	18188255	-	CG7071	18188643	18190306	+	388	N
1330	2R	CG8710	3636793	3639055	-	CG2160	3639444	3641289	+	389	N
1331	3L	CG10863	3924539	3925993	-	CG14982	3926382	3929989	+	389	N
1332	3L	CG10973	12727179	12728704	-	CG32113	12729093	12742508	+	389	N
1333	X	CG16782	3315429	3316395	-	CG10801	3316784	3318611	+	389	N
1334	2L	CG9662	3376110	3376619	-	CG3289	3377008	3378586	+	389	N
1335	2L	CG16975	13169643	13176783	-	CG5439	13177172	13178978	+	389	N
1336	3R	CG12173	1081184	1082373	-	CG31543	1082763	1094197	+	390	N
1337	3R	CG5641	8253511	8255002	-	CG5245	8255392	8256897	+	390	N
1338	2L	CG6737	10736376	10736957	-	CG12299	10737347	10740758	+	390	N
1339	2L	CG4993	16241755	16253532	-	CG4930	16253922	16255362	+	390	N
1340	2R	CG30285	17195485	17196103	-	CG10307	17196494	17197835	+	391	N
1341	3L	CG5585	20279572	20281780	-	CG5605	20282171	20286970	+	391	N
1342	2L	CG31756	8116963	8124001	-	CG8673	8124392	8125721	+	391	N
1343	2R	CG1845	2784345	2789888	-	CG12165	2790280	2793374	+	392	N
1344	3L	CG12740	3204442	3206490	-	CG17737	3206882	3208236	+	392	N
1345	3L	CG8833	13891144	13894256	-	CG9206	13894648	13899915	+	392	N
1346	3L	CG18217	16565800	16567954	-	CG32164	16568346	16573413	+	392	N
1347	3R	CG31548	1461622	1462567	-	CG12170	1462959	1464379	+	392	N
1348	3R	CG15514	25685776	25687197	-	CG7808	25687589	25689351	+	392	N
1349	2R	CG12159	3426842	3428276	-	CG1877	3428669	3432790	+	393	N
1350	3L	CG10646	12476413	12477856	-	CG10682	12478249	12479422	+	393	N
1351	2L	CG11885	420887	421407	-	CG13692	421800	422435	+	393	N
1352	3R	CG9633	4087840	4090171	-	CG7538	4090565	4093653	+	394	N
1353	3L	CG8793	19578997	19583755	-	CG9383	19584151	19585660	+	396	N
1354	3R	CG4976	23758704	23763571	-	CG5514	23763967	23768507	+	396	N
1355	2R	CG4049	19615506	19621870	-	CG3253	19622267	19623964	+	397	N
1356	X	CG18273	339620	344364	-	CG3156	344761	347556	+	397	N
1357	X	CG8264	8949539	8951823	-	CG7039	8952220	8953579	+	397	N
1358	2R	CG30380	3451066	3451371	-	CG30379	3451769	3453683	+	398	N
1359	3R	CG5374	18314807	18317153	-	CG7045	18317551	18318108	+	398	N
1360	3L	CG4911	9043596	9046676	-	CG4942	9047075	9048421	+	399	N
1361	3R	CG10423	21071674	21073222	-	CG11875	21073621	21074770	+	399	N
1362	2L	CG31974	141074	142977	-	CG11454	143376	144227	+	399	N
1363	2L	CG5384	10312316	10314396	-	CG4972	10314795	10317575	+	399	N
1364	2R	CG30099	11803134	11803787	-	CG3767	11804188	11806193	+	401	N
1365	3R	CG2224	26282676	26285110	-	CG1471	26285511	26291458	+	401	N
1366	2L	CG5363	10384739	10386263	-	CG5108	10386664	10387524	+	401	N
1367	2L	CG6122	10982205	10987416	-	CG12253	10987817	10989241	+	401	N
1368	2R	CG12846	2521673	2523667	-	CG10106	2524069	2530177	+	402	N
1369	2R	CG8251	4422715	4425939	-	CG11770	4426341	4430047	+	402	N
1370	2R	CG13592	20037217	20038797	-	CG13585	20039199	20040989	+	402	N
1371	3R	CG6752	11016272	11021932	-	CG4196	11022334	11028699	+	402	N
1372	X	CG4617	6947786	6949734	-	CG8300	6950136	6951581	+	402	N
1373	X	CG2253	7916521	7920711	-	CG1571	7921113	7923485	+	402	N
1374	3L	CG32045	9605780	9652773	-	CG16717	9653176	9655011	+	403	N
1375	3L	CG7433	19931552	19934527	-	CG7654	19934930	19936152	+	403	N
1376	3R	CG9797	4555512	4557416	-	CG8202	4557819	4561557	+	403	N
1377	3R	CG12321	14013519	14014384	-	CG7957	14014787	14016987	+	403	N
1378	X	CG7772	17739960	17741221	-	CG6842	17741624	17744661	+	403	N
1379	2L	CG10194	19484611	19486012	-	CG18094	19486415	19487613	+	403	N
1380	3L	CG7008	242818	247910	-	CG13880	248314	249131	+	404	N
1381	3R	CG6666	7034856	7035571	-	CG4800	7035975	7037006	+	404	N
1382	3R	CG7523	13494941	13496616	-	CG7643	13497020	13499550	+	404	N
1383	3R	CG5378	18286380	18287772	-	CG7057	18288176	18290333	+	404	N
1384	3R	CG5746	20171507	20174509	-	CG6454	20174913	20181960	+	404	N
1385	2L	CG7795	8316707	8319920	-	CG7787	8320324	8321285	+	404	N
1386	3L	CG17249	1629462	1630996	-	CG7960	1631401	1632145	+	405	N
1387	2R	CG1407	5540249	5544701	-	CG12129	5545107	5546514	+	406	N
1388	X	CG11674	14058580	14059821	-	CG15871	14060228	14061887	+	407	N
1389	2R	CG4279	16677647	16678177	-	CG9433	16678585	16682086	+	408	N
1390	3L	CG7130	22009089	22009475	-	CG7490	22009883	22011329	+	408	N
1391	X	CG1664	10677967	10692310	-	CG17333	10692718	10693699	+	408	N
1392	3L	CG7476	8152622	8154461	-	CG7979	8154870	8157317	+	409	N
1393	3L	CG3948	16636922	16638814	-	CG13032	16639223	16641525	+	409	N
1394	3R	CG6987	12165849	12167706	-	CG10309	12168116	12171126	+	410	N
1395	2R	CG12918	5562675	5563945	-	CG2264	5564356	5575526	+	411	N
1396	3R	CG8031	8834106	8836977	-	CG7583	8837388	8851905	+	411	N
1397	X	CG9992	16215888	16218841	-	CG4239	16219252	16222640	+	411	N
1398	3L	CG8110	7899968	7909910	-	CG8268	7910322	7911205	+	412	N
1399	3R	CG18012	13635117	13636854	-	CG31246	13637266	13663922	+	412	N
1400	2L	CG5362	10393847	10396299	-	CG31716	10396711	10402885	+	412	N
1401	2L	CG6750	10731428	10732406	-	CG6444	10732818	10733222	+	412	N
1402	3L	CG4042	20703979	20704964	-	CG4268	20705378	20710778	+	414	N
1403	2R	CG1362	5579030	5580507	-	CG12920	5580922	5582891	+	415	N
1404	3L	CG7181	21472804	21473288	-	CG7625	21473703	21474545	+	415	N
1405	3R	CG33546	2971596	2976661	-	CG10061	2977076	2979886	+	415	N
1406	3R	CG9386	5379411	5381102	-	CG8199	5381517	5383509	+	415	N
1407	2L	CG5061	1151678	1158264	-	CG4775	1158679	1160221	+	415	N
1408	2L	CG6105	10975533	10976359	-	CG4636	10976774	10982396	+	415	N
1409	2L	CG6583	12171181	12172569	-	CG17218	12172984	12174091	+	415	N
1410	2L	CG4140	15002512	15003333	-	CG4185	15003748	15004467	+	415	N
1411	2R	CG8841	7838414	7842165	-	CG8487	7842581	7849729	+	416	N
1412	3L	CG5546	17809065	17811759	-	CG7430	17812175	17814642	+	416	N
1413	3L	CG5018	16191381	16193948	-	CG5027	16194365	16196400	+	417	N
1414	3L	CG11258	12991092	12991780	-	CG11268	12992198	12993635	+	418	N
1415	3R	CG13850	18234285	18236637	-	CG31170	18237055	18244778	+	418	N
1416	2L	CG5876	16291977	16295804	-	CG17328	16296222	16297690	+	418	N
1417	3R	CG5663	8237527	8239460	-	CG6525	8239879	8246629	+	419	N
1418	X	CG8944	15575272	15580144	-	CG8231	15580563	15582910	+	419	N
1419	3L	CG6321	11033388	11035166	-	CG14145	11035586	11036065	+	420	N
1420	X	CG3198	6516433	6519205	-	CG4039	6519625	6522408	+	420	N
1421	2R	CG8996	7204834	7206782	-	CG13197	7207203	7211360	+	421	N
1422	3L	CG12079	3142022	3143105	-	CG15812	3143527	3145556	+	422	N
1423	2R	CG14767	4229825	4235650	-	CG8411	4236073	4240817	+	423	N
1424	2R	CG12854	10284605	10284910	-	CG10159	10285333	10287501	+	423	N
1425	3R	CG9775	463726	467273	-	CG1057	467696	469019	+	423	N
1426	X	CG3917	19395277	19399533	-	CG12230	19399956	19403344	+	423	N
1427	2R	CG17385	9925074	9926274	-	CG10105	9926698	9928723	+	424	N
1428	3R	CG3744	20697503	20702366	-	CG11089	20702790	20707200	+	424	N
1429	2R	CG4005	19573580	19576085	-	CG3209	19576510	19581074	+	425	N
1430	3L	CG5161	16096251	16096862	-	CG16838	16097287	16101950	+	425	N
1431	X	CG6133	3956384	3958971	-	CG4865	3959396	3960107	+	425	N
1432	X	CG3712	4166990	4167438	-	CG3620	4167863	4207691	+	425	N
1433	3L	CG18332	20772935	20775416	-	CG11456	20775842	20778181	+	426	N
1434	3L	CG13312	8779775	8781145	-	CG32024	8781572	8782078	+	427	N
1435	3L	CG4300	12245600	12251213	-	CG10426	12251640	12255423	+	427	N
1436	3L	CG3634	20740709	20743085	-	CG3680	20743512	20746719	+	427	N
1437	3R	CG2126	27600767	27602328	-	CG1945	27602756	27615753	+	428	N
1438	2L	CG5149	7384486	7388248	-	CG5155	7388676	7390898	+	428	N
1439	3L	CG5949	15949575	15953070	-	CG6017	15953499	15956902	+	429	N
1440	X	CG9125	16635974	16637188	-	CG13005	16637617	16639217	+	429	N
1441	X	CG3226	6498342	6499422	-	CG32742	6499852	6504945	+	430	N
1442	2L	CG3582	293337	294679	-	CG2720	295109	297413	+	430	N
1443	2L	CG5343	10429920	10430914	-	CG5193	10431344	10432999	+	430	N
1444	3L	CG7186	21445982	21449725	-	CG7597	21450156	21456527	+	431	N
1445	3R	CG5954	23091952	23098995	-	CG5934	23099426	23100287	+	431	N
1446	2L	CG33635	157944	158603	-	CG18497	159034	203251	+	431	N
1447	3R	CG33100	19889511	19934671	-	CG18428	19935103	19935732	+	432	N
1448	2L	CG17331	16727142	16728058	-	CG17904	16728490	16729969	+	432	N
1449	3R	CG5451	14804697	14806690	-	CG5452	14807123	14808500	+	433	N
1450	2R	CG4589	20017362	20022890	-	CG13582	20023325	20028747	+	435	N
1451	3L	CG15015	4307066	4346719	-	CG15016	4347154	4347846	+	435	N
1452	3L	CG13733	17443046	17444185	-	CG13732	17444621	17445322	+	436	N
1453	2L	CG10203	6914300	6920274	-	CG10377	6920710	6926122	+	436	N
1454	3L	CG11582	4266600	4266950	-	CG1316	4267387	4269450	+	437	N
1455	3L	CG6945	15056076	15059978	-	CG6778	15060415	15062949	+	437	N
1456	3R	CG33208	5828033	5868543	-	CG3909	5868980	5870337	+	437	N
1457	X	CG32721	7571230	7573558	-	CG12155	7573995	7576965	+	437	N
1458	X	CG15642	15300770	15301406	-	CG15641	15301843	15302211	+	437	N
1459	3L	CG32483	672117	673613	-	CG12015	674051	675485	+	438	N
1460	3L	CG17364	13944296	13950767	-	CG17362	13951205	13952375	+	438	N
1461	3R	CG2669	1198313	1200353	-	CG14667	1200792	1202183	+	439	N
1462	3L	CG4107	12495025	12497948	-	CG14121	12498388	12499032	+	440	N
1463	X	CG3719	1235529	1237297	-	CG32813	1237737	1249672	+	440	N
1464	2R	CG8272	4400219	4403212	-	CG8269	4403653	4405152	+	441	N
1465	2R	CG8027	4716221	4718934	-	CG8029	4719375	4721477	+	441	N
1466	2R	CG8400	11539490	11543024	-	CG8401	11543465	11544954	+	441	N
1467	2L	CG9595	6555811	6557359	-	CG11015	6557800	6559308	+	441	N
1468	2R	CG12338	6245482	6246821	-	CG7220	6247263	6254283	+	442	N
1469	3L	CG9629	19231731	19234168	-	CG14085	19234610	19239193	+	442	N
1470	3R	CG4335	16232392	16233545	-	CG10881	16233987	16234870	+	442	N
1471	3R	CG4980	23746995	23748073	-	CG5502	23748515	23750644	+	442	N
1472	3R	CG5524	20014870	20019145	-	CG6204	20019588	20022609	+	443	N
1473	X	CG13762	2478348	2480731	-	CG10260	2481174	2489509	+	443	N
1474	2R	CG1380	5597253	5598940	-	CG2269	5599384	5608229	+	444	N
1475	2R	CG8771	8195952	8202072	-	CG13148	8202516	8204699	+	444	N
1476	3L	CG8038	7951752	7952552	-	CG7892	7952996	8024297	+	444	N
1477	3R	CG6687	11032418	11034484	-	CG4203	11034928	11037071	+	444	N
1478	3R	CG13608	19988529	19989246	-	CG6193	19989690	19994041	+	444	N
1479	X	CG2371	11515114	11516322	-	CG1822	11516766	11532512	+	444	N
1480	2L	CG3083	2877091	2878149	-	CG31950	2878593	2878958	+	444	N
1481	3R	CG11466	8229057	8231809	-	CG5167	8232254	8233824	+	445	N
1482	2L	CG13398	8412411	8415245	-	CG13388	8415690	8430984	+	445	N
1483	3L	CG11711	11496704	11536180	-	CG7394	11536626	11537475	+	446	N
1484	2L	CG17078	274947	277142	-	CG11561	277588	282167	+	446	N
1485	2L	CG6620	10856788	10858082	-	CG6521	10858528	10862015	+	446	N
1486	3R	CG5824	13362649	13365698	-	CG5836	13366145	13370873	+	447	N
1487	2L	CG12307	11651391	11652001	-	CG4983	11652448	11653847	+	447	N
1488	X	CG1764	13128406	13130588	-	CG1622	13131036	13133847	+	448	N
1489	2R	CG13955	4934231	4935435	-	CG8806	4935884	4937924	+	449	N
1490	2R	CG10339	19585934	19588076	-	CG13564	19588525	19588992	+	449	N
1491	3L	CG32428	20404504	20407189	-	CG5969	20407638	20408635	+	449	N
1492	3R	CG1091	2908945	2911811	-	CG1913	2912260	2914582	+	449	N
1493	2L	CG5722	10213828	10220904	-	CG4904	10221353	10222515	+	449	N
1494	2L	CG6618	12100762	12103285	-	CG5353	12103734	12106913	+	449	N
1495	2L	CG7870	8301345	8302983	-	CG7851	8303433	8305376	+	450	N
1496	3L	CG5747	8876839	8885995	-	CG4999	8886446	8906012	+	451	N
1497	3L	CG13698	18054368	18071389	-	CG7354	18071840	18072761	+	451	N
1498	3L	CG10424	19061652	19062971	-	CG14079	19063422	19064289	+	451	N
1499	2L	CG10641	18973677	18983205	-	CG15168	18983656	18984219	+	451	N
1500	3R	CG6236	11151039	11154000	-	CG4920	11154452	11156135	+	452	N
1501	3R	CG4656	18939734	18943673	-	CG6742	18944125	18949941	+	452	N
1502	2L	CG5418	12452061	12453230	-	CG17024	12453682	12454951	+	452	N
1503	2L	CG7586	8074109	8082969	-	CG31605	8083422	8110545	+	453	N
1504	2R	CG4057	19634238	19641151	-	CG3260	19641605	19643005	+	454	N
1505	3R	CG1041	2196755	2199747	-	CG10284	2200201	2203875	+	454	N
1506	X	CG14615	21651143	21652890	-	CG14620	21653344	21654866	+	454	N
1507	2R	CG8325	1717165	1721506	-	CG8276	1721961	1747204	+	455	N
1508	2L	CG7595	15040890	15053777	-	CG33679	15054232	15054816	+	455	N
1509	2L	CG17564	19294264	19295780	-	CG10750	19296235	19297529	+	455	N
1510	2R	CG6522	12980737	12984039	-	CG4816	12984495	12989516	+	456	N
1511	3L	CG8612	7217021	7217879	-	CG14827	7218335	7219330	+	456	N
1512	3L	CG10581	20967401	20967924	-	CG32434	20968380	21009283	+	456	N
1513	2L	CG2950	4842095	4847292	-	CG11927	4847748	4849499	+	456	N
1514	2R	CG33671	8150070	8152068	-	CG8625	8152525	8156535	+	457	N
1515	2R	CG33672	8150070	8152068	-	CG8625	8152525	8156535	+	457	N
1516	3L	CG32417	5751419	5753534	-	CG33717	5753992	5758632	+	458	N
1517	3L	CG32417	5751419	5753534	-	CG33718	5753992	5758632	+	458	N
1518	X	CG15042	18360881	18362191	-	CG15047	18362649	18363173	+	458	N
1519	2L	CG3733	2979697	2987677	-	CG18642	2988135	2990094	+	458	N
1520	3R	CG18746	3614001	3615904	-	CG10086	3616363	3619221	+	459	N
1521	3R	CG11574	27625894	27626226	-	CG11575	27626685	27628496	+	459	N
1522	X	CG12127	9091132	9092557	-	CG15793	9093016	9095256	+	459	N
1523	2L	CG3410	3716880	3717728	-	CG2822	3718187	3727587	+	459	N
1524	2R	CG9062	6796384	6799863	-	CG13220	6800323	6801007	+	460	N
1525	3L	CG5642	12117389	12120062	-	CG6827	12120522	12130953	+	460	N
1526	3R	CG4360	16150802	16153732	-	CG5085	16154192	16155753	+	460	N
1527	3R	CG10772	21173090	21298778	-	CG5127	21299238	21301479	+	460	N
1528	X	CG9774	16459046	16471356	-	CG4464	16471816	16472868	+	460	N
1529	2R	CG13867	15840704	15841669	-	CG8929	15842130	15845587	+	461	N
1530	3L	CG6169	15786246	15791678	-	CG6224	15792139	15797263	+	461	N
1531	3R	CG8866	5157783	5160436	-	CG8121	5160897	5162987	+	461	N
1532	3R	CG17207	8263536	8264861	-	CG5887	8265322	8273338	+	461	N
1533	3R	CG7582	25505983	25507763	-	CG1912	25508224	25511502	+	461	N
1534	3L	CG5830	15957912	15969994	-	CG5904	15970456	15971860	+	462	N
1535	3R	CG5808	20640617	20642729	-	CG6995	20643191	20648095	+	462	N
1536	2L	CG5355	10410529	10413572	-	CG5300	10414034	10418991	+	462	N
1537	3R	CG6425	22540884	22543107	-	CG5484	22543570	22545529	+	463	N
1538	X	CG3052	4490364	4492651	-	CG7038	4493114	4493886	+	463	N
1539	2R	CG13566	19469255	19470111	-	CG3006	19470575	19472252	+	464	N
1540	3R	CG3995	12867617	12868826	-	CG5208	12869290	12873444	+	464	N
1541	3R	CG31108	20938587	20948631	-	CG11844	20949095	20951348	+	464	N
1542	3R	CG31510	20943147	20948631	-	CG11844	20949095	20951348	+	464	N
1543	2L	CG6647	10847227	10850868	-	CG17085	10851332	10851898	+	464	N
1544	3L	CG15010	4229858	4237841	-	CG1265	4238306	4239587	+	465	N
1545	3R	CG10238	20951354	20953068	-	CG11847	20953533	20956767	+	465	N
1546	X	CG12994	17256793	17257063	-	CG5613	17257528	17262671	+	465	N
1547	3L	CG5653	8938858	8940321	-	CG5021	8940787	8942331	+	466	N
1548	3L	CG32066	10614340	10634960	-	CG8003	10635426	10636924	+	466	N
1549	X	CG10778	7776965	7778516	-	CG1524	7778982	7779916	+	466	N
1550	X	CG12237	19475127	19476803	-	CG14214	19477269	19478432	+	466	N
1551	3L	CG6132	11482914	11483341	-	CG18087	11483808	11484194	+	467	N
1552	3R	CG6255	15287601	15288788	-	CG31175	15289255	15421117	+	467	N
1553	2L	CG9539	6477178	6480489	-	CG9537	6480956	6487585	+	467	N
1554	2L	CG5367	10354810	10356276	-	CG5045	10356743	10357876	+	467	N
1555	2R	CG12340	6316326	6324832	-	CG12935	6325300	6326562	+	468	N
1556	3L	CG13929	1621465	1622766	-	CG7959	1623234	1624480	+	468	N
1557	X	CG6659	18487329	18491223	-	CG6551	18491691	18495167	+	468	N
1558	X	CG12112	8404113	8405428	-	CG11265	8405897	8412872	+	469	N
1559	2R	CG8418	11622303	11624878	-	CG8421	11625348	11631863	+	470	N
1560	3L	CG5837	22218195	22222033	-	CG11471	22222503	22226659	+	470	N
1561	X	CG11639	867922	868464	-	CG14631	868934	869332	+	470	N
1562	2L	CG5885	9917221	9918165	-	CG4598	9918635	9919967	+	470	N
1563	2R	CG1550	3321888	3323848	-	CG1882	3324319	3326558	+	471	N
1564	3L	CG9936	20927969	20961265	-	CG10585	20961736	20963988	+	471	N
1565	X	CG13010	16512376	16512780	-	CG13011	16513252	16513999	+	472	N
1566	X	CG3291	19319684	19325888	-	CG12203	19326360	19327277	+	472	N
1567	2L	CG3876	818075	819492	-	CG3642	819964	821209	+	472	N
1568	2R	CG8839	7855517	7860520	-	CG13162	7860993	7866985	+	473	N
1569	2R	CG5753	13632759	13640695	-	CG10913	13641168	13643082	+	473	N
1570	3L	CG4825	20456272	20460022	-	CG4858	20460495	20461662	+	473	N
1571	3R	CG14897	12290227	12295350	-	CG14884	12295823	12297134	+	473	N
1572	2L	CG10747	20085558	20087149	-	CG10721	20087622	20089040	+	473	N
1573	3L	CG11538	12103371	12105645	-	CG11534	12106119	12107783	+	474	N
1574	3L	CG9063	22191588	22196736	-	CG9054	22197210	22199865	+	474	N
1575	3R	CG4451	15755436	15834244	-	CG12254	15834718	15837436	+	474	N
1576	3R	CG7816	25689421	25694618	-	CG31035	25695092	25696892	+	474	N
1577	X	CG2206	7786713	7792242	-	CG1531	7792717	7797481	+	475	N
1578	2R	CG30118	13945579	13955344	-	CG5186	13955820	13960395	+	476	N
1579	3L	CG5528	20295881	20300565	-	CG16993	20301041	20304103	+	476	N
1580	2R	CG7791	1265443	1267779	-	CG7897	1268256	1279960	+	477	N
1581	2L	CG9542	6487562	6488615	-	CG9543	6489092	6490195	+	477	N
1582	3R	CG9770	4486622	4489607	-	CG8032	4490085	4493076	+	478	N
1583	X	CG1643	7159851	7168976	-	CG2079	7169454	7174051	+	478	N
1584	X	CG10997	13647379	13656261	-	CG11092	13656740	13659851	+	479	N
1585	2R	CG8912	12377828	12382576	-	CG6341	12383056	12384039	+	480	N
1586	2L	CG11397	16729546	16734301	-	CG17905	16734781	16738543	+	480	N
1587	2R	CG12927	5104783	5105415	-	CG1902	5105896	5117447	+	481	N
1588	2R	CG9878	17197790	17198691	-	CG30290	17199172	17200354	+	481	N
1589	3L	CG18777	6124347	6124799	-	CG7287	6125280	6125588	+	481	N
1590	3R	CG4548	21303584	21308549	-	CG5116	21309030	21311578	+	481	N
1591	3R	CG18213	12862116	12865924	-	CG5220	12866406	12867688	+	482	N
1592	3R	CG12334	13550146	13550766	-	CG7665	13551248	13558952	+	482	N
1593	3L	CG5978	8595978	8597837	-	CG6416	8598320	8612624	+	483	N
1594	3R	CG7215	13991163	13992967	-	CG7913	13993451	14003768	+	484	N
1595	3R	CG7217	13991163	13992967	-	CG7913	13993451	14003768	+	484	N
1596	3R	CG7034	16930943	16933686	-	CG5760	16934170	16936554	+	484	N
1597	X	CG32651	12240486	12242342	-	CG2574	12242826	12243768	+	484	N
1598	3L	CG14115	13034469	13035341	-	CG14116	13035826	13037876	+	485	N
1599	X	CG3315	5155818	5157125	-	CG4193	5157610	5158359	+	485	N
1600	2R	CG4294	18108378	18113217	-	CG4046	18113703	18115583	+	486	N
1601	3L	CG4166	18584060	18587467	-	CG6897	18587953	18590014	+	486	N
1602	2R	CG17049	8908437	8909125	-	CG4740	8909612	8910586	+	487	N
1603	2R	CG18426	19354770	19358696	-	CG5562	19359183	19360849	+	487	N
1604	3R	CG7381	8793490	8803193	-	CG7091	8803681	8806266	+	488	N
1605	2R	CG8816	8084917	8085774	-	CG8592	8086263	8087873	+	489	N
1606	2R	CG7755	11796490	11797809	-	CG9068	11798298	11802313	+	489	N
1607	X	CG2658	2550878	2554371	-	CG2662	2554860	2557074	+	489	N
1608	X	CG11727	11278130	11299520	-	CG1745	11300009	11303530	+	489	N
1609	3L	CG13933	1755341	1758675	-	CG12018	1759165	1760556	+	490	N
1610	2L	CG5435	12429827	12430893	-	CG15494	12431383	12431598	+	490	N
1611	2R	CG8210	11194286	11194943	-	CG30091	11195434	11197266	+	491	N
1612	X	CG1685	21157179	21160515	-	CG1391	21161006	21168586	+	491	N
1613	2L	CG7111	7825626	7827252	-	CG7109	7827743	7832745	+	491	N
1614	X	CG8962	15617946	15619516	-	CG8470	15620008	15621985	+	492	N
1615	X	CG9742	16473736	16474350	-	CG4521	16474842	16483634	+	492	N
1616	2L	CG14025	5271724	5278558	-	CG14030	5279051	5283018	+	493	N
1617	3R	CG6798	20334936	20340823	-	CG13617	20341317	20343759	+	494	N
1618	2R	CG8085	9500719	9506593	-	CG8118	9507088	9576263	+	495	N
1619	2R	CG3798	8392998	8395730	-	CG3821	8396226	8399077	+	496	N
1620	3L	CG2054	1736078	1739195	-	CG8001	1739691	1742741	+	496	N
1621	3L	CG6757	9684362	9687770	-	CG16707	9688267	9691663	+	497	N
1622	X	CG9177	15821098	15825927	-	CG8933	15826424	15829944	+	497	N
1623	2R	CG13868	15823575	15831773	-	CG13871	15832271	15833833	+	498	N
1624	X	CG8649	17119640	17135915	-	CG5445	17136413	17139415	+	498	N
1625	3L	CG7003	15119494	15123843	-	CG6876	15124342	15126397	+	499	N
1626	3L	CG4561	16382606	16384554	-	CG33158	16385053	16461829	+	499	N
1627	2L	CG16972	13197092	13203269	-	CG5547	13203768	13210848	+	499	N
1628	3R	CG7044	16923892	16927436	-	CG5745	16927936	16930835	+	500	N
1629	2L	CG17608	8449683	8463990	-	CG9233	8464490	8466696	+	500	N
1630	2R	CG8735	4109341	4111744	-	CG8643	4112246	4124163	+	502	N
1631	2R	CG8834	7936554	7938390	-	CG8520	7938892	7941371	+	502	N
1632	3R	CG6535	11058011	11067865	-	CG4264	11068367	11072339	+	502	N
1633	3R	CG17284	16954672	16955439	-	CG10825	16955941	16958402	+	502	N
1634	2L	CG10726	20054093	20056904	-	CG10895	20057406	20060310	+	502	N
1635	2L	CG31626	21220077	21224326	-	CG8676	21224830	21247268	+	504	N
1636	X	CG1771	13048346	13092427	-	CG1618	13092932	13096431	+	505	N
1637	X	CG32592	14844620	14897344	-	CG5548	14897849	14898501	+	505	N
1638	X	CG12608	15176791	15178551	-	CG6227	15179056	15183958	+	505	N
1639	2L	CG6792	12046854	12048918	-	CG14945	12049423	12052049	+	505	N
1640	2R	CG15098	14348382	14349618	-	CG15083	14350124	14351705	+	506	N
1641	2R	CG15107	14486172	14487301	-	CG15104	14487807	14492125	+	506	N
1642	3L	CG14829	7211321	7211983	-	CG8616	7212489	7214200	+	506	N
1643	3L	CG10083	13457480	13460245	-	CG10741	13460751	13476351	+	506	N
1644	2L	CG31651	5072156	5093515	-	CG5828	5094021	5095439	+	506	N
1645	3R	CG8573	10130177	10134309	-	CG3284	10134816	10135566	+	507	N
1646	3R	CG14513	24944048	24948597	-	CG11880	24949104	24953972	+	507	N
1647	3R	CG12072	26615379	26632341	-	CG1349	26632848	26633701	+	507	N
1648	X	CG9066	15721499	15724029	-	CG15916	15724536	15725487	+	507	N
1649	2L	CG15630	4735547	4794042	-	CG3294	4794549	4796576	+	507	N
1650	2R	CG11680	1482126	1488160	-	CG7873	1488668	1519922	+	508	N
1651	3R	CG8063	8819115	8820869	-	CG7488	8821377	8822647	+	508	N
1652	3R	CG4412	19180973	19181782	-	CG6773	19182290	19184254	+	508	N
1653	3R	CG9740	5083449	5084182	-	CG8436	5084691	5086124	+	509	N
1654	2R	CG8905	12287779	12288771	-	CG5409	12289283	12290413	+	512	N
1655	3L	CG8114	7870061	7885898	-	CG8281	7886410	7887600	+	512	N
1656	3L	CG5989	8576354	8578092	-	CG6282	8578604	8591024	+	512	N
1657	3L	CG8474	13927913	13929952	-	CG9028	13930464	13937279	+	512	N
1658	2L	CG31955	3712156	3712862	-	CG2818	3713374	3716813	+	512	N
1659	2R	CG16747	7682479	7690169	-	CG8439	7690683	7693441	+	514	N
1660	2R	CG10344	17933314	17934547	-	CG10972	17935061	17937166	+	514	N
1661	X	CG32684	10121670	10171178	-	CG2909	10171692	10174170	+	514	N
1662	2L	CG5727	10209853	10210669	-	CG4901	10211183	10213723	+	514	N
1663	3L	CG32296	2703217	2750012	-	CG1240	2750528	2751931	+	516	N
1664	X	CG8918	17034659	17036535	-	CG5070	17037051	17037761	+	516	N
1665	3R	CG4413	15855282	15857025	-	CG4936	15857542	15860053	+	517	N
1666	2R	CG12929	5097938	5098478	-	CG1821	5098996	5099813	+	518	N
1667	2R	CG8258	4416655	4418814	-	CG30349	4419333	4422698	+	519	N
1668	3R	CG7670	14189966	14191859	-	CG7671	14192378	14193637	+	519	N
1669	3R	CG4719	21478807	21487003	-	CG5053	21487522	21491366	+	519	N
1670	2R	CG9890	18570345	18571864	-	CG2952	18572384	18574787	+	520	N
1671	X	CG9623	16586126	16617371	-	CG4742	16617891	16619031	+	520	N
1672	2R	CG2917	20303340	20305004	-	CG12849	20305525	20306213	+	521	N
1673	3L	CG7524	4575361	4607043	-	CG7471	4607564	4610318	+	521	N
1674	3R	CG16941	12825101	12828077	-	CG8913	12828599	12832930	+	522	N
1675	3R	CG14290	14752813	14754396	-	CG31295	14754918	14757060	+	522	N
1676	2R	CG8057	4647183	4649763	-	CG8788	4650287	4653794	+	524	N
1677	X	CG3848	1737463	1745931	-	CG3109	1746455	1747436	+	524	N
1678	X	CG12151	7577012	7579638	-	CG12156	7580162	7581713	+	524	N
1679	2L	CG4233	1984512	1987767	-	CG7291	1988291	1988949	+	524	N
1680	2L	CG9150	6067839	6068579	-	CG13993	6069103	6069840	+	524	N
1681	2L	CG10639	18967920	18970377	-	CG10431	18970901	18973051	+	524	N
1682	2L	CG9247	21148228	21150680	-	CG9246	21151204	21153694	+	524	N
1683	3L	CG3922	9402636	9403764	-	CG3743	9404289	9412656	+	525	N
1684	3L	CG13042	16273257	16273674	-	CG32160	16274199	16276578	+	525	N
1685	3R	CG14673	1452216	1453049	-	CG31551	1453574	1457755	+	525	N
1686	3R	CG6241	5966401	5969896	-	CG3953	5970421	5984031	+	525	N
1687	X	CG3160	5530674	5534708	-	CG12410	5535233	5538321	+	525	N
1688	X	CG3125	5583897	5592460	-	CG4078	5592985	5597018	+	525	N
1689	2L	CG18042	8525663	8528618	-	CG17834	8529143	8541462	+	525	N
1690	2R	CG1600	3037931	3044795	-	CG2140	3045321	3047756	+	526	N
1691	X	CG9281	15539743	15544535	-	CG15601	15545061	15545946	+	526	N
1692	2L	CG1962	20666511	20669437	-	CG2617	20669963	20671225	+	526	N
1693	3R	CG11459	1851832	1852962	-	CG1075	1853489	1854480	+	527	Y
1694	3R	CG10009	24423780	24425001	-	CG9983	24425529	24431499	+	528	N
1695	X	CG17446	9115996	9118110	-	CG16892	9118638	9120575	+	528	N
1696	X	CG12238	19461886	19472289	-	CG14213	19472817	19474688	+	528	N
1697	2L	CG11840	542776	544627	-	CG11822	545156	547099	+	529	N
1698	2L	CG31842	13834247	13835038	-	CG31811	13835567	13898715	+	529	N
1699	2R	CG30498	3077683	3078548	-	CG2093	3079078	3092488	+	530	N
1700	3R	CG13625	20408787	20410855	-	CG33343	20411385	20427476	+	530	N
1701	3R	CG13598	19719889	19748695	-	CG31141	19749226	19749920	+	531	N
1702	3L	CG11815	1953811	1954662	-	CG1139	1955194	1957817	+	532	N
1703	3R	CG9361	5236479	5237739	-	CG18802	5238271	5242986	+	532	N
1704	2L	CG8137	8240415	8242135	-	CG14277	8242667	8243429	+	532	N
1705	2L	CG9008	13774340	13780163	-	CG7393	13780696	13782617	+	533	N
1706	2R	CG10956	12638002	12639090	-	CG17876	12639625	12641245	+	535	N
1707	3R	CG4053	12957150	12957881	-	CG31266	12958416	12959436	+	535	N
1708	2R	CG10110	10013552	10018336	-	CG8787	10018872	10027309	+	536	N
1709	2R	CG30404	17224357	17227543	-	CG17952	17228079	17231641	+	536	N
1710	3L	CG7020	233761	241482	-	CG13879	242018	242529	+	536	N
1711	2R	CG8963	12531189	12534391	-	CG6829	12534928	12541567	+	537	N
1712	2R	CG12251	8728239	8730391	-	CG4627	8730929	8731489	+	538	N
1713	3L	CG9018	2218816	2220604	-	CG5712	2221142	2227252	+	538	N
1714	3L	CG7148	21764385	21766046	-	CG7421	21766586	21770528	+	540	N
1715	3R	CG4910	18526480	18527189	-	CG6972	18527729	18530061	+	540	N
1716	2R	CG4634	20066564	20068687	-	CG11414	20069228	20072666	+	541	N
1717	2L	CG4379	9684656	9699293	-	CG3949	9699834	9700465	+	541	N
1718	2L	CG11628	21728844	21745054	-	CG1416	21745595	21748508	+	541	N
1719	2R	CG8881	7655291	7655969	-	CG8378	7656512	7659236	+	543	N
1720	3L	CG8582	7340771	7343202	-	CG8580	7343746	7346965	+	544	N
1721	2L	CG5996	16660696	16672595	-	CG4694	16673139	16675861	+	544	N
1722	3R	CG6120	21699256	21707162	-	CG17370	21707707	21713286	+	545	N
1723	2L	CG3702	4224650	4227097	-	CG2960	4227642	4228563	+	545	N
1724	2R	CG15861	20450991	20452197	-	CG3770	20452743	20454236	+	546	N
1725	2R	CG5719	13699649	13702249	-	CG14499	13702796	13703152	+	547	N
1726	3L	CG4879	14593428	14597332	-	CG32146	14597879	14636875	+	547	N
1727	2L	CG6392	11260823	11269179	-	CG33694	11269727	11279847	+	548	Y
1728	2L	CG6392	11260823	11269179	-	CG33695	11269727	11279847	+	548	Y
1729	2L	CG3077	2764067	2765686	-	CG2855	2766235	2767154	+	549	N
1730	2L	CG5655	10262426	10263582	-	CG18619	10264131	10265229	+	549	N
1731	3R	CG2218	26251116	26253998	-	CG15533	26254548	26257091	+	550	N
1732	2L	CG8942	13974117	13976753	-	CG8864	13977303	13979573	+	550	N
1733	3R	CG12812	5877228	5878568	-	CG31410	5879120	5880005	+	552	N
1734	2L	CG11324	6720395	6723355	-	CG11199	6723907	6731346	+	552	N
1735	X	CG13358	660742	662340	-	CG7359	662893	665023	+	553	N
1736	2L	CG4258	868675	869911	-	CG33526	870464	877050	+	553	N
1737	3L	CG3947	20710607	20712081	-	CG4289	20712636	20714224	+	555	N
1738	2L	CG15378	2032635	2037247	-	CG4244	2037802	2044373	+	555	N
1739	X	CG15327	7722199	7729340	-	CG15325	7729896	7732212	+	556	N
1740	2R	CG18659	4635110	4643794	-	CG8058	4644352	4647266	+	558	N
1741	3L	CG14965	3174153	3176000	-	CG1242	3176559	3180593	+	559	N
1742	2L	CG5354	10420695	10422755	-	CG5168	10423315	10425484	+	560	N
1743	3R	CG14523	24703736	24705963	-	CG14527	24706525	24708627	+	562	N
1744	3R	CG6348	22702493	22706893	-	CG5507	22707456	22736719	+	563	N
1745	2R	CG2916	3471937	3473735	-	CG2910	3474299	3481628	+	564	N
1746	2R	CG33130	13034543	13050512	-	CG4878	13051076	13053966	+	564	N
1747	X	CG15730	12328331	12330534	-	CG2556	12331098	12350484	+	564	N
1748	2L	CG7664	16259990	16283657	-	CG4132	16284221	16287126	+	564	N
1749	2R	CG8397	11530904	11532037	-	CG8399	11532602	11539497	+	565	N
1750	2L	CG3213	3517268	3519697	-	CG8851	3520262	3522556	+	565	N
1751	3L	CG10584	20964266	20965090	-	CG10582	20965656	20967394	+	566	N
1752	3R	CG5643	23390760	23407961	-	CG5692	23408527	23412099	+	566	N
1753	2L	CG6870	17587376	17588227	-	CG5559	17588793	17599217	+	566	N
1754	3R	CG2926	1405866	1414097	-	CG2948	1414665	1415261	+	568	N
1755	3L	CG18156	6941982	6942989	-	CG9953	6943558	6945613	+	569	N
1756	2R	CG13590	20000856	20001548	-	CG13580	20002118	20004630	+	570	N
1757	3R	CG1345	24162737	24165490	-	CG1866	24166060	24170889	+	570	N
1758	3L	CG5735	8916239	8928397	-	CG5008	8928968	8930445	+	571	N
1759	3L	CG9669	16809826	16810120	-	CG9715	16810691	16817618	+	571	N
1760	2R	CG30382	3342324	3343408	-	CG12822	3343980	3345662	+	572	N
1761	X	CG10944	7744856	7746565	-	CG1430	7747138	7748882	+	573	N
1762	3R	CG17784	20189803	20190702	-	CG13613	20191276	20191782	+	574	N
1763	X	CG3711	779988	784384	-	CG3034	784958	785688	+	574	N
1764	2R	CG33182	8702123	8714183	-	CG4062	8714758	8718619	+	575	N
1765	3R	CG2993	3631717	3635710	-	CG31472	3636285	3637640	+	575	N
1766	3R	CG9495	5459081	5463329	-	CG8348	5463904	5475982	+	575	N
1767	X	CG3309	5172543	5174573	-	CG4208	5175148	5177668	+	575	N
1768	2R	CG16914	20287635	20287969	-	CG3594	20288545	20289384	+	576	N
1769	3L	CG7879	1543332	1552140	-	CG12004	1552716	1558268	+	576	N
1770	2R	CG15792	20498546	20519073	-	CG3533	20519650	20537686	+	577	N
1771	3R	CG17273	16650378	16656337	-	CG31223	16656914	16658186	+	577	N
1772	3R	CG3744	20697503	20702366	-	CG31381	20702943	20704507	+	577	N
1773	3L	CG7579	15646928	15648556	-	CG7297	15649134	15651872	+	578	N
1774	3R	CG14610	2969481	2969885	-	CG2656	2970465	2977001	+	580	N
1775	3R	CG2846	3737739	3738999	-	CG2678	3739579	3742178	+	580	N
1776	X	CG14408	14660991	14665994	-	CG14411	14666575	14670207	+	581	N
1777	3R	CG5358	5808902	5811777	-	CG11676	5812359	5813521	+	582	N
1778	X	CG15347	8303719	8306130	-	CG1474	8306712	8308621	+	582	N
1779	2L	CG4715	1132330	1134120	-	CG4577	1134702	1141156	+	582	N
1780	2R	CG3450	2321888	2322250	-	CG3287	2322833	2326635	+	583	N
1781	3L	CG5714	2247113	2249343	-	CG13806	2249926	2251175	+	583	N
1782	2L	CG3119	2834967	2837831	-	CG2973	2838414	2839549	+	583	N
1783	2R	CG8229	4459920	4462917	-	CG8226	4463501	4464002	+	584	N
1784	2R	CG33199	4460341	4462917	-	CG8226	4463501	4464002	+	584	N
1785	2R	CG8441	11699977	11700864	-	CG8443	11701448	11709112	+	584	N
1786	3L	CG6151	15775372	15781668	-	CG6215	15782252	15783873	+	584	N
1787	3R	CG14871	11310616	11311281	-	CG5205	11311865	11319033	+	584	N
1788	3R	CG7921	25841227	25847980	-	CG7926	25848566	25861035	+	586	N
1789	2L	CG33115	13968278	13969973	-	CG16873	13970559	13971685	+	586	N
1790	2R	CG13565	19454559	19456214	-	CG2970	19456801	19460061	+	587	N
1791	2R	CG30173	19535615	19536334	-	CG3163	19536921	19538155	+	587	N
1792	X	CG3576	6102894	6112463	-	CG12225	6113050	6120222	+	587	N
1793	3L	CG5962	8621214	8622883	-	CG6486	8623471	8624663	+	588	N
1794	3L	CG11523	22199647	22200514	-	CG6395	22201102	22207587	+	588	N
1795	2L	CG5080	1160290	1163882	-	CG4785	1164470	1166432	+	588	N
1796	3L	CG6642	16988381	16989000	-	CG7729	16989589	16992378	+	589	N
1797	X	CG6470	18346758	18348747	-	CG6335	18349336	18354384	+	589	N
1798	3R	CG6095	21875451	21877957	-	CG14542	21878547	21879850	+	590	N
1799	X	CG32679	10211731	10212682	-	CG17841	10213272	10228452	+	590	N
1800	3R	CG9779	135364	136667	-	CG9791	137258	140096	+	591	N
1801	2R	CG9856	17126966	17132024	-	CG10080	17132617	17138843	+	593	N
1802	2L	CG6860	17363438	17380076	-	CG5020	17380669	17405628	+	593	N
1803	3L	CG32346	217633	230433	-	CG32476	231027	233846	+	594	N
1804	2L	CG16888	13812702	13813234	-	CG7793	13813828	13819826	+	594	N
1805	3L	CG5946	11790937	11796204	-	CG7283	11796799	11798165	+	595	N
1806	3R	CG14517	24858670	24859730	-	CG1957	24860325	24862789	+	595	N
1807	2R	CG7845	1582222	1583765	-	CG7849	1584364	1585421	+	599	N
1808	3R	CG5720	20140370	20144142	-	CG31132	20144741	20154348	+	599	N
1809	2R	CG10808	9357657	9362159	-	CG30484	9362760	9365396	+	601	N
1810	3L	CG7504	8105744	8111160	-	CG7972	8111761	8115782	+	601	N
1811	3R	CG1523	24643059	24645346	-	CG1647	24645947	24650181	+	601	N
1812	2R	CG12895	5948475	5949172	-	CG2204	5949774	5975605	+	602	N
1813	3R	CG10217	19586459	19588977	-	CG10374	19589579	19592388	+	602	N
1814	X	CG8211	17486705	17490755	-	CG5870	17491358	17503174	+	603	N
1815	X	CG8948	15585611	15594645	-	CG8288	15595250	15596604	+	605	N
1816	X	CG8002	19086048	19095163	-	CG7893	19095768	19107216	+	605	N
1817	2L	CG9318	20718238	20721903	-	CG2637	20722508	20727372	+	605	N
1818	3R	CG14905	12448598	12450342	-	CG6588	12450948	12463770	+	606	N
1819	2R	CG8717	3592370	3594183	-	CG8714	3594791	3598962	+	608	N
1820	2R	CG8093	10729195	10730463	-	CG11808	10731072	10731939	+	609	N
1821	2R	CG3931	19062618	19063801	-	CG5372	19064410	19067797	+	609	N
1822	2R	CG13201	6875426	6875992	-	CG12352	6876605	6877786	+	613	N
1823	3L	CG13379	18644090	18646947	-	CG32202	18647560	18648022	+	613	N
1824	3L	CG14968	3282868	3286640	-	CG17723	3287254	3297012	+	614	N
1825	3L	CG4190	9345665	9346264	-	CG4460	9346878	9348917	+	614	N
1826	3L	CG4190	9345665	9346264	-	CG4456	9346878	9348917	+	614	N
1827	3R	CG6213	15468975	15470134	-	CG7360	15470750	15472631	+	616	N
1828	3R	CG31015	26471828	26474273	-	CG15541	26474889	26481433	+	616	N
1829	X	CG9053	14899379	14900323	-	CG5560	14900940	14903028	+	617	N
1830	2L	CG15415	3527553	3530286	-	CG8853	3530903	3532526	+	617	N
1831	2R	CG17577	8356743	8358428	-	CG17584	8359046	8360474	+	618	N
1832	3R	CG10324	12470598	12472711	-	CG8977	12473329	12475700	+	618	N
1833	3L	CG10477	6007682	6008558	-	CG6457	6009177	6010126	+	619	N
1834	3R	CG11984	4836004	4840549	-	CG11986	4841168	4842544	+	619	N
1835	3R	CG9778	141310	144791	-	CG9795	145412	152096	+	621	N
1836	X	CG12124	9082022	9088425	-	CG12058	9089046	9091149	+	621	N
1837	3R	CG31524	26338281	26340017	-	CG9698	26340639	26342641	+	622	N
1838	X	CG1397	10997691	10998997	-	CG1938	10999619	11008430	+	622	N
1839	3L	CG5288	8957089	8960036	-	CG5068	8960659	8962827	+	623	N
1840	2R	CG10228	10376245	10385931	-	CG10240	10386555	10388334	+	624	N
1841	2R	CG3997	19569450	19570029	-	CG3204	19570653	19573005	+	624	N
1842	3L	CG11255	12993933	12996691	-	CG11271	12997315	13010384	+	624	N
1843	X	CG6606	18469571	18481500	-	CG6540	18482124	18483427	+	624	N
1844	3R	CG11968	4808446	4810029	-	CG11970	4810654	4816371	+	625	N
1845	2L	CG9499	6352324	6354331	-	CG9501	6354956	6356498	+	625	N
1846	3R	CG10435	3836631	3838920	-	CG2702	3839546	3842330	+	626	N
1847	X	CG15309	10051796	10057567	-	CG2968	10058193	10059462	+	626	N
1848	2R	CG12858	10255229	10260192	-	CG10816	10260819	10261577	+	627	N
1849	3L	CG10107	6718373	6726233	-	CG8549	6726860	6727984	+	627	N
1850	2L	CG33120	18837328	18840486	-	CG17321	18841113	18851047	+	627	N
1851	X	CG9968	16251173	16256153	-	CG32575	16256781	16271435	+	628	N
1852	2L	CG31758	11841505	11842199	-	CG14933	11842827	11843778	+	628	N
1853	X	CG8465	17405791	17413166	-	CG12991	17413795	17432899	+	629	N
1854	2L	CG17814	8395661	8396084	-	CG13385	8396713	8397886	+	629	N
1855	2L	CG1071	21141879	21143838	-	CG9250	21144467	21145278	+	629	N
1856	2R	CG8586	4205552	4207609	-	CG8738	4208239	4210396	+	630	N
1857	3R	CG12811	5873103	5874258	-	CG3925	5874888	5877308	+	630	N
1858	X	CG3599	6062716	6064530	-	CG3774	6065160	6067956	+	630	N
1859	2R	CG3722	16558184	16564741	-	CG10540	16565373	16567465	+	632	N
1860	X	CG3129	5516059	5517046	-	CG4111	5517679	5518793	+	633	N
1861	2L	CG6141	11002833	11004189	-	CG4579	11004823	11009878	+	634	N
1862	2R	CG3496	18867863	18873854	-	CG13550	18874489	18879061	+	635	N
1863	3R	CG9074	21657294	21657598	-	CG5878	21658233	21668287	+	635	N
1864	2R	CG14744	4218891	4220940	-	CG14746	4221576	4222133	+	636	N
1865	3L	CG6707	9868762	9872540	-	CG8104	9873176	9876913	+	636	N
1866	3L	CG18649	15018822	15019392	-	CG13463	15020030	15020830	+	638	N
1867	X	CG12175	13447128	13450291	-	CG11176	13450929	13453152	+	638	N
1868	X	CG7192	17931771	17935271	-	CG7128	17935909	17937421	+	638	N
1869	X	CG3697	4159459	4164038	-	CG2982	4164677	4166986	+	639	N
1870	X	CG33250	15692071	15693424	-	CG10545	15694063	15696823	+	639	N
1871	2L	CG4180	15032222	15034786	-	CG3497	15035425	15039264	+	639	N
1872	2R	CG3221	16499858	16501844	-	CG9327	16502484	16503700	+	640	N
1873	3R	CG6027	14870604	14920076	-	CG6030	14920720	14921792	+	644	N
1874	X	CG9126	15768837	15774372	-	CG8924	15775016	15778391	+	644	N
1875	2L	CG12403	13000765	13004142	-	CG5092	13004786	13013201	+	644	N
1876	3R	CG13641	20690000	20690428	-	CG7021	20691073	20692425	+	645	N
1877	X	CG32762	5345502	5346423	-	CG4151	5347069	5347812	+	646	N
1878	3L	CG14568	21666650	21667325	-	CG14573	21667972	21668550	+	647	N
1879	X	CG10804	3332832	3338478	-	CG10802	3339125	3340716	+	647	N
1880	2R	CG3991	8668795	8674997	-	CG4007	8675645	8678736	+	648	N
1881	3R	CG4963	23768511	23773731	-	CG5520	23774380	23777882	+	649	N
1882	3R	CG6208	5946245	5947096	-	CG31477	5947748	5947942	+	652	N
1883	X	CG1501	20922090	20927183	-	CG15445	20927835	20931011	+	652	N
1884	2R	CG12209	5757886	5759285	-	CG12914	5759945	5760973	+	660	N
1885	3R	CG6598	6696627	6698102	-	CG4596	6698762	6701311	+	660	N
1886	X	CG1677	7126324	7131429	-	CG2059	7132089	7133285	+	660	N
1887	3R	CG5650	8249335	8251639	-	CG5232	8252300	8253599	+	661	N
1888	3R	CG16901	9461214	9472026	-	CG9412	9472687	9478761	+	661	N
1889	X	CG18275	335016	335607	-	CG32817	336268	336996	+	661	N
1890	2R	CG3735	19444986	19447351	-	CG2827	19448013	19449714	+	662	N
1891	2R	CG13326	8645418	8648362	-	CG17054	8649026	8676098	+	664	N
1892	2R	CG13185	7383783	7401353	-	CG13190	7402018	7403414	+	665	N
1893	X	CG11802	11705236	11706715	-	CG15739	11707380	11709290	+	665	N
1894	2L	CG3227	2575276	2577006	-	CG9883	2577671	2579180	+	665	N
1895	3R	CG33097	2190209	2194010	-	CG10286	2194676	2196837	+	666	N
1896	3R	CG10164	19380219	19382497	-	CG10152	19383163	19405286	+	666	N
1897	X	CG3249	5259044	5266100	-	CG4165	5266767	5272145	+	667	Y
1898	X	CG1903	13029433	13045603	-	CG1591	13046270	13047918	+	667	N
1899	2R	CG3633	17926519	17927953	-	CG6339	17928621	17933064	+	668	N
1900	2L	CG15253	15611448	15612262	-	CG11865	15612931	15613723	+	669	N
1901	3R	CG10035	8207373	8208412	-	CG17639	8209083	8211348	+	671	N
1902	2L	CG5381	10317494	10321800	-	CG4995	10322476	10324993	+	676	N
1903	X	CG14435	6685613	6688900	-	CG4557	6689579	6692911	+	679	N
1904	3L	CG11238	22672437	22675225	-	CG7369	22675905	22682457	+	680	N
1905	2R	CG13531	18355432	18361297	-	CG3661	18361978	18363296	+	681	N
1906	2R	CG12864	10122280	10132908	-	CG10130	10133590	10134547	+	682	N
1907	3L	CG3874	17396840	17398447	-	CG32176	17399129	17403230	+	682	N
1908	2R	CG1389	3216986	3221004	-	CG1941	3221687	3223802	+	683	N
1909	X	CG15460	20201112	20201444	-	CG11738	20202127	20203077	+	683	N
1910	3R	CG2082	1584992	1606798	-	CG1193	1607484	1613190	+	686	N
1911	3R	CG11672	4115128	4116287	-	CG31464	4116974	4117726	+	687	N
1912	2R	CG13939	9889435	9890194	-	CG30075	9890882	9891469	+	688	N
1913	3R	CG14641	56475	58077	-	CG14637	58765	60764	+	688	N
1914	X	CG32685	9917367	9927703	-	CG2972	9928391	9930271	+	688	N
1915	X	CG15736	11851211	11851893	-	CG15735	11852581	11854668	+	688	N
1916	3R	CG3593	16896275	16899039	-	CG5737	16899729	16902520	+	690	N
1917	X	CG4353	12913144	12924370	-	CG12244	12925060	12927930	+	690	N
1918	2R	CG8815	8091145	8108799	-	CG8604	8109490	8127980	+	691	N
1919	X	CG32581	15631410	15633093	-	CG15602	15633784	15634833	+	691	N
1920	2L	CG9326	20776252	20784633	-	CG9328	20785324	20801643	+	691	N
1921	3L	CG13900	810242	816934	-	CG13886	817626	820085	+	692	N
1922	3L	CG8629	7101860	7102207	-	CG15829	7102899	7103221	+	692	N
1923	3L	CG9674	16753074	16772987	-	CG9710	16773681	16784801	+	694	N
1924	2L	CG10728	20060184	20061604	-	CG13969	20062299	20069654	+	695	N
1925	3R	CG2099	1291289	1292819	-	CG12162	1293515	1295288	+	696	N
1926	3R	CG9996	20898612	20899908	-	CG11920	20900604	20902104	+	696	N
1927	X	CG1467	20203010	20204456	-	CG11734	20205154	20222924	+	698	N
1928	2L	CG15356	1976542	1980612	-	CG15362	1981310	1981927	+	698	N
1929	2R	CG3264	17716489	17718324	-	CG11291	17719023	17720286	+	699	N
1930	3R	CG31556	2132967	2135018	-	CG31560	2135718	2136612	+	700	N
1931	3R	CG4465	15741590	15743554	-	CG4770	15744254	15746239	+	700	N
1932	X	CG2033	13169709	13171591	-	CG15747	13172291	13174956	+	700	N
1933	X	CG12714	12945297	12948373	-	CG4346	12949074	12957004	+	701	N
1934	3R	CG12946	5597517	5600141	-	CG8484	5600843	5603665	+	702	N
1935	3R	CG6728	7245098	7247415	-	CG5270	7248117	7255695	+	702	N
1936	3L	CG3836	14368769	14375182	-	CG3919	14375885	14377995	+	703	N
1937	2R	CG16787	19463935	19465003	-	CG2987	19465707	19469225	+	704	N
1938	3L	CG13738	13938379	13938732	-	CG8937	13939436	13943038	+	704	N
1939	3R	CG31014	26329441	26331371	-	CG15539	26332075	26333560	+	704	N
1940	2R	CG2921	17581119	17582919	-	CG6437	17583624	17585254	+	705	N
1941	3R	CG9839	4629193	4631352	-	CG8359	4632057	4633303	+	705	N
1942	2L	CG3709	153535	155321	-	CG3436	156029	157666	+	708	N
1943	X	CG4336	5880981	5882412	-	CG5941	5883121	5884814	+	709	N
1944	X	CG1770	13096817	13119258	-	CG15743	13119967	13121678	+	709	N
1945	3R	CG7187	14020582	14025317	-	CG7985	14026027	14040729	+	710	N
1946	3R	CG9727	2277571	2282165	-	CG10267	2282876	2284545	+	711	N
1947	3L	CG10269	6159782	6163048	-	CG7386	6163761	6165807	+	713	N
1948	3R	CG14696	6708256	6710556	-	CG4674	6711269	6722145	+	713	N
1949	2L	CG16890	13782610	13783457	-	CG31731	13784170	13790569	+	713	N
1950	3L	CG7656	15551058	15553425	-	CG32149	15554139	15572384	+	714	N
1951	X	CG14818	1735167	1735738	-	CG14806	1736453	1737590	+	715	N
1952	2R	CG13745	4446430	4451566	-	CG13748	4452282	4452623	+	716	N
1953	3R	CG6276	11143924	11145768	-	CG4913	11146484	11150197	+	716	N
1954	2R	CG8386	11521754	11522518	-	CG8389	11523235	11528687	+	717	N
1955	3R	CG2246	26418734	26427211	-	CG31021	26427928	26429731	+	717	N
1956	2L	CG3326	3317469	3319872	-	CG8837	3320590	3323037	+	718	N
1957	2R	CG15066	13897559	13898095	-	CG18108	13898815	13899251	+	720	N
1958	3L	CG10840	3412186	3444134	-	CG11513	3444855	3449846	+	721	N
1959	2L	CG31712	9934749	9938142	-	CG4619	9938865	9941311	+	723	N
1960	X	CG3314	6376250	6378521	-	CG3929	6379246	6383818	+	725	N
1961	3R	CG4159	16416808	16418159	-	CG5206	16418885	16438264	+	726	N
1962	2R	CG14743	4222211	4224530	-	CG8577	4225257	4225895	+	727	N
1963	3R	CG2182	1481952	1485631	-	CG1109	1486359	1491168	+	728	N
1964	3L	CG6310	11042990	11043800	-	CG33048	11044530	11047295	+	730	N
1965	2L	CG9553	5972900	5981025	-	CG9075	5981759	5985572	+	734	N
1966	2R	CG14492	13408545	13409205	-	CG14491	13409941	13410441	+	736	N
1967	3R	CG9474	5587688	5588636	-	CG8478	5589372	5591858	+	736	N
1968	3R	CG5778	17911093	17912119	-	CG5791	17912855	17913383	+	736	N
1969	X	CG7206	17922661	17924446	-	CG7113	17925183	17926792	+	737	N
1970	3L	CG9655	19222670	19225938	-	CG14084	19226676	19227420	+	738	N
1971	3R	CG14895	12272450	12279550	-	CG10405	12280289	12281472	+	739	N
1972	2L	CG33303	10372955	10375752	-	CG13140	10376492	10379908	+	740	N
1973	2R	CG1429	5425308	5470621	-	CG12130	5471362	5475876	+	741	N
1974	2L	CG9596	6560128	6561609	-	CG31911	6562351	6564398	+	742	N
1975	2L	CG7134	7802487	7810697	-	CG7123	7811440	7820774	+	743	N
1976	2L	CG15624	4933285	4936665	-	CG3047	4937409	4941424	+	744	N
1977	2L	CG9088	5990441	5999483	-	CG9093	6000229	6001320	+	746	N
1978	2R	CG10246	10394218	10396235	-	CG10245	10396983	10398911	+	748	N
1979	2R	CG11159	16170717	16171355	-	CG11136	16172103	16175370	+	748	N
1980	3R	CG9925	9786432	9789891	-	CG3041	9790639	9792803	+	748	N
1981	2R	CG4038	16603524	16604885	-	CG15655	16605634	16608833	+	749	N
1982	3L	CG7445	19923387	19925008	-	CG7646	19925757	19929753	+	749	N
1983	3R	CG15922	16385429	16385833	-	CG5191	16386582	16398636	+	749	N
1984	2L	CG17239	2251584	2252330	-	CG17234	2253079	2253834	+	749	N
1985	2L	CG10223	19443291	19449436	-	CG10026	19450185	19453655	+	749	N
1986	3L	CG11259	12985922	12989254	-	CG11267	12990004	12990854	+	750	N
1987	3R	CG31405	5821266	5822511	-	CG12807	5823261	5825501	+	750	N
1988	2R	CG10497	16901199	16988750	-	CG15667	16989501	16994695	+	751	N
1989	3L	CG10475	6027531	6028373	-	CG6586	6029125	6030789	+	752	N
1990	X	CG3171	5519073	5525212	-	CG15779	5525964	5527680	+	752	N
1991	X	CG15929	5599438	5600120	-	CG15771	5600874	5604987	+	754	N
1992	3L	CG10578	5723969	5726177	-	CG5486	5726933	5735449	+	756	N
1993	3L	CG7445	19923387	19925008	-	CG7641	19925764	19931404	+	756	N
1994	3L	CG10483	5891850	5895245	-	CG32407	5896002	5897517	+	757	N
1995	3L	CG11597	11794275	11796042	-	CG7283	11796799	11798165	+	757	N
1996	2R	CG8830	7947809	7952484	-	CG8529	7953242	7968830	+	758	N
1997	3R	CG14374	9222531	9222830	-	CG14377	9223589	9223906	+	759	Y
1998	3L	CG11594	4006502	4009541	-	CG32261	4010301	4012015	+	760	N
1999	3L	CG10140	13413304	13414382	-	CG14109	13415142	13416251	+	760	N
[truncated: 200 more rows]

## Sheet: Genes in Multi Pairs
SortID	Chromosome	1st Symbol	1st Start	1st End	1st Strand	2nd Symbol	2nd Start	2nd End	2nd Strand	Distance
65	2R	CG14479	13017317	13017760	-	CG18431	13017591	13023510	+	-169
66	2R	CG14479	13017317	13017760	-	CG4844	13017591	13023510	+	-169
84	3R	CG9378	5340538	5341829	-	CG8165	5341731	5346660	+	-98
87	3R	CG9378	5340538	5341829	-	CG8176	5341758	5352964	+	-71
259	2L	CG13400	8434058	8437346	-	CG13399	8437411	8442352	+	65
260	2L	CG13400	8434058	8437346	-	CG10890	8437411	8442352	+	65
85	3R	CG6015	17857865	17860116	-	CG6375	17860020	17864118	+	-96
329	3R	CG6015	17857865	17860116	-	CG12297	17860204	17861330	+	88
346	X	CG14235	19574479	19578275	-	CG33932	19578370	19579684	+	95
347	X	CG14235	19574479	19578275	-	CG33951	19578370	19579684	+	95
348	X	CG14235	19574479	19578275	-	CG33952	19578370	19579684	+	95
349	X	CG14235	19574479	19578275	-	CG33931	19578370	19579684	+	95
350	X	CG18809	19575717	19578275	-	CG33932	19578370	19579684	+	95
351	X	CG18809	19575717	19578275	-	CG33951	19578370	19579684	+	95
352	X	CG18809	19575717	19578275	-	CG33952	19578370	19579684	+	95
353	X	CG18809	19575717	19578275	-	CG33931	19578370	19579684	+	95
13	X	CG3810	1759862	1764983	-	CG3480	1764399	1776090	+	-584
356	X	CG3810	1759862	1764983	-	CG17766	1765080	1772177	+	97
704	3L	CG12104	1584473	1586250	-	CG18170	1586486	1600894	+	236
705	3L	CG12104	1584473	1586250	-	CG33791	1586486	1600894	+	236
787	2L	CG13389	8363692	8364609	-	CG13383	8364867	8370085	+	258
788	2L	CG13389	8363692	8364609	-	CG17291	8364867	8370085	+	258
823	3R	CG9636	4066466	4069514	-	CG18749	4069781	4073578	+	267
824	3R	CG9636	4066466	4069514	-	CG33722	4069781	4073578	+	267
883	3R	CG7292	10708583	10711918	-	CG33331	10712198	10713332	+	280
894	3R	CG7292	10708583	10711918	-	CG33332	10712202	10714874	+	284
922	3L	CG13926	1600956	1601634	-	CG33230	1601924	1603801	+	290
923	3L	CG13926	1600956	1601634	-	CG7955	1601924	1606945	+	290
948	3L	CG1935	1785538	1786367	-	CG12022	1786662	1788449	+	295
1013	3L	CG1935	1785538	1786367	-	CG13923	1786678	1790351	+	311
3	2L	CG17654	1724971	1729629	-	CG31938	1728735	1729527	+	-894
1052	2L	CG17654	1724971	1729629	-	CG31937	1729946	1731072	+	317
1066	2R	CG7704	6393210	6395577	-	CG11919	6395898	6400799	+	321
1067	2R	CG7704	6393210	6395577	-	CG18003	6395898	6400844	+	321
1287	X	CG9198	15289476	15296272	-	CG6299	15296649	15300750	+	377
1296	X	CG9198	15289476	15296272	-	CG6294	15296652	15298345	+	380
1516	3L	CG32417	5751419	5753534	-	CG33717	5753992	5758632	+	458
1517	3L	CG32417	5751419	5753534	-	CG33718	5753992	5758632	+	458
1727	2L	CG6392	11260823	11269179	-	CG33694	11269727	11279847	+	548
1728	2L	CG6392	11260823	11269179	-	CG33695	11269727	11279847	+	548
12	3R	CG2993	3631717	3635710	-	CG10928	3635092	3635603	+	-618
1765	3R	CG2993	3631717	3635710	-	CG31472	3636285	3637640	+	575
1428	3R	CG3744	20697503	20702366	-	CG11089	20702790	20707200	+	424
1772	3R	CG3744	20697503	20702366	-	CG31381	20702943	20704507	+	577
1825	3L	CG4190	9345665	9346264	-	CG4460	9346878	9348917	+	614
1826	3L	CG4190	9345665	9346264	-	CG4456	9346878	9348917	+	614
148	2L	CG3709	153535	155321	-	CG11455	155337	156017	+	16
1942	2L	CG3709	153535	155321	-	CG3436	156029	157666	+	708
6	2L	CG10223	19443291	19449436	-	CG31699	19448650	19449220	+	-786
1985	2L	CG10223	19443291	19449436	-	CG10026	19450185	19453655	+	749
1982	3L	CG7445	19923387	19925008	-	CG7646	19925757	19929753	+	749
1993	3L	CG7445	19923387	19925008	-	CG7641	19925764	19931404	+	756
18	2R	CG8830	7947809	7952484	-	CG30051	7951990	7952754	+	-494
1996	2R	CG8830	7947809	7952484	-	CG8529	7953242	7968830	+	758
83	2L	CG31794	19396704	19422353	-	CG13085	19422251	19426199	+	-102
2047	2L	CG31794	19396704	19422353	-	CG16771	19423154	19424967	+	801
337	3R	CG7948	25880412	25881767	-	CG15526	25881858	25882277	+	91
2054	3R	CG7948	25880412	25881767	-	CG7950	25882575	25883903	+	808
638	3R	CG6354	22698303	22701464	-	CG14251	22701678	22702232	+	214
2119	3R	CG6354	22698303	22701464	-	CG5500	22702355	22706181	+	891
567	3R	CG9601	4167382	4169219	-	CG18193	4169402	4170040	+	183
2128	3R	CG9601	4167382	4169219	-	CG7415	4170125	4173190	+	906
840	X	CG3658	885108	887394	-	CG33082	887664	888274	+	270
2153	X	CG3658	885108	887394	-	CG14630	888326	889940	+	932
257	2R	CG5497	14129071	14129879	-	CG5323	14129944	14130862	+	65
2179	2R	CG5497	14129071	14129879	-	CG5327	14130851	14133181	+	972
42	3L	CG17233	20167016	20175359	-	CG6951	20175112	20178979	+	-247
2180	3L	CG17233	20167016	20175359	-	CG6948	20176331	20177576	+	972
1480	2L	CG3083	2877091	2878149	-	CG31950	2878593	2878958	+	444
2183	2L	CG3083	2877091	2878149	-	CG18627	2879124	2880708	+	975
77	2R	CG30388	16637045	16650144	-	CG9406	16650025	16650779	+	-119
2186	2R	CG30388	16637045	16650144	-	CG9415	16651127	16653335	+	983
32	3L	CG33056	21132097	21137073	-	CG10512	21136761	21141935	+	-312
201	3L	CG33054	21131252	21136719	-	CG10512	21136761	21141935	+	42
346	X	CG14235	19574479	19578275	-	CG33932	19578370	19579684	+	95
350	X	CG18809	19575717	19578275	-	CG33932	19578370	19579684	+	95
347	X	CG14235	19574479	19578275	-	CG33951	19578370	19579684	+	95
351	X	CG18809	19575717	19578275	-	CG33951	19578370	19579684	+	95
348	X	CG14235	19574479	19578275	-	CG33952	19578370	19579684	+	95
352	X	CG18809	19575717	19578275	-	CG33952	19578370	19579684	+	95
349	X	CG14235	19574479	19578275	-	CG33931	19578370	19579684	+	95
353	X	CG18809	19575717	19578275	-	CG33931	19578370	19579684	+	95
377	3L	CG1977	1762643	1778851	-	CG12019	1778958	1780839	+	107
381	3L	CG32315	1773157	1778850	-	CG12019	1778958	1780839	+	108
499	X	CG11638	870801	883524	-	CG3021	883678	885113	+	154
500	X	CG32814	877695	883524	-	CG3021	883678	885113	+	154
511	3L	CG33057	8376114	8379219	-	CG13667	8379379	8381302	+	160
512	3L	CG7163	8376254	8379219	-	CG13667	8379379	8381302	+	160
550	2L	CG33649	13831480	13833167	-	CG7885	13833339	13834306	+	172
551	2L	CG33650	13831480	13833167	-	CG7885	13833339	13834306	+	172
614	2L	CG9960	2758427	2759710	-	CG2848	2759915	2763610	+	205
615	2L	CG9958	2758427	2759710	-	CG2848	2759915	2763610	+	205
783	2R	CG33785	16157323	16158643	-	CG11132	16158901	16160734	+	258
784	2R	CG33786	16157324	16158643	-	CG11132	16158901	16160734	+	258
869	X	CG15891	6138340	6140351	-	CG3815	6140627	6144209	+	276
870	X	CG15892	6138340	6140351	-	CG3815	6140627	6144209	+	276
1160	3R	CG33201	1442376	1449844	-	CG1475	1450186	1451679	+	342
1161	3R	CG14672	1442376	1449844	-	CG1475	1450186	1451679	+	342
1211	3L	CG32177	17612698	17619535	-	CG7484	17619890	17620909	+	355
1212	3L	CG32179	17614823	17619535	-	CG7484	17619890	17620909	+	355
252	3R	CG2747	3842397	3856488	-	CG10903	3856551	3857871	+	63
1313	3R	CG2723	3853932	3856167	-	CG10903	3856551	3857871	+	384
1514	2R	CG33671	8150070	8152068	-	CG8625	8152525	8156535	+	457
1515	2R	CG33672	8150070	8152068	-	CG8625	8152525	8156535	+	457
1541	3R	CG31108	20938587	20948631	-	CG11844	20949095	20951348	+	464
1542	3R	CG31510	20943147	20948631	-	CG11844	20949095	20951348	+	464
1594	3R	CG7215	13991163	13992967	-	CG7913	13993451	14003768	+	484
1595	3R	CG7217	13991163	13992967	-	CG7913	13993451	14003768	+	484
1783	2R	CG8229	4459920	4462917	-	CG8226	4463501	4464002	+	584
1784	2R	CG33199	4460341	4462917	-	CG8226	4463501	4464002	+	584
733	3R	CG15527	25848126	25848320	-	CG7926	25848566	25861035	+	246
1788	3R	CG7921	25841227	25847980	-	CG7926	25848566	25861035	+	586
564	3R	CG11985	4840729	4840986	-	CG11986	4841168	4842544	+	182
1834	3R	CG11984	4836004	4840549	-	CG11986	4841168	4842544	+	619
364	3R	CG14283	14920110	14920619	-	CG6030	14920720	14921792	+	101
1873	3R	CG6027	14870604	14920076	-	CG6030	14920720	14921792	+	644
886	3L	CG32174	17394406	17398848	-	CG32176	17399129	17403230	+	281
1907	3L	CG3874	17396840	17398447	-	CG32176	17399129	17403230	+	682
447	2L	CG31713	9938233	9938732	-	CG4619	9938865	9941311	+	133
1959	2L	CG31712	9934749	9938142	-	CG4619	9938865	9941311	+	723
75	2R	CG15863	5471038	5471488	-	CG12130	5471362	5475876	+	-126
1973	2R	CG1429	5425308	5470621	-	CG12130	5471362	5475876	+	741
1805	3L	CG5946	11790937	11796204	-	CG7283	11796799	11798165	+	595
1995	3L	CG11597	11794275	11796042	-	CG7283	11796799	11798165	+	757
1636	X	CG1771	13048346	13092427	-	CG1618	13092932	13096431	+	505
2000	X	CG15742	13091561	13092172	-	CG1618	13092932	13096431	+	760
597	2L	CG13998	5956512	5956805	-	CG9046	5957004	5957628	+	199
2024	2L	CG13999	5955614	5956225	-	CG9046	5957004	5957628	+	779
1358	2R	CG30380	3451066	3451371	-	CG30379	3451769	3453683	+	398
2033	2R	CG8728	3448670	3450982	-	CG30379	3451769	3453683	+	787
2057	2R	CG10332	19108514	19109373	-	CG5398	19110185	19111241	+	812
2058	2R	CG33706	19108514	19109373	-	CG5398	19110185	19111241	+	812
25	3L	CG17143	195168	196219	-	CG16940	195807	200015	+	-412
2059	3L	CG7028	191416	194994	-	CG16940	195807	200015	+	813
874	X	CG32531	19313367	19313813	-	CG12202	19314090	19318580	+	277
2078	X	CG32533	19308082	19313249	-	CG12202	19314090	19318580	+	841
2130	2L	CG17768	10403195	10405168	-	CG31718	10406075	10408011	+	907
2131	2L	CG33677	10403195	10405168	-	CG31718	10406075	10408011	+	907
342	3L	CG8103	19815886	19844050	-	CG7757	19844144	19846353	+	94
2140	3L	CG32217	19825227	19843226	-	CG7757	19844144	19846353	+	918
107	2L	CG31800	19029586	19030385	-	CG17492	19030373	19037470	+	-12
2163	2L	CG10653	19026767	19029424	-	CG17492	19030373	19037470	+	949
590	3R	CG7933	25864339	25865259	-	CG7938	25865454	25866753	+	195
2196	3R	CG7931	25863702	25864460	-	CG7938	25865454	25866753	+	994
1078	3L	CG33260	14726488	14726980	-	CG9384	14727304	14732971	+	324
2198	3L	CG33261	14713188	14726308	-	CG9384	14727304	14732971	+	996
