# Supplementary material for: A comparative analysis of divergently-paired genes (DPGs) among Drosophila and vertebrate genomes
Source: BMC Evol Biol. 2009 Mar 11;9:55. doi: 10.1186/1471-2148-9-55 (PMC2670823; doi:10.1186/1471-2148-9-55)
Supplement: Additional file 2 — Table S2. identification and characterization of DPGs in selected eukaryotes [file 1471-2148-9-55-S2.xls]

## Sheet: Human
SortID	Chromosome	GeneID	GeneSymbol	Start	End	Strand	GeneID	GeneSymbol	Start	End	Strand	Distance
1	9	25792	CIZ1	129968165	130006483	-	1759	DNM1	130005484	130057348	+	-999
2	14	112849	C14orf149	59009159	59020826	-	51528	C14orf100	59019828	59041186	+	-998
3	7	4897	NRCAM	107575318	107884062	-	730047	LOC730047	107883085	107884465	+	-977
4	1	55870	ASH1L	153573368	153798777	-	645676	LOC645676	153797805	153800920	+	-972
5	X	729413	LOC729413	70714969	70715956	-	93953	ACRC	70714986	70750158	+	-970
6	19	255057	C19orf26	1180955	1188841	-	729128	LOC729128	1187895	1188866	+	-946
7	5	730063	LOC730063	43619335	43639527	-	23530	NNT	43638582	43741347	+	-945
8	22	9215	LARGE	31999063	32646410	-	730062	LOC730062	32645473	32647467	+	-937
9	2	130026	ICA1L	203350013	203444610	-	647942	LOC647942	203443688	203444763	+	-922
10	3	7068	THRB	24134709	24511317	-	644990	LOC644990	24510396	24516506	+	-921
11	19	148046	C19orf23	1218470	1221259	-	1153	CIRBP	1220345	1224169	+	-914
12	4	201931	FLJ38482	166219022	166349151	-	11275	KLHL2	166348238	166463749	+	-913
13	16	730229	LOC730229	33125253	33169082	-	729355	LOC729355	33168192	33172228	+	-890
14	5	6531	SLC6A3	1445909	1498545	-	728594	LOC728594	1497668	1498584	+	-877
15	17	728520	LOC728520	7195933	7197071	-	147040	KCTD11	7196205	7198984	+	-866
16	8	9821	RB1CC1	53697571	53789545	-	644727	LOC644727	53788684	53790925	+	-861
17	4	60312	AFAP	7811341	7992486	-	389199	LOC389199	7991628	7992923	+	-858
18	19	541469	LOC541469	43486040	43487500	-	64073	C19orf33	43486644	43487486	+	-856
19	17	729417	LOC729417	52511507	52518471	-	8165	AKAP1	52517620	52553608	+	-851
20	12	6249	RSN	121321934	121473069	-	728569	LOC728569	121472222	121473785	+	-847
21	4	152926	PPM1K	89402041	89424771	-	728561	LOC728561	89423926	89424997	+	-845
22	15	644701	LOC644701	36331712	36332650	-	161742	SPRED1	36331808	36433533	+	-842
23	8	728610	LOC728610	104380010	104381113	-	8323	FZD6	104380276	104414270	+	-837
24	2	5077	PAX3	222772851	222871944	-	151278	FLJ32447	222871110	222878180	+	-834
25	16	730111	LOC730111	24458299	24459241	-	5930	RBBP6	24458409	24491685	+	-832
26	15	10260	DENND4A	63740596	63871640	-	646363	LOC646363	63870814	63871648	+	-826
27	8	643972	LOC643972	104102368	104103270	-	528	ATP6V1C1	104102445	104154461	+	-825
28	7	401431	LOC401431	149195794	149201814	-	155066	ATP6V0E2L	149200990	149208720	+	-824
29	9	729721	LOC729721	128716644	128717692	-	9649	RALGPS1	128716874	129025264	+	-818
30	9	729388	LOC729388	85785425	85786350	-	80010	RMI1	85785533	85808805	+	-817
31	X	139728	PNCK	152588417	152592974	-	728385	LOC728385	152592160	152606994	+	-814
32	17	57602	USP36	74295144	74348457	-	643678	LOC643678	74347645	74348604	+	-812
33	7	84163	GTF2IRD2	73848420	73905777	-	729393	LOC729393	73904965	73907817	+	-812
34	10	64081	MAWBP	69712423	69762690	-	3189	HNRPH3	69761885	69772954	+	-805
35	7	729757	LOC729757	5277196	5289902	-	222962	SLC29A4	5289101	5310216	+	-801
36	13	651386	LOC651386	26029690	26030640	-	10810	WASF3	26029840	26161082	+	-800
37	7	26031	OSBPL3	24802684	24986285	-	730040	LOC730040	24985498	24986389	+	-787
38	16	2903	GRIN2A	9762923	10184112	-	729928	LOC729928	10183329	10184722	+	-783
39	17	729132	LOC729132	17525100	17526283	-	10743	RAI1	17525512	17655492	+	-771
40	16	55567	DNAH3	20851977	21078263	-	57146	TMEM159	21077501	21099431	+	-762
41	17	9955	HS3ST3A1	13339731	13445969	-	644361	LOC644361	13445207	13446275	+	-762
42	10	340947	LOC340947	38408990	38424037	-	7587	ZNF37A	38423281	38452286	+	-756
43	16	55794	DDX28	66612675	66615460	-	54920	DUS2L	66614705	66670685	+	-755
44	X	171483	FAM9B	8953036	8962168	-	729300	LOC729300	8961414	8961896	+	-754
45	10	8453	CUL2	35338804	35419300	-	729811	LOC729811	35418551	35456046	+	-749
46	12	64333	ARHGAP9	56152314	56168864	-	4141	MARS	56168118	56196700	+	-746
47	3	54986	ULK4	41265980	41978664	-	645874	LOC645874	41977918	42103869	+	-746
48	18	7525	YES1	711592	802327	-	645045	LOC645045	801600	802696	+	-727
49	1	4595	MUTYH	45567501	45578647	-	114034	TOE1	45577929	45581961	+	-718
50	5	646719	LOC646719	36900284	36913460	-	25836	NIPBL	36912742	37101678	+	-718
51	5	6880	TAF9	68683309	68701596	-	5884	RAD17	68700880	68746384	+	-716
52	19	3661	IRF3	54854641	54860926	-	83596	BCL2L12	54860211	54868985	+	-715
53	9	730104	LOC730104	34979663	34980484	-	25822	DNAJB5	34979785	34988428	+	-699
54	14	29966	STRN3	30432761	30565340	-	11154	AP4S1	30564644	30624759	+	-696
55	6	2534	FYN	112089178	112301320	-	728541	LOC728541	112300628	112301488	+	-692
56	18	494514	C18orf56	639620	648340	-	7298	TYMS	647651	663492	+	-689
57	2	55704	KIAA1212	55368482	55500467	-	729093	LOC729093	55499785	55501865	+	-682
58	2	7277	TUBA1	219823245	219826882	-	80086	TUBA4	219826209	219845154	+	-673
59	4	23001	WDFY3	85809719	86106568	-	728483	LOC728483	86105897	86106253	+	-671
60	9	55342	STRBP	124927139	125070664	-	729586	LOC729586	125069993	125071037	+	-671
61	20	64773	FAM113A	2763971	2769332	-	728112	LOC728112	2768663	2769331	+	-669
62	5	729429	LOC729429	138072992	138117671	-	1495	CTNNA1	138117006	138298622	+	-665
63	7	889	KRIT1	91666219	91713350	-	54467	ANKIB1	91712690	91868633	+	-660
64	2	730080	LOC730080	233270255	233270944	-	26058	TNRC15	233270285	233431562	+	-659
65	4	728298	LOC728298	48407111	48528515	-	54940	OCIAD1	48527862	48558020	+	-653
66	3	5894	RAF1	12600108	12680678	-	643983	LOC643983	12680032	12680761	+	-646
67	12	1466	CSRP2	75776627	75796930	-	727777	LOC727777	75796285	75797364	+	-645
68	1	10236	HNRPR	23508863	23543371	-	729844	LOC729844	23542727	23543325	+	-644
69	4	256471	MGC33302	129061027	129106554	-	80167	C4orf29	129105911	129171918	+	-643
70	15	729029	LOC729029	38773223	38775302	-	5888	RAD51	38774661	38811646	+	-641
71	6	5071	PARK2	161689661	163068793	-	135138	PACRG	163068154	163656513	+	-639
72	1	149297	FAM78B	164305880	164402830	-	729981	LOC729981	164402192	164402864	+	-638
73	10	4942	OAT	126075862	126097441	-	727801	LOC727801	126096811	126097518	+	-630
74	6	4279	MICD	30046128	30051501	-	10255	HCG9	30050871	30054159	+	-630
75	13	9205	ZMYM5	19309593	19335773	-	400099	LOC400099	19335145	19337190	+	-628
76	1	728915	LOC728915	144287204	144288016	-	10401	PIAS3	144287389	144297903	+	-627
77	18	440491	LOC440491	27925245	27926461	-	51444	RNF138	27925835	27965522	+	-626
78	17	728645	LOC728645	8279900	8280526	-	81565	NDEL1	8279904	8312206	+	-622
79	2	25791	NGEF	233451655	233586182	-	729940	LOC729940	233585568	233588839	+	-614
80	10	644822	LOC644822	13133292	13182700	-	10133	OPTN	13182088	13220282	+	-612
81	3	6478	SIAH2	151941600	151963953	-	730030	LOC730030	151963344	151963778	+	-609
82	16	51728	POLR3K	37000	43625	-	79622	C16orf33	43017	47444	+	-608
83	4	152586	LOC152586	141584037	141638936	-	646484	LOC646484	141638330	141641934	+	-606
84	14	22938	SNW1	77253695	77297250	-	283579	C14orf178	77296646	77305838	+	-604
85	2	729864	LOC729864	29191566	29192425	-	79745	RSNL2	29191822	29260177	+	-603
86	12	650340	LOC650340	63084306	63085091	-	11260	XPOT	63084500	63128731	+	-591
87	5	3572	IL6ST	55272451	55326520	-	727988	LOC727988	55325951	55327069	+	-569
88	5	51491	HSPC111	175743555	175748959	-	192286	HIGD2A	175748390	175749357	+	-569
89	2	27249	C2orf25	150134397	150152523	-	642340	LOC642340	150151956	150412994	+	-567
90	6	9113	LATS1	150023744	150081085	-	645967	LOC645967	150080520	150081725	+	-565
91	3	55152	DALRD3	49027439	49033471	-	25915	C3orf60	49032912	49035932	+	-559
92	9	90120	LOC90120	138146248	138150506	-	728446	LOC728446	138149956	138151143	+	-550
93	X	1774	DNASE1L1	153282773	153293621	-	6901	TAZ	153293071	153303259	+	-550
94	2	79677	SMC6	17708562	17798541	-	729483	LOC729483	17797992	17798330	+	-549
95	11	4928	NUP98	3652816	3775468	-	643189	LOC643189	3774924	3775493	+	-544
96	4	644173	LOC644173	56508879	56510338	-	9662	CEP135	56509794	56594284	+	-544
97	4	26269	FBXO8	175394384	175441977	-	80817	KIAA1712	175441435	175478057	+	-542
98	13	728814	LOC728814	109757465	109758173	-	1284	COL4A2	109757632	109963375	+	-541
99	3	646450	LOC646450	48930219	48931822	-	10425	ARIH2	48931285	48997978	+	-537
100	2	50802	IGK@	89561552	89911540	-	28877	IGKV3D-7	89911009	89911540	+	-531
101	1	441887	LOC441887	63598048	63606412	-	29929	ALG6	63605886	63675466	+	-526
102	15	729821	LOC729821	65621824	65622600	-	5607	MAP2K5	65622075	65886506	+	-525
103	1	390998	LOC390998	12203436	12213221	-	55187	VPS13D	12212700	12494686	+	-521
104	9	84302	C9orf125	103277429	103289296	-	728808	LOC728808	103288779	103289397	+	-517
105	13	729680	LOC729680	20174264	20175998	-	53342	IL17D	20175482	20195237	+	-516
106	2	3069	HDLBP	241816817	241903908	-	4735	39327	241903396	241942115	+	-512
107	7	28959	LR8	150119322	150129296	-	55365	HCA112	150128787	150133141	+	-509
108	17	728685	LOC728685	8846924	8866091	-	9423	NTN1	8865584	9084078	+	-507
109	5	1719	DHFR	79957801	79986556	-	4437	MSH3	79986050	80208390	+	-506
110	8	728445	LOC728445	42128447	42130267	-	10947	AP3M2	42129761	42147858	+	-506
111	13	4285	MIPEP	23202328	23361533	-	542767	PCOTH	23361028	23364242	+	-505
112	13	23111	SPG20	35773775	35818453	-	646871	LOC646871	35817950	35841872	+	-503
113	6	90632	C6orf176	166257526	166321530	-	441177	LOC441177	166321029	166323092	+	-501
114	20	140699	C20orf132	35163043	35241388	-	6185	RPN2	35240888	35303440	+	-500
115	6	667	DST	56430753	56816422	-	730170	LOC730170	56815922	56816827	+	-500
116	1	2023	ENO1	8843650	8861367	-	729124	LOC729124	8860872	8861855	+	-495
117	5	728985	LOC728985	170779166	170779765	-	8817	FGF18	170779272	170816781	+	-493
118	12	4801	NFYB	103034988	103056170	-	728593	LOC728593	103055683	103056335	+	-487
119	7	401399	LOC401399	127777642	127788971	-	730155	LOC730155	127788484	127789344	+	-487
120	11	727750	LOC727750	185899	187245	-	113746	ODF3	186761	190258	+	-484
121	2	728846	LOC728846	242322273	242323189	-	728294	LOC728294	242322705	242356904	+	-484
122	11	387787	LOC387787	73879846	73882615	-	374408	MGC12965	73882133	73886935	+	-482
123	3	27333	GOLPH4	169209925	169296363	-	730140	LOC730140	169295882	169296577	+	-481
124	6	10973	ASCC3	101063329	101435945	-	728098	LOC728098	101435464	101445661	+	-481
125	1	730119	LOC730119	178190337	178191224	-	9857	CEP350	178190747	178349138	+	-477
126	6	10492	SYNCRIP	86380658	86409746	-	643883	LOC643883	86409269	86410600	+	-477
127	18	729437	LOC729437	9324836	9325324	-	57045	TWSG1	9324851	9392418	+	-473
128	2	64682	ANAPC1	112243109	112358212	-	729365	LOC729365	112357744	112358091	+	-468
129	1	128338	TMEM77	111461481	111484238	-	10390	CEPT1	111483772	111529247	+	-466
130	7	729414	LOC729414	74144283	74146748	-	389524	GTF2IRD2B	74146283	74203559	+	-465
131	X	2000	ELF4	129026585	129072153	-	643986	LOC643986	129071689	129072162	+	-464
132	17	3021	H3F3B	71284110	71287455	-	643260	LOC643260	71286992	71287516	+	-463
133	9	57704	GBA2	35726863	35739225	-	646945	LOC646945	35738763	35739188	+	-462
134	1	8565	YARS	33013427	33056220	-	64766	S100PBP	33055763	33097063	+	-457
135	17	729064	LOC729064	44263223	44263824	-	10241	CALCOCO2	44263371	44297228	+	-453
136	8	29942	PURG	30972863	31010773	-	7486	WRN	31010320	31150819	+	-453
137	3	653801	LOC653801	157872345	157875518	-	25976	TIPARP	157875073	157907228	+	-445
138	18	361	AQP4	22686005	22699714	-	147429	C18orf16	22699270	22769908	+	-444
139	2	550	AUP1	74607283	74610482	-	27429	HTRA2	74610040	74614191	+	-442
140	3	642891	LOC642891	212441	214090	-	10752	CHL1	213650	426098	+	-440
141	14	10278	EFS	22895451	22904682	-	643759	LOC643759	22904243	22905444	+	-439
142	19	5050	PAFAH1B3	47493025	47498563	-	284338	MGC70924	47498124	47506813	+	-439
143	X	729275	LOC729275	48316426	48318219	-	5935	RBM3	48317780	48321748	+	-439
144	7	93653	ST7OT1	116379736	116381624	-	338069	ST7OT4	116381189	116387105	+	-435
145	4	79667	FLJ13197	38290717	38342644	-	51274	KLF3	38342212	38376796	+	-432
146	15	10021	HCN4	71400988	71448230	-	729965	LOC729965	71447801	71448451	+	-429
147	16	8720	MBTPS1	82644869	82708018	-	729887	LOC729887	82707590	82708677	+	-428
148	12	51275	C12orf47	110761956	110765089	-	8550	MAPKAPK5	110764662	110815611	+	-427
149	11	728958	LOC728958	116691814	116704207	-	22897	CEP164	116703781	116789193	+	-426
150	16	84464	BTBD12	3571183	3601586	-	729791	LOC729791	3601160	3631108	+	-426
151	11	386746	MRGPRG	3195750	3196619	-	283303	C11orf36	3196194	3200932	+	-425
152	15	10519	CIB1	88574481	88578168	-	390637	LOC390637	88577745	88586319	+	-423
153	5	2561	GABRB2	160653449	160907708	-	644500	LOC644500	160907287	160908542	+	-421
154	19	29888	STRN4	51914608	51941560	-	79147	FKRP	51941143	51953582	+	-417
155	4	646576	LOC646576	145783518	145787040	-	64399	HHIP	145786623	145879331	+	-417
156	3	3836	KPNA1	123623438	123716474	-	729202	LOC729202	123716058	123716553	+	-416
157	1	65094	JMJD4	225985558	225989735	-	116841	C1orf142	225989320	226035550	+	-415
158	1	51094	ADIPOR1	201176576	201194034	-	647243	LOC647243	201193620	201194126	+	-414
159	10	220979	C10orf25	44813152	44816342	-	7570	ZNF22	44815928	44820780	+	-414
160	8	2131	EXT1	118880783	119193239	-	728879	LOC728879	119192825	119193688	+	-414
161	12	51347	TAOK3	117071989	117294934	-	728363	LOC728363	117294521	117295201	+	-413
162	12	728172	LOC728172	2856560	2857062	-	83695	C12orf32	2856650	2868887	+	-412
163	16	552900	BOLA2	29362071	29373786	-	79008	GIYD2	29373376	29377041	+	-410
164	16	654483	BOLA2B	30111757	30113128	-	548593	GIYD1	30112718	30116383	+	-410
165	3	5364	PLXNB1	48420267	48441746	-	729812	LOC729812	48441340	48446119	+	-406
166	7	646579	LOC646579	107007753	107008352	-	55973	BCAP29	107007946	107058401	+	-406
167	5	84327	ZBED3	76408288	76418786	-	728723	LOC728723	76418382	76470884	+	-404
168	15	196968	C15orf51	98147884	98164655	-	400464	LOC400464	98164253	98171394	+	-402
169	12	23457	ABCB9	121979492	122025705	-	79676	OGFOD2	122025307	122030541	+	-398
170	1	1314	COPA	158525687	158580079	-	23385	NCSTN	158579687	158595366	+	-392
171	17	7266	DNAJC7	37382006	37422956	-	28511	NKIRAS2	37422564	37431185	+	-392
172	14	730247	LOC730247	101899049	101899522	-	9895	KIAA0329	101899131	102038570	+	-391
173	2	730189	LOC730189	65136754	65137492	-	23177	CEP68	65137103	65164477	+	-389
174	22	11252	PACSIN2	41595721	41741094	-	730169	LOC730169	41740705	41741239	+	-389
175	6	1797	DOM3Z	32045567	32048011	-	8859	STK19	32047625	32057202	+	-386
176	5	728775	LOC728775	74668500	74669239	-	3156	HMGCR	74668855	74693681	+	-384
177	5	3360	HTR4	147810788	148013934	-	728237	LOC728237	148013551	148014285	+	-383
178	17	728546	LOC728546	7405739	7406431	-	26168	SENP3	7406052	7416006	+	-379
179	20	643549	FLJ40606	43992596	43997101	-	63935	C20orf67	43996724	44010069	+	-377
180	7	442573	LOC442573	66394881	66405454	-	64940	FLJ13195	66405077	66423947	+	-377
181	9	441461	LOC441461	101688425	101709163	-	55014	STX17	101708787	101772444	+	-376
182	14	57544	KIAA1344	51967059	52088963	-	283554	GPR137C	52088593	52174186	+	-370
183	8	5885	RAD21	117927355	117956182	-	644660	LOC644660	117955813	117958288	+	-369
184	3	114884	OSBPL10	31677321	31998242	-	728665	LOC728665	31997875	32005637	+	-367
185	11	646578	LOC646578	133599445	133600137	-	112936	VPS26B	133599771	133622896	+	-366
186	2	729702	LOC729702	24251066	24251832	-	653140	FLJ30851	24251467	24277227	+	-365
187	21	729107	LOC729107	41461220	41461958	-	25825	BACE2	41461598	41570394	+	-360
188	2	645955	LOC645955	120197248	120234032	-	5775	PTPN4	120233677	120451507	+	-355
189	2	5443	POMC	25237226	25245063	-	729734	LOC729734	25244711	25285575	+	-352
190	4	729675	LOC729675	144073798	144325900	-	84640	USP38	144325548	144362090	+	-352
191	11	58486	ZBED5	10830920	10836190	-	729013	LOC729013	10835840	10857399	+	-350
192	2	51072	C2orf4	31946396	32089202	-	729896	LOC729896	32088853	32089218	+	-349
193	4	285456	FLJ37673	109697185	109761520	-	6164	RPL34	109761171	109771089	+	-349
194	6	2794	GNL1	30621673	30632987	-	80742	PRR3	30632642	30639479	+	-345
195	9	26190	FBXW2	122566271	122595350	-	402377	LOC402377	122595011	122601777	+	-339
196	13	221150	C13orf3	20625734	20648710	-	78988	MRP63	20648372	20651223	+	-338
197	2	150962	FLJ32312	61022608	61098712	-	5194	PEX13	61098374	61129896	+	-338
198	9	23670	TMEM2	73488103	73573228	-	729027	LOC729027	73572891	73574528	+	-337
199	16	56942	C16orf61	79567200	79597991	-	55839	CENPN	79597658	79613980	+	-333
200	8	81034	SLC25A32	104480042	104496447	-	25879	WDSOF1	104496118	104524376	+	-329
201	1	50999	TMED5	93389999	93418834	-	343099	CCDC18	93418508	93516858	+	-326
202	19	23636	NUP62	55101894	55124598	-	22809	ATF5	55124272	55129003	+	-326
203	X	2556	GABRA3	151087183	151370486	-	402429	LOC402429	151370161	151400152	+	-325
204	9	23307	KIAA0674	114967620	115024010	-	1317	SLC31A1	115023689	115066593	+	-321
205	19	5438	POLR2I	41296451	41298046	-	1155	CKAP1	41297728	41308689	+	-318
206	22	8459	TPST2	25251714	25316089	-	729905	LOC729905	25315771	25316208	+	-318
207	10	729590	LOC729590	29005826	29006747	-	25805	BAMBI	29006430	29011874	+	-317
208	11	114908	TMEM123	101772273	101828780	-	727869	LOC727869	101828465	101837979	+	-315
209	8	6575	SLC20A2	42393150	42516225	-	114926	C8orf40	42515913	42527280	+	-312
210	5	728565	LOC728565	70471599	70564528	-	728575	LOC728575	70564218	70568048	+	-310
211	1	26232	FBXO2	11631035	11637326	-	93611	FBXO44	11637019	11645971	+	-307
212	14	388015	RTL1	100416802	100420878	-	574451	MIRN432	100420572	100420665	+	-306
213	16	8786	RGS11	258311	265915	-	64714	PDIA2	265612	277210	+	-303
214	22	730108	LOC730108	36528361	36531363	-	3005	H1F0	36531060	36533389	+	-303
215	19	259307	IL4I1	55084723	55124574	-	22809	ATF5	55124272	55129003	+	-302
216	1	730081	LOC730081	100206411	100208426	-	23443	SLC35A3	100208128	100261594	+	-298
217	17	728697	LOC728697	75848559	75849558	-	57714	KIAA1618	75849262	75909858	+	-296
218	13	8660	IRS2	109204185	109236915	-	728767	LOC728767	109236622	109237346	+	-293
219	3	729692	LOC729692	134775137	134775556	-	55573	CDV3	134775264	134791795	+	-292
220	14	730237	LOC730237	100574256	100576070	-	442913	MIRN368	100575779	100575844	+	-291
221	6	7936	RDBP	32027844	32034843	-	6499	SKIV2L	32034560	32045511	+	-283
222	3	286827	TRIM59	161635985	161650320	-	401098	LOC401098	161650038	161652651	+	-282
223	11	440055	LOC440055	74134347	74137333	-	254225	RNF169	74137053	74232094	+	-280
224	5	116349	LOC116349	496018	496610	-	11336	EXOC3	496334	520411	+	-276
225	9	729145	LOC729145	78263768	78264238	-	2650	GCNT1	78263966	78312152	+	-272
226	13	646482	LOC646482	24772262	24773935	-	9818	NUPL1	24773666	24814561	+	-269
227	17	728581	LOC728581	7836882	7846981	-	3000	GUCY2D	7846713	7864382	+	-268
228	19	112703	LOC112703	55661857	55671815	-	284361	LOC284361	55671548	55678420	+	-267
229	21	522	ATP5J	26018662	26029836	-	2551	GABPA	26029570	26066213	+	-266
230	9	2619	GAS1	88749098	88751924	-	729489	LOC729489	88751660	88752498	+	-264
231	5	285596	NY-REN-7	177082971	177140283	-	401222	LOC401222	177140021	177144628	+	-262
232	9	730157	LOC730157	38382496	38382957	-	219	ALDH1B1	38382702	38388658	+	-255
233	12	728680	LOC728680	105166087	105220961	-	255394	TCP11L2	105220711	105264923	+	-250
234	22	729832	LOC729832	22731978	22738013	-	23523	CABIN1	22737765	22904596	+	-248
235	7	4176	MCM7	99528340	99537363	-	9179	AP4M1	99537116	99542738	+	-247
236	15	54617	INOC1	39058370	39195632	-	644949	LOC644949	39195387	39197432	+	-245
237	7	50617	ATP6V0A4	138041579	138133481	-	155006	LOC155006	138133237	138140514	+	-244
238	13	647031	LOC647031	41743848	41744531	-	11215	AKAP11	41744289	41795402	+	-242
239	9	58493	C9orf80	114488607	114520208	-	401548	SNX30	114519969	114677087	+	-239
240	9	26468	LHX6	124004679	124030805	-	729512	LOC729512	124030566	124031204	+	-239
241	12	6910	TBX5	113276118	113330630	-	255480	LOC255480	113330393	113332412	+	-237
242	X	10245	TIMM17B	48635676	48640370	-	10084	PQBP1	48640139	48645364	+	-231
243	1	2787	GNG5	84736680	84744831	-	64173	SPATA1	84744601	84791368	+	-230
244	1	55283	MCOLN3	85256353	85286757	-	729880	LOC729880	85286527	85287114	+	-230
245	2	55759	WDR12	203453575	203484639	-	644870	LOC644870	203484410	203487747	+	-229
246	1	730209	LOC730209	198975185	198975535	-	23271	CAMSAP1L1	198975309	199096455	+	-226
247	15	8924	HERC2	26029781	26240890	-	441737	LOC441737	26240665	26268619	+	-225
248	15	55192	DNAJC17	38847363	38886947	-	84936	ZFYVE19	38886724	38894059	+	-223
249	2	129881	LOC129881	170210181	170259444	-	493911	PHOSPHO2	170259221	170266464	+	-223
250	10	10844	TUBGCP2	134943128	134972634	-	118472	ZNF511	134972413	134976656	+	-221
251	15	283755	LOC283755	18848558	18971443	-	646139	LOC646139	18971224	18999138	+	-219
252	5	642366	LOC642366	50708659	50715245	-	3670	ISL1	50715026	50726310	+	-219
253	5	729989	LOC729989	38879379	38882110	-	9180	OSMR	38881893	38970159	+	-217
254	15	728511	LOC728511	89057228	89061822	-	641	BLM	89061606	89159602	+	-216
255	4	152518	NFXL1	47544014	47611390	-	643464	LOC643464	47611175	47624105	+	-215
256	10	728703	LOC728703	99195833	99196132	-	84287	ZDHHC16	99195920	99207117	+	-212
257	11	56980	PRDM10	129274811	129377940	-	440072	C11orf37	129377729	129380591	+	-211
258	17	218	ALDH3A1	19581889	19592200	-	441784	LOC441784	19591997	19600114	+	-203
259	11	729949	LOC729949	47386277	47386960	-	91252	SLC39A13	47386758	47394623	+	-202
260	14	4901	NRL	23619216	23654063	-	80344	WDR23	23653861	23664291	+	-202
261	3	9868	TOMM70A	101564997	101602915	-	348801	LOC348801	101602715	101657864	+	-200
262	19	29844	TFPT	59302142	59310848	-	26121	PRPF31	59310649	59326954	+	-199
263	6	5980	REV3L	111726971	111911611	-	643749	LOC643749	111911412	111931504	+	-199
264	2	129881	LOC129881	170210181	170259444	-	151230	KLHL23	170259247	170314684	+	-197
265	16	54985	HCFC1R1	3012627	3014288	-	79228	THOC6	3014094	3017752	+	-194
266	16	7023	TFAP4	4247188	4263002	-	646237	LOC646237	4262808	4263927	+	-194
267	1	646051	LOC646051	64012043	64012495	-	4919	ROR1	64012302	64417295	+	-193
268	3	10474	TADA3L	9796651	9809420	-	10093	ARPC4	9809227	9823789	+	-193
269	14	145483	C14orf44	73470458	73486588	-	51004	COQ6	73486396	73499568	+	-192
270	2	729324	LOC729324	65305973	65308597	-	10097	ACTR2	65308406	65351891	+	-191
271	3	55830	GLT8D1	52703544	52715088	-	28972	SPCS1	52714897	52717249	+	-191
272	3	10641	TUSC4	50359923	50363490	-	11068	CYB561D2	50363301	50366504	+	-189
273	5	64097	EPB41L4A	111526214	111782909	-	54508	FLJ11235	111782720	111784840	+	-189
274	19	54938	SARS2	44097746	44113376	-	6183	MRPS12	44113188	44115500	+	-188
275	X	84889	SLC7A3	70062154	70067655	-	653658	LOC653658	70067468	70099868	+	-187
276	8	137695	TMEM68	56813874	56848439	-	96764	NCOA6IP	56848255	56900559	+	-184
277	2	129450	FLJ37953	200501879	200528468	-	79568	FLJ22555	200528285	200537085	+	-183
278	9	729579	LOC729579	90192911	90193417	-	10927	SPIN	90193235	90280524	+	-182
279	1	647070	LOC647070	181072948	181075343	-	1660	DHX9	181075165	181123505	+	-178
280	10	11164	NUDT5	12249579	12278149	-	8872	C10orf7	12277971	12332593	+	-178
281	14	11198	SUPT16H	20889475	20922265	-	728353	LOC728353	20922092	20922922	+	-173
282	2	8884	SLC5A6	27275962	27288575	-	51374	C2orf28	27288403	27293557	+	-172
283	1	729867	LOC729867	158438613	158441916	-	8682	PEA15	158441749	158451786	+	-167
284	1	55924	C1orf183	112069893	112099942	-	11218	DDX20	112099777	112111722	+	-165
285	5	643373	LOC643373	34204948	34225519	-	729915	LOC729915	34225357	34230651	+	-162
286	4	26511	CHIC2	54570713	54625545	-	643901	LOC643901	54625385	54625902	+	-160
287	3	83666	PARP9	123729461	123766114	-	151636	DTX3L	123765956	123775973	+	-158
288	X	139170	WDR40B	125511050	125514515	-	728472	LOC728472	125514358	125514585	+	-157
289	3	131965	METTL6	15427855	15444015	-	85403	EAF1	15443866	15459124	+	-149
290	1	374969	CCDC23	43045320	43055510	-	114625	ERMAP	43055363	43083247	+	-147
291	11	653698	LOC653698	49410689	49412775	-	646774	LOC646774	49412628	49554668	+	-147
292	11	8534	CHST1	45627003	45643748	-	729901	LOC729901	45643603	45656575	+	-145
293	7	3110	HLXB9	156490308	156496108	-	645249	LOC645249	156495969	156501881	+	-139
294	19	646565	LOC646565	58852532	58908550	-	574480	MIRN519D	58908412	58908499	+	-138
295	14	145438	C14orf82	51185984	51188509	-	122786	FRMD6	51188378	51266923	+	-131
296	5	729044	LOC729044	131656941	131658170	-	6583	SLC22A4	131658044	131707798	+	-126
297	2	729190	LOC729190	190753195	190754051	-	84281	MGC13057	190753926	190773185	+	-125
298	7	55972	MCFP	87303353	87343604	-	10926	DBF4	87343480	87376792	+	-124
299	7	222865	TMEM130	98282047	98305579	-	729883	LOC729883	98305465	98305956	+	-114
300	11	6330	SCN4B	117509302	117528747	-	728982	LOC728982	117528636	117529139	+	-111
301	2	9913	SUPT7L	27727183	27739953	-	22950	SLC4A1AP	27739842	27771335	+	-111
302	8	729038	LOC729038	55532740	55533159	-	64321	SOX17	55533048	55535484	+	-111
303	4	152789	JAKMIP1	6106385	6253183	-	285484	LOC285484	6253075	6290945	+	-108
304	14	401772	LOC401772	44427508	44436361	-	122525	C14orf28	44436257	44446210	+	-104
305	4	441052	LOC441052	172969864	172971333	-	442117	GALNT17	172971229	174199285	+	-104
306	17	728108	LOC728108	35077487	35078134	-	5409	PNMT	35078033	35080254	+	-101
307	11	10522	DEAF1	634225	685740	-	283232	TMEM80	685643	694129	+	-97
308	16	124044	C16orf76	88290266	88295600	-	727949	LOC727949	88295503	88296102	+	-97
309	9	55035	NOL8	94099461	94127659	-	401541	CENPP	94127562	94417267	+	-97
310	6	352996	P5-04	30018294	30018406	-	3105	HLA-A	30018310	30021633	+	-96
311	12	65981	C1QDC1	30753753	30798715	-	645485	LOC645485	30798622	30824940	+	-93
312	17	728762	LOC728762	41216789	41217542	-	1394	CRHR1	41217449	41268973	+	-93
313	3	27031	NPHP3	133882144	133923966	-	348808	LOC348808	133923876	134075743	+	-90
314	16	10328	COX4NB	84369736	84390601	-	646365	LOC646365	84390512	84391515	+	-89
315	11	29068	BTBD15	129601786	129689717	-	646383	FLJ34521	129689629	129778343	+	-88
316	1	79084	WDR77	111784035	111793353	-	515	ATP5F1	111793266	111806063	+	-87
317	14	388015	RTL1	100416802	100420878	-	406927	MIRN136	100420791	100420872	+	-87
318	X	9282	CRSP2	40392502	40479727	-	728142	LOC728142	40479645	40480244	+	-82
319	14	26520	TIMM9	57945123	57963985	-	9786	KIAA0586	57963907	58084596	+	-78
320	18	25941	C18orf10	32630032	32663156	-	57536	KIAA1328	32663078	33059286	+	-78
321	7	730225	LOC730225	44993080	45006390	-	83605	CCM2	45006312	45082594	+	-78
322	3	730046	LOC730046	63824573	63825343	-	6314	ATXN7	63825273	63961367	+	-70
323	7	79161	C7orf23	86663414	86686967	-	645617	LOC645617	86686899	86687976	+	-68
324	9	64794	DDX31	134459497	134535609	-	9329	GTF3C4	134535549	134554635	+	-60
325	X	7737	RNF113A	118888466	118889818	-	4694	NDUFA1	118889762	118894646	+	-56
326	7	10466	COG5	106630227	106991721	-	11062	DUS4L	106991668	107006204	+	-53
327	22	10587	TXNRD2	18243040	18309359	-	1312	COMT	18309309	18336530	+	-50
328	1	6284	S100A13	151857899	151873192	-	26097	C1orf77	151873149	151884603	+	-43
329	16	5119	PCOLN3	88238346	88251754	-	124045	C16orf55	88251711	88265176	+	-43
330	1	728431	LOC728431	37693464	37712782	-	80149	ZC3H12A	37712740	37722565	+	-42
331	22	84271	POLDIP3	41309671	41340906	-	267010	RNU12P	41340864	41341593	+	-42
332	7	3092	HIP1	75001345	75206215	-	729472	LOC729472	75206173	75207169	+	-42
333	14	22985	ACIN1	22597616	22634663	-	55017	C14orf119	22634628	22639505	+	-35
334	17	4927	NUP88	5230144	5263720	-	84268	RPAIN	5263685	5276921	+	-35
335	9	22845	TMEM15	130747630	130749833	-	23511	NUP188	130749798	130809195	+	-35
336	17	51031	C17orf25	609320	632297	-	55178	RNMTL1	632263	642491	+	-34
337	X	406981	MIRN19B2	133131366	133131461	-	644403	LOC644403	133131427	133134673	+	-34
338	16	729531	LOC729531	559793	560038	-	9091	PIGQ	560005	574110	+	-33
339	8	51305	KCNK9	140693986	140784481	-	729552	LOC729552	140784448	140785975	+	-33
340	1	642940	LOC642940	32472587	32485453	-	84734	C1orf90	32485421	32487044	+	-32
341	15	197135	LOC197135	42745222	42791008	-	567	B2M	42790977	42797649	+	-31
342	19	401911	LOC401911	39479021	39482452	-	9710	KIAA0355	39482421	39538311	+	-31
343	7	729996	LOC729996	21433250	21434244	-	6671	SP4	21434214	21520687	+	-30
344	6	221749	C6orf145	3667852	3696935	-	728321	LOC728321	3696906	3698128	+	-29
345	11	84285	MGC11102	65520593	65526154	-	8815	BANF1	65526126	65528193	+	-28
346	7	8985	PLOD3	100635978	100647731	-	10467	ZNHIT1	100647705	100654191	+	-26
347	15	645212	LOC645212	42615053	42616582	-	8669	EIF3S1	42616558	42642293	+	-24
348	14	84520	C14orf142	92738990	92743192	-	55148	C14orf130	92743170	92765314	+	-22
349	9	57704	GBA2	35726863	35739225	-	9827	KIAA0258	35739203	35742871	+	-22
350	19	163126	CRI2	44721286	44722678	-	390930	LOC390930	44722657	44738157	+	-21
351	21	89765	TSGA2	42765665	42789470	-	645446	LOC645446	42789449	42790622	+	-21
352	16	404550	C16orf74	84299075	84342190	-	729924	LOC729924	84342170	84343998	+	-20
353	11	259249	MRGPRX1	18904779	18913125	-	729352	LOC729352	18913108	18918200	+	-17
354	7	728466	LOC728466	145444069	145444398	-	26047	CNTNAP2	145444386	147749019	+	-12
355	17	729104	LOC729104	45003056	45008487	-	11248	NXPH3	45008478	45012717	+	-9
356	5	728769	LOC728769	77690344	77692119	-	9522	SCAMP1	77692110	77810636	+	-9
357	11	1479	CSTF3	33062706	33139613	-	338739	LOC338739	33139606	33168416	+	-7
358	11	728975	LOC728975	64703918	64705926	-	823	CAPN1	64705919	64736052	+	-7
359	4	728442	LOC728442	95883842	95898158	-	658	BMPR1B	95898151	96295099	+	-7
360	4	23001	WDFY3	85809719	86106568	-	404201	C4orf12	86106562	86151454	+	-6
361	20	128486	C20orf142	42368611	42373303	-	728273	LOC728273	42373298	42389225	+	-5
362	16	23049	SMG1	18723676	18844887	-	730060	LOC730060	18844883	18846016	+	-4
363	11	729733	LOC729733	129376889	129377730	-	440072	C11orf37	129377729	129380591	+	-1
364	MT	4572	TRNQ	4330	4401	-	4569	TRNM	4403	4470	+	2
365	MT	4574	TRNS1	7446	7517	-	4555	TRND	7519	7586	+	2
366	MT	4556	TRNE	14675	14743	-	4519	CYTB	14748	15882	+	5
367	2	1286	COL4A4	227578168	227737519	-	1285	COL4A3	227737525	227887751	+	6
368	11	441601	LOC441601	50195575	50214199	-	646813	LOC646813	50214206	50338067	+	7
369	1	29922	NME7	167368393	167603810	-	8548	BLZF1	167603818	167632406	+	8
370	14	10640	EXOC5	56738947	56805370	-	55745	C14orf108	56805380	56826545	+	10
371	3	9117	SEC22C	42564476	42598432	-	51188	SS18L2	42598442	42611490	+	10
372	MT	4579	TRNY	5827	5892	-	4512	COX1	5905	7446	+	13
373	12	85437	ZCRB1	40992155	41006199	-	51535	PPHLN1	41006214	41128689	+	15
374	6	51175	TUBE1	112498673	112515349	-	619208	LOC619208	112515367	112530686	+	18
375	8	28998	MRPL13	121477264	121526828	-	27085	MTBP	121526847	121605056	+	19
376	7	645272	LOC645272	156573314	156624405	-	9690	UBE3C	156624425	156754823	+	20
377	X	728515	LOC728515	153318092	153318695	-	2664	GDI1	153318715	153325008	+	20
378	1	56063	C1orf91	32452666	32460535	-	8668	EIF3S2	32460558	32469792	+	23
379	1	23358	USP24	55304620	55453350	-	729325	LOC729325	55453373	55454261	+	23
380	11	54414	SIAE	124010903	124048927	-	53340	SPA17	124048950	124069900	+	23
381	2	79635	FLJ13646	27702010	27705383	-	11321	XAB1	27705407	27727217	+	24
382	2	9541	CIR	174921124	174968689	-	79634	SCRN3	174968713	175001974	+	24
383	7	29960	FTSJ2	2240452	2248359	-	4521	NUDT1	2248383	2257306	+	24
384	1	5202	PFDN2	159336970	159354490	-	4817	NIT1	159354515	159357481	+	25
385	1	56882	CDC42SE1	149290071	149298749	-	10962	MLLT11	149298775	149307597	+	26
386	20	128853	DUSP15	29912531	29922140	-	164395	TTLL9	29922166	29996425	+	26
387	20	10139	ARFRP1	61801253	61809809	-	84619	ZGPAT	61809835	61837938	+	26
388	22	89781	HPS4	25177446	25209820	-	402055	LOC402055	25209846	25217899	+	26
389	11	729860	LOC729860	133649992	133652239	-	112937	FLJ90231	133652266	133694667	+	27
390	17	51264	MRPL27	45800227	45805561	-	146956	EME1	45805589	45813817	+	28
391	2	51277	RBJ	25020009	25048328	-	729723	LOC729723	25048356	25049199	+	28
392	2	64320	RNF25	219236831	219245025	-	27148	STK36	219245053	219275682	+	28
393	20	140686	WFDC3	43836254	43853954	-	116092	DNTTIP1	43853983	43873473	+	29
394	4	5530	PPP3CA	102163610	102487376	-	90024	FLJ20021	102487405	102489067	+	29
395	1	26155	NOC2L	869459	884494	-	728559	LOC728559	884524	885834	+	30
396	1	729257	LOC729257	228701357	228844851	-	22796	COG2	228844881	228896351	+	30
397	16	3029	HAGH	1799105	1817196	-	81889	FAHD1	1817226	1830173	+	30
398	3	22916	NCBP2	198146675	198153797	-	152217	LOC152217	198153827	198155299	+	30
399	4	651430	LOC651430	187346888	187349638	-	285440	CYP4V2	187349668	187371606	+	30
400	2	730085	LOC730085	132759838	132778800	-	646915	LOC646915	132778831	132796932	+	31
401	12	729204	LOC729204	26169355	26239757	-	8082	SSPN	26239789	26277155	+	32
402	16	57019	CIAPIN1	56019587	56038870	-	57017	COQ9	56038903	56052680	+	33
403	16	84342	COG8	67920025	67931014	-	51388	NIP7	67931047	67934510	+	33
404	9	727912	LOC727912	133410704	133411735	-	642515	LOC642515	133411768	133423410	+	33
405	15	9836	LCMT2	41407266	41410183	-	161823	ADAL	41410217	41428902	+	34
406	1	54879	ST7L	112867663	112963563	-	829	CAPZA1	112963598	113015764	+	35
407	12	196441	PSRC2	70289646	70344016	-	83591	THAP2	70344051	70360686	+	35
408	17	51003	MED31	6487789	6495650	-	388327	LOC388327	6495685	6497516	+	35
409	9	399665	FAM102A	129742682	129782316	-	729758	LOC729758	129782351	129783118	+	35
410	10	729803	LOC729803	124604762	124629104	-	399815	LOC399815	124629141	124647533	+	37
411	14	11169	WDHD1	54476692	54563557	-	122809	SOCS4	54563594	54585960	+	37
412	16	112479	EXOD1	20699016	20725296	-	81691	LOC81691	20725334	20768488	+	38
413	3	51460	SFMBT1	52913667	53055110	-	401068	LOC401068	53055148	53057241	+	38
414	1	11146	GLMN	92484543	92537154	-	79871	C1orf82	92537193	92626317	+	39
415	12	144195	SLC2A14	7857664	7916762	-	404635	NANOGP1	7916801	7942933	+	39
416	8	83940	TATDN1	125569930	125620492	-	4715	NDUFB9	125620531	125631399	+	39
417	10	84545	MRPL43	102727569	102737262	-	56652	PEO1	102737302	102744148	+	40
418	13	440145	LOC440145	72180496	72200002	-	79866	FLJ22624	72200043	72228329	+	41
419	20	64773	FAM113A	2763971	2769332	-	64601	VPS16	2769373	2795380	+	41
420	13	79070	KDELC1	102234632	102249358	-	54841	BIVM	102249400	102291882	+	42
421	1	127579	DCST2	153257629	153272881	-	149095	DCST1	153272924	153290030	+	43
422	14	9870	KIAA0317	74197708	74249560	-	51077	C14orf111	74249603	74273147	+	43
423	2	729823	LOC729823	27571101	27573167	-	2646	GCKR	27573210	27600055	+	43
424	16	51647	FAM96B	65523467	65525804	-	8824	CES2	65525848	65536500	+	44
425	19	646407	LOC646407	13736057	13736293	-	84245	MGC3207	13736337	13746096	+	44
426	8	727967	LOC727967	145388994	145393461	-	642658	LOC642658	145393505	145395033	+	44
427	15	123346	HIGD2BP	70755176	70765543	-	585	BBS4	70765588	70817869	+	45
428	16	255762	C16orf65	21902987	21919929	-	730094	LOC730094	21919974	22005016	+	45
429	6	643936	LOC643936	7052562	7053218	-	6239	RREB1	7053263	7196194	+	45
430	21	23275	POFUT2	45508271	45532235	-	642852	LOC642852	45532282	45534921	+	47
431	5	3035	HARS	140033674	140051155	-	23438	HARSL	140051202	140059074	+	47
432	6	221264	C6orf199	110059592	110119113	-	9896	KIAA0274	110119161	110253327	+	48
433	2	10153	CEBPZ	37282276	37312244	-	55471	PRO1853	37312294	37329807	+	50
434	1	128061	C1orf131	229426132	229443547	-	8443	GNPAT	229443599	229481352	+	52
435	15	255252	LRRC57	40622014	40628292	-	55142	CEP27	40628345	40647334	+	53
436	1	127003	C1orf194	109450096	109458002	-	57535	KIAA1324	109458056	109547377	+	54
437	10	728404	LOC728404	50894671	51041342	-	653252	LOC653252	51041396	51064926	+	54
438	10	728407	LOC728407	50923444	51041342	-	653252	LOC653252	51041396	51064926	+	54
439	12	55138	FAM90A1	8265123	8271464	-	643856	LOC643856	8271518	8275632	+	54
440	12	85406	DNAJC14	54501011	54509603	-	440104	LOC440104	54509658	54516309	+	55
441	4	25898	RCHY1	76623371	76658652	-	152815	THAP6	76658707	76674258	+	55
442	11	341019	DCDC1	31240747	31347897	-	120526	ZCSL3	31347953	31410958	+	56
443	16	730188	LOC730188	30867208	30867860	-	93129	TMEM142C	30867916	30873760	+	56
444	18	284241	FLJ25715	75499916	75540733	-	9150	CTDP1	75540789	75615495	+	56
445	X	4111	MAGEA12	151649949	151653828	-	158511	CSAG1	151653884	151660174	+	56
446	9	92400	RBM18	124043604	124066911	-	92399	MRRF	124066968	124125564	+	57
447	10	143241	DYDC1	82085841	82106480	-	84332	DYDC2	82106538	82117809	+	58
448	19	388564	LOC388564	60582424	60589054	-	6158	RPL28	60589112	60595265	+	58
449	21	11077	HSF2BP	43773500	43903802	-	23076	KIAA0179	43903860	43940388	+	58
450	16	115939	MGC24381	1339242	1341874	-	84572	GNPTG	1341933	1353353	+	59
451	16	92806	MGC16385	88563702	88566443	-	172	AFG3L1	88566502	88590535	+	59
452	22	651258	LOC651258	39399434	39405069	-	2847	MCHR1	39405128	39408764	+	59
453	7	653491	LOC653491	64620162	64657092	-	729067	LOC729067	64657151	64657396	+	59
454	6	222826	C6orf146	4013600	4024390	-	404220	C6orf201	4024450	4075998	+	60
455	1	25936	C1orf48	210977579	211031747	-	128387	TATDN3	211031808	211057181	+	61
456	2	79411	GLB1L	219809737	219818375	-	8576	STK16	219818436	219821873	+	61
457	3	64689	GORASP1	39113095	39124134	-	199223	TTC21A	39124195	39155395	+	61
458	5	84340	GFM2	74052787	74098798	-	10412	TINP1	74098859	74108490	+	61
459	5	10827	C5orf3	153351456	153398690	-	4238	MFAP3	153398752	153414786	+	62
460	6	729788	LOC729788	31101238	31101882	-	729792	LOC729792	31101944	31121054	+	62
461	9	10807	SDCCAG3	138416195	138424875	-	23203	PMPCA	138424937	138438034	+	62
462	14	730202	LOC730202	96036910	96038410	-	10914	PAPOLA	96038473	96103201	+	63
463	16	54921	CTF8	67709414	67723985	-	84916	CIRH1A	67724048	67760424	+	63
464	3	729705	LOC729705	144202439	144202999	-	23350	SR140	144203062	144262257	+	63
465	12	144448	TSPAN19	83932225	83954166	-	84125	LRRIQ1	83954230	84042767	+	64
466	2	23363	OBSL1	220126816	220145134	-	3623	INHA	220145198	220148671	+	64
467	8	407037	MIRN320	22158419	22158500	-	661	POLR3D	22158564	22164625	+	64
468	11	746	C11orf10	61313181	61316661	-	2237	FEN1	61316726	61321286	+	65
469	15	26589	MRPL46	86803714	86811623	-	64963	MRPS11	86811688	86822499	+	65
470	2	8890	EIF2B4	27440723	27446828	-	9784	SNX17	27446893	27453498	+	65
471	9	8518	IKBKAP	110669621	110736217	-	54942	C9orf6	110736282	110743059	+	65
472	10	221060	C10orf111	15177390	15179324	-	10557	RPP38	15179390	15186260	+	66
473	17	339231	ARL16	77258629	77261359	-	9146	HGS	77261425	77279553	+	66
474	5	728506	LOC728506	69228395	69235293	-	153561	LOC153561	69235359	69806474	+	66
475	11	729131	LOC729131	118978782	118984278	-	399957	FLJ45300	118984345	119035204	+	67
476	19	78992	YIPF2	10894444	10900357	-	90580	LOC90580	10900424	10901917	+	67
477	9	6834	SURF1	135208487	135213182	-	6835	SURF2	135213249	135217855	+	67
478	11	2197	FAU	64644678	64646236	-	740	MRPL49	64646304	64651417	+	68
479	6	645934	LOC645934	149010469	149110089	-	10090	UST	149110157	149439818	+	68
480	9	83549	UCK1	133389012	133396476	-	727906	LOC727906	133396544	133396912	+	68
481	11	219927	MRPL21	68415322	68427879	-	3508	IGHMBP2	68427948	68464635	+	69
482	12	51499	TRIAP1	119366147	119368598	-	283459	15E1.2	119368667	119382145	+	69
483	10	645203	LOC645203	69974252	69974596	-	729351	LOC729351	69974666	70002158	+	70
484	15	8800	PEX11A	88027288	88034962	-	56964	LOC56964	88035032	88087873	+	70
485	17	10693	CCT6B	30279051	30312619	-	91603	CCDC16	30312689	30314318	+	70
486	5	728711	LOC728711	121463358	121493044	-	133923	ZNF474	121493114	121517165	+	70
487	9	54107	POLE3	115209342	115212773	-	257169	C9orf43	115212843	115231703	+	70
488	MT	4572	TRNQ	4330	4401	-	4536	ND2	4471	5514	+	70
489	MT	4574	TRNS1	7446	7517	-	4513	COX2	7587	8270	+	70
490	13	729106	LOC729106	111769151	111769843	-	6656	SOX1	111769914	111774021	+	71
491	19	4207	MEF2B	19117378	19163937	-	8625	RFXANK	19164008	19173678	+	71
492	1	79819	WDR78	67051156	67163158	-	57708	MIER1	67163230	67226301	+	72
493	17	1353	COX11	50384262	50401053	-	252983	STXBP4	50401125	50596448	+	72
494	7	51657	STYXL1	75463591	75515257	-	4191	MDH2	75515329	75533867	+	72
495	1	112950	MED8	43622175	43628070	-	149469	C1orf84	43628143	43667747	+	73
496	10	196792	FAM24B	124598600	124629068	-	399815	LOC399815	124629141	124647533	+	73
497	MT	4541	ND6	14150	14674	-	4519	CYTB	14748	15882	+	74
498	X	4515	MTCP1	153943080	153952830	-	79184	BRCC3	153952904	154004543	+	74
499	14	730228	LOC730228	99016389	99017417	-	8812	CCNK	99017492	99047605	+	75
500	10	22849	CPEB3	93798379	94040824	-	54708	39146	94040900	94103701	+	76
501	14	4738	NEDD8	23755912	23771412	-	51292	GMPR2	23771488	23778288	+	76
502	20	6790	AURKA	54377852	54400758	-	1477	CSTF1	54400834	54412989	+	76
503	9	29882	ANAPC2	139189057	139202878	-	8636	SSNA1	139202954	139204639	+	76
504	MT	4511	TRNC	5762	5827	-	4512	COX1	5905	7446	+	78
505	14	8846	ALKBH1	77208502	77244109	-	81892	C14orf156	77244188	77253694	+	79
506	7	23534	TNPO3	128382184	128482434	-	286016	LOC286016	128482513	128484529	+	79
507	22	27127	SMC1B	44118608	44188164	-	26150	RIBC2	44188244	44206966	+	80
508	22	7477	WNT7B	44696316	44751395	-	727975	LOC727975	44751475	44753291	+	80
509	8	27257	LSM1	38140014	38153183	-	9530	BAG4	38153263	38187694	+	80
510	11	83707	TRPT1	63747847	63750257	-	84304	NUDT22	63750338	63754064	+	81
511	14	57062	DDX24	93587021	93617311	-	122509	FAM14B	93617392	93638808	+	81
512	3	28990	ASTE1	132215411	132228336	-	79858	NEK11	132228417	132551993	+	81
513	12	643878	LOC643878	51409556	51410394	-	400036	LOC400036	51410476	51413060	+	82
514	19	729991	LOC729991	19154378	19163926	-	8625	RFXANK	19164008	19173678	+	82
515	2	391356	LOC391356	24866640	24869755	-	79172	CENPO	24869837	24896288	+	82
516	2	90957	DHX57	38878375	38956525	-	378464	MORN2	38956607	38963294	+	82
517	1	55249	YY1AP1	153895869	153925415	-	7818	DAP3	153925498	153974944	+	83
518	17	93210	PERLD1	35080901	35097836	-	2064	ERBB2	35097919	35138441	+	83
519	6	6991	TCTE3	169882140	169893563	-	55780	C6orf70	169893646	169923542	+	83
520	3	55193	PB1	52554423	52694892	-	26354	GNL3	52694976	52703553	+	84
521	2	84693	MCEE	71190327	71210867	-	10199	MPHOSPH10	71210952	71230738	+	85
522	12	2305	FOXM1	2837110	2856564	-	83695	C12orf32	2856650	2868887	+	86
523	16	8717	TRADD	65745604	65751306	-	55336	FBXL8	65751392	65755578	+	86
524	2	129531	MITD1	99152158	99163924	-	51263	MRPL30	99164010	99180521	+	86
525	8	23513	SCRIB	144945083	144969532	-	727904	LOC727904	144969618	144969947	+	86
526	X	79135	FAM121B	23761391	23835958	-	254158	CXorf58	23836044	23867545	+	86
527	X	5716	PSMD10	107214093	107221504	-	115201	ATG4A	107221590	107284552	+	86
528	2	493753	MGC52110	98582297	98591387	-	25972	UNC50	98591474	98601410	+	87
529	6	26271	FBXO5	153333351	153345867	-	729616	LOC729616	153345954	153352053	+	87
530	1	81573	ANKRD13C	70500129	70592993	-	11147	HHLA3	70593081	70606294	+	88
531	10	10431	TIMM23	51262094	51293342	-	8505	PARG	51293430	51377667	+	88
532	14	730237	LOC730237	100574256	100576070	-	664615	MIRN376A2	100576158	100576237	+	88
533	16	90835	LOC90835	30676253	30681043	-	9810	RNF40	30681131	30694040	+	88
534	6	9477	TRFP	41981070	41996855	-	705	BYSL	41996943	42008762	+	88
535	11	728845	LOC728845	63291392	63292689	-	644472	LOC644472	63292778	63293870	+	89
536	16	65993	MRPS34	1761897	1763141	-	197342	EME2	1763230	1766240	+	89
537	5	65980	BRD9	916856	945915	-	9319	TRIP13	946004	971160	+	89
538	6	25844	YIPF3	43587543	43592680	-	9533	POLR1C	43592769	43605092	+	89
539	1	55631	LRRC40	70383085	70443863	-	9295	SFRS11	70443953	70490272	+	90
540	1	64853	C1orf80	220908451	220952439	-	148362	C1orf58	220952529	220972730	+	90
541	17	6341	SCO1	10524379	10541562	-	56985	C17orf48	10541652	10555600	+	90
542	X	51248	PDZD11	68822676	69426597	-	24137	KIF4A	69426687	69567546	+	90
543	11	387770	LOC387770	49822087	49852022	-	730035	LOC730035	49852113	49854942	+	91
544	16	84080	C16orf48	66254351	66258129	-	388284	LOC388284	66258220	66260156	+	91
545	16	115992	RNF166	87290410	87300301	-	348180	LOC348180	87300392	87309295	+	91
546	2	84865	FLJ14397	74554737	74563631	-	64427	TTC31	74563722	74575192	+	91
547	1	643723	LOC643723	217389941	217413752	-	127018	LYPLAL1	217413844	217451783	+	92
548	14	55644	OSGEP	19985056	19993038	-	328	APEX1	19993130	19995766	+	92
549	19	646667	LOC646667	61039562	61055107	-	147945	NALP4	61055199	61085033	+	92
550	2	727840	LOC727840	151682715	151750969	-	344332	LOC344332	151751061	151751342	+	92
551	9	4702	NDUFA8	123946158	123961919	-	254956	C9orf18	123962011	124002182	+	92
552	9	158067	C9orf98	134590786	134744019	-	11092	C9orf9	134744111	134755239	+	92
553	1	54973	CPSF3L	1236842	1249913	-	80772	MGC10334	1250006	1254139	+	93
554	8	29883	CNOT7	17131111	17148758	-	137492	VPS37A	17148851	17197418	+	93
555	8	26233	FBXL6	145549899	145552940	-	79581	GPR172A	145553033	145555753	+	93
556	9	94107	MGC14327	139218355	139219911	-	27158	NDOR1	139220004	139231282	+	93
557	1	9731	KIAA0562	3718513	3763611	-	1677	DFFB	3763705	3791853	+	94
558	15	440278	LOC440278	41815424	41825788	-	2923	PDIA3	41825882	41852096	+	94
559	1	10969	EBNA1BP2	43402442	43410518	-	149465	WDR65	43410613	43449136	+	95
560	1	127255	LRRC44	74418179	74436419	-	8790	FPGT	74436514	74445708	+	95
561	11	23647	ARFIP2	6453486	6459171	-	26515	FXC1	6459266	6461127	+	95
562	5	54505	DHX29	54587830	54639278	-	23517	SKIV2L2	54639373	54756562	+	95
563	8	8797	TNFRSF10A	23104915	23138584	-	389641	LOC389641	23138679	23144384	+	95
564	11	55327	LIN7C	27472699	27484879	-	497258	BDNFOS	27484975	27655928	+	96
565	16	10328	COX4NB	84369736	84390601	-	1327	COX4I1	84390697	84398109	+	96
566	4	5471	PPAT	56954285	56996602	-	10606	PAICS	56996698	57022284	+	96
567	16	84138	SLC7A6OS	66892021	66902349	-	54496	PRMT7	66902446	66948663	+	97
568	4	6133	RPL9	39132139	39136963	-	11019	LIAS	39137060	39155668	+	97
569	6	64771	C6orf106	34663043	34772603	-	729776	LOC729776	34772700	34773228	+	97
570	9	6837	SURF5	135197565	135204793	-	6130	RPL7A	135204890	135208101	+	97
571	3	152404	IGSF11	120102167	120347588	-	152405	C3orf30	120347687	120352992	+	99
572	1	8574	AKR7A2	19503046	19511227	-	54896	PQLC2	19511327	19528381	+	100
573	11	29125	C11orf21	2275661	2279719	-	10077	TSPAN32	2279819	2296006	+	100
574	14	79944	L2HGDH	49782933	49848697	-	27109	ATP5S	49848797	49862418	+	100
575	5	57763	ANKRA2	72883919	72897254	-	84135	UTP15	72897354	72913550	+	100
576	6	285755	PPIL6	109820624	109868524	-	6610	SMPD2	109868624	109871815	+	100
577	16	54957	TXNL4B	70676257	70685015	-	9785	DHX38	70685116	70704312	+	101
578	6	84816	RTN4IP1	107126544	107184045	-	55278	QRSL1	107184146	107222103	+	101
579	12	11331	PHB2	6944778	6950152	-	10436	EMG1	6950254	6955400	+	102
580	12	8683	SFRS9	119383854	119391941	-	8655	DYNLL1	119392043	119420681	+	102
581	3	28512	NKIRAS1	23908576	23933541	-	6138	RPL15	23933643	23937338	+	102
582	5	79072	FASTKD3	7912272	7922115	-	4552	MTRR	7922217	7954237	+	102
583	7	54784	ALKBH4	101883690	101892293	-	222229	DKFZp434K1815	101892395	101900617	+	102
584	10	1355	COX15	101461591	101481890	-	51076	CUTC	101481993	101505879	+	103
585	13	55795	PCID2	112879927	112910984	-	8451	CUL4A	112911087	112967393	+	103
586	19	10147	SFRS14	18962702	19005368	-	93436	ARMC6	19005471	19029980	+	103
587	2	7701	ZNF142	219210883	219232599	-	617	BCS1L	219232702	219236410	+	103
588	1	79693	YRDC	38041201	38046452	-	127687	C1orf122	38046556	38047713	+	104
589	1	149371	EXOC8	229535103	229540201	-	83932	C1orf124	229540305	229556612	+	104
590	2	5281	PIGF	46661920	46697708	-	9419	CRIPT	46697812	46705690	+	104
591	3	57560	IFT80	161457482	161600014	-	10051	SMC4	161600118	161635435	+	104
592	1	4998	ORC1L	52611089	52642719	-	84950	PRPF38A	52642824	52656438	+	105
593	11	1642	DDB1	60823499	60857125	-	26007	DAK	60857230	60872807	+	105
594	12	51729	WBP11	14830679	14847668	-	144608	C12orf60	14847773	14868055	+	105
595	12	121665	SPPL3	119685418	119826534	-	390363	LOC390363	119826639	119837312	+	105
596	14	57570	TRMT5	60507922	60517528	-	145389	SLC38A6	60517633	60588929	+	105
597	18	729311	LOC729311	75811978	75825537	-	440498	LOC440498	75825642	75831810	+	105
598	19	646382	LOC646382	57620925	57626375	-	147658	ZNF534	57626480	57634511	+	105
599	9	246184	CDC26	115069109	115077690	-	9128	PRPF4	115077795	115094877	+	105
600	1	126669	SHE	152718581	152741213	-	126668	TDRD10	152741319	152787247	+	106
601	11	143879	KBTBD3	105427035	105453396	-	60496	AASDHPPT	105453502	105474629	+	106
602	19	51690	LSM7	2272520	2279574	-	56928	SPPL2B	2279680	2304926	+	106
603	4	11162	NUDT6	124033249	124063573	-	166378	SPATA5	124063679	124455259	+	106
604	7	91584	PLXNA4B	131820061	131983987	-	286023	FLJ40288	131984093	132064068	+	106
605	11	55709	KBTBD4	47550326	47557101	-	4722	NDUFS3	47557208	47562690	+	107
606	16	3735	KARS	74219131	74239078	-	54386	TERF2IP	74239185	74248829	+	107
607	10	57209	ZNF248	38157905	38186492	-	387654	LOC387654	38186600	38188044	+	108
608	10	403	ARL3	104423478	104464180	-	118980	SFXN2	104464288	104488933	+	108
609	11	143570	XRRA1	74227185	74337873	-	9789	SPCS2	74337981	74366427	+	108
610	12	80184	CEP290	86966925	87060124	-	160418	TMTC3	87060232	87115591	+	108
611	2	109	ADCY3	24895545	24995507	-	729714	LOC729714	24995615	24996344	+	108
612	3	9657	IQCB1	122971531	123036616	-	55840	EAF2	123036724	123088063	+	108
613	9	6136	RPL12	129249776	129253505	-	90678	LRSAM1	129253613	129305599	+	108
614	12	728147	LOC728147	2771996	2774305	-	2288	FKBP4	2774414	2783385	+	109
615	17	79701	FLJ22222	77943389	77969751	-	284004	HEXDC	77969860	77993805	+	109
616	2	151011	2007-09-10	109657665	109729072	-	65124	ANKRD57	109729181	109733853	+	109
617	X	441493	LOC441493	47578751	47581136	-	347344	ZNF81	47581245	47666550	+	109
618	10	1316	KLF6	3808188	3817455	-	728482	LOC728482	3817565	3818150	+	110
619	2	55825	PECR	216611377	216654777	-	92691	LOC92691	216654887	216675739	+	110
620	6	57515	SERINC1	122806192	122834651	-	5570	PKIB	122834761	123089217	+	110
621	7	5723	PSPH	56046238	56086762	-	908	CCT6A	56086872	56099176	+	110
622	10	51008	ASCC1	73526284	73645700	-	119504	C10orf104	73645812	73665624	+	112
623	12	440119	FLJ31485	129206232	129212873	-	11211	FZD10	129212985	129216238	+	112
624	17	7343	UBTF	39639487	39651190	-	728651	LOC728651	39651302	39653775	+	112
625	X|NT_113965.1	728188	LOC728188	729064	730759	-	644756	LOC644756	730871	759333	+	112
626	1	1429	CRYZ	74943772	74971315	-	127253	TYW3	74971428	75003896	+	113
627	11	4361	MRE11A	93790114	93866688	-	54851	ANKRD49	93866801	93872392	+	113
628	16	26231	LRRC29	65798543	65818402	-	29100	HSPC171	65818515	65820682	+	113
629	17	23399	DULLARD	7087882	7095983	-	23587	C17orf81	7096096	7103987	+	113
630	17	23163	GGA3	70744290	70769272	-	51081	MRPS7	70769385	70774049	+	113
631	17	6448	SGSH	75797685	75808719	-	284129	SLC26A11	75808832	75841892	+	113
632	17	5986	RFNG	77599067	77602939	-	2873	GPS1	77603052	77608635	+	113
633	21	51227	PIGP	37359534	37367328	-	7267	TTC3	37367441	37497278	+	113
634	21	10281	DSCR4	38348183	38415324	-	84677	DSCR8	38415437	38450475	+	113
635	22	84645	C22orf23	36669479	36679551	-	5435	POLR2F	36679664	36693752	+	113
636	3	387	RHOA	49371582	49424530	-	6988	TCTA	49424643	49428912	+	113
637	12	51054	PLEKHA9	43853114	43896056	-	196527	TMEM16F	43896170	44112399	+	114
638	14	317786	C14orf62	95068292	95070962	-	51218	GLRX5	95071076	95080808	+	114
639	19	6141	RPL18	53810400	53814245	-	56848	SPHK2	53814360	53825474	+	115
640	21	728778	LOC728778	36421486	36426476	-	8410	RPS9P1	36426591	36427274	+	115
641	4	57117	INTS12	106823233	106849278	-	79807	GSTCD	106849393	106986360	+	115
642	9	80142	PTGES2	129922793	129930533	-	389791	LOC389791	129930648	129932728	+	115
643	9	883	CCBL1	130635042	130684153	-	56262	LRRC8A	130684268	130720136	+	115
644	1	727839	LOC727839	106233673	106235934	-	642536	LOC642536	106236050	106236385	+	116
645	1	728463	LOC728463	216584177	216586375	-	7042	TGFB2	216586491	216681596	+	116
646	10	27343	POLL	103328629	103337963	-	25911	RP11-529I10.4	103338079	103359400	+	116
647	13	26747	NUFIP1	44411384	44461571	-	55425	KIAA1704	44461687	44500405	+	116
648	16	552900	BOLA2	29362071	29373786	-	445329	SULT1A4	29373902	29383783	+	116
649	16	654483	BOLA2B	30111757	30113128	-	6818	SULT1A3	30113244	30123151	+	116
650	3	8930	MBD4	130632483	130641542	-	55764	IFT122	130641658	130721881	+	116
651	10	79955	PDZD7	102767079	102780869	-	81855	SFXN3	102780986	102790988	+	117
652	16	23322	KIAA1005	52192191	52295259	-	79068	FTO	52295376	52705882	+	117
653	17	30851	TAX1BP3	3512938	3518722	-	83460	TMEM93	3518839	3519711	+	117
654	2	79677	SMC6	17708562	17798541	-	348654	FLJ40869	17798658	17826911	+	117
655	7	84277	WBSCR18	72733184	72735717	-	114049	WBSCR22	72735834	72750478	+	117
656	11	693196	MIRN611	61316542	61316608	-	2237	FEN1	61316726	61321286	+	118
657	15	7082	TJP1	27779648	27901998	-	727808	LOC727808	27902116	27903594	+	118
658	19	4701	NDUFA7	8282244	8292266	-	6234	RPS28	8292384	8293280	+	118
659	20	9054	NFS1	33720025	33750688	-	140823	C20orf52	33750806	33752316	+	118
660	9	26995	TRUB2	130111217	130124518	-	51117	COQ4	130124636	130136172	+	118
661	1	23381	SMG5	154485639	154519244	-	84283	TMEM79	154519363	154528823	+	119
662	4	170960	ZNF721	423777	482891	-	54872	PIGG	483010	523312	+	119
663	5	9140	ATG12	115193714	115205398	-	1176	AP3S1	115205518	115277677	+	120
664	6	285782	CAGE1	7271886	7334941	-	83732	RIOK1	7335061	7363269	+	120
665	X	407049	MIRN92-2	133131233	133131307	-	644403	LOC644403	133131427	133134673	+	120
666	1	84265	POLR3GL	144167593	144181744	-	284615	ANKRD34	144181865	144187004	+	121
667	17	26073	POLDIP2	23697786	23708693	-	147007	C17orf32	23708814	23713216	+	121
668	12	55259	CASC1	25152488	25239361	-	144363	LOC144363	25239483	25249207	+	122
669	16	2588	GALNS	87407643	87450885	-	51693	TRAPPC2L	87451007	87455021	+	122
670	2	3329	HSPD1	198059553	198073243	-	3336	HSPE1	198073365	198076416	+	122
671	6	57038	RARSL	88280820	88356440	-	23595	ORC3L	88356562	88433888	+	122
672	17	1742	DLG4	7033933	7063754	-	37	ACADVL	7063877	7069309	+	123
673	22	10291	SF3A1	29057977	29082913	-	550631	LOC550631	29083036	29102818	+	123
674	19	125988	P117	5629433	5631911	-	374875	HSD11B1L	5632035	5639533	+	124
675	4	3015	H2AFZ	101088267	101090535	-	256880	LOC256880	101090659	101092643	+	124
676	14	51550	CINP	101884372	101899006	-	9895	KIAA0329	101899131	102038570	+	125
677	20	51605	CGI-09	5866486	5879173	-	84515	MCM8	5879298	5923833	+	125
678	3	26061	HACL1	15577243	15618134	-	686	BTD	15618259	15662329	+	125
679	16	124401	ANKS3	4686514	4724164	-	146562	C16orf71	4724290	4739398	+	126
680	18	498	ATP5A1	41918108	41938197	-	115106	CCDC5	41938323	41962297	+	126
681	11	220002	CYBASC3	60872853	60886305	-	51524	TMEM138	60886432	60893254	+	127
682	12	89869	PLCZ1	18727383	18782185	-	93661	CAPZA3	18782312	18783389	+	127
683	19	83983	TSSK6	19486028	19487469	-	51079	NDUFA13	19487596	19500007	+	127
684	9	649198	LOC649198	89630399	89648762	-	1518	CTSLL3	89648889	89652056	+	127
685	X	3421	IDH3G	152704415	152713161	-	6748	SSR4	152713288	152717148	+	127
686	11	196294	IMMP1L	31410525	31487745	-	26610	ELP4	31487873	31761905	+	128
687	12	4234	METTL1	56448521	56452522	-	25895	FAM119B	56452650	56462591	+	128
688	17	55720	TSR1	2172722	2187428	-	9905	RUTBC1	2187556	2231098	+	128
689	6	113402	SFT2D1	166653506	166675981	-	401284	LOC401284	166676109	166681635	+	128
690	11	51503	HSPC148	94335933	94346364	-	55693	JMJD2D	94346493	94372326	+	129
691	2	730009	LOC730009	42574332	42575084	-	728786	LOC728786	42575213	42576025	+	129
692	17	9400	RECQL5	71134520	71174864	-	29115	SAP30BP	71174994	71215734	+	130
693	5	53917	RAB24	176660814	176663311	-	27166	PX19	176663441	176666556	+	130
694	6	51069	MRPL2	43129745	43135220	-	89953	KLC4	43135350	43150811	+	130
695	7	155054	ZNF425	148430809	148454311	-	57541	ZNF398	148454441	148511052	+	130
696	17	91647	ATPAF2	17862059	17883205	-	79018	C17orf39	17883336	17912443	+	131
697	17|NT_113935.1	653498	LOC653498	47015	125031	-	728824	LOC728824	125162	128569	+	131
698	2	4719	NDUFS1	206696048	206732432	-	1933	EEF1B2	206732563	206735898	+	131
699	2	200765	TIGD1	233121023	233123470	-	9470	EIF4E2	233123601	233142164	+	131
700	3	57456	KIAA1143	44769530	44778158	-	56992	KIF15	44778289	44869749	+	131
701	3	729756	LOC729756	46825892	46828467	-	729763	LOC729763	46828598	46829390	+	131
702	10	644215	LOC644215	99173379	99175885	-	5223	PGAM1	99176017	99183188	+	132
703	11	79101	JOSD3	93103016	93114308	-	28970	C11orf54	93114441	93135895	+	133
704	11	2495	FTH1	61488333	61491708	-	399900	LOC399900	61491842	61493538	+	134
705	12	1967	EIF2B1	122671523	122684200	-	2967	GTF2H3	122684334	122711287	+	134
706	5	29958	DMGDH	78329185	78401205	-	23743	BHMT2	78401339	78421045	+	134
707	7	5683	PSMA2	42922985	42938330	-	64983	MRPL32	42938464	42943981	+	134
708	1	85440	DOCK7	62692985	62926557	-	400756	LOC400756	62926692	62948953	+	135
709	1	730208	LOC730208	198974416	198975174	-	23271	CAMSAP1L1	198975309	199096455	+	135
710	11	23310	hCAP-D3	133527547	133599636	-	112936	VPS26B	133599771	133622896	+	135
711	15	90527	DUOXA1	43196977	43209349	-	53905	DUOX1	43209484	43245066	+	135
712	17	672	BRCA1	38449840	38530994	-	10230	NBR2	38531129	38550656	+	135
713	18	64863	METTL4	2527529	2561470	-	10403	KNTC2	2561605	2606629	+	135
714	19	51398	PTD008	12639887	12641449	-	84292	MORG1	12641584	12647646	+	135
715	2	730244	LOC730244	74634793	74635233	-	1796	DOK1	74635368	74638171	+	135
716	4	55646	LYAR	4320337	4342744	-	166793	ZNF509	4342879	4374410	+	135
717	14	29954	POMT2	76811052	76856970	-	2954	GSTZ1	76857107	76867693	+	137
718	17	10189	THOC4	77439016	77442758	-	51529	ANAPC11	77442895	77451655	+	137
719	16	65057	ACD	66248934	66252214	-	50855	PARD6A	66252352	66254182	+	138
720	2	51130	ASB3	53750622	53867583	-	27248	C2orf30	53867721	53899437	+	138
721	2	66008	TRAK2	201950175	202024499	-	55437	ALS2CR2	202024637	202053695	+	138
722	5	153339	MGC23909	82387742	82408935	-	7518	XRCC4	82409073	82685335	+	138
723	4	201965	RWDD4A	184797786	184817301	-	60684	FLJ12716	184817440	184871739	+	139
724	12	317781	DDX51	131188981	131194806	-	79050	NOC4L	131194946	131202939	+	140
725	14	6166	RPL36AL	49155156	49157099	-	4247	MGAT2	49157239	49159949	+	140
726	4	10393	ANAPC10	146135770	146238791	-	6059	ABCE1	146238931	146269781	+	140
727	16	9665	KIAA0430	15595745	15644510	-	619553	MIRN484	15644651	15644729	+	141
728	17	84316	LSMD1	7700728	7701897	-	124637	CYB5D1	7702038	7706325	+	141
729	3	57129	MRPL47	180788947	180805128	-	4711	NDUFB5	180805269	180824982	+	141
730	5	10087	COL4A3BP	74710821	74843196	-	51426	POLK	74843337	74930889	+	141
731	5	153364	LOC153364	89789776	89806341	-	10622	POLR3G	89806482	89843881	+	141
732	13	160857	FLJ31846	43326230	43351827	-	144811	FLJ38725	43351969	43364438	+	142
733	15	145783	LOC145783	54996214	54997983	-	6938	TCF12	54998125	55368008	+	142
734	2	285172	MGC39518	201552032	201644637	-	4709	NDUFB3	201644779	201658710	+	142
735	10	5588	PRKCQ	6509111	6662244	-	439949	LOC439949	6662387	6666523	+	143
736	11	51287	CHCHD8	73261360	73265538	-	80227	WDR71	73265681	73316427	+	143
737	19	729055	LOC729055	133371	144674	-	729061	LOC729061	144817	145433	+	143
738	5	79628	SH3TC2	148341906	148422930	-	255187	LOC255187	148423073	148431283	+	143
739	5	729753	LOC729753	180690268	180690884	-	729754	LOC729754	180691027	180702027	+	143
740	6	642263	LOC642263	76703	87706	-	646070	LOC646070	87849	88313	+	143
741	7	729959	LOC729959	101244994	101245869	-	1523	CUTL1	101246012	101713970	+	143
742	16	8479	HIRIP3	29911817	29914888	-	283899	CCDC95	29915032	29924613	+	144
743	4	54876	C4orf30	17411870	17421479	-	64151	HCAP-G	17421623	17455586	+	144
744	4	132320	SCLT1	130024837	130234212	-	132321	LOC132321	130234356	130253293	+	144
745	5	4695	NDUFA2	140005142	140007424	-	3550	IK	140007568	140022098	+	144
746	18	125228	C18orf19	13655745	13716559	-	8731	RNMT	13716704	13754554	+	145
747	2	64240	ABCG5	43893115	43919462	-	64241	ABCG8	43919607	43959109	+	145
748	4	55236	UBE1L2	68165123	68249453	-	550112	LOC550112	68249598	68269817	+	145
749	7	285962	FLJ40852	141050607	141084499	-	6742	SSBP1	141084645	141096726	+	146
750	11	29087	THYN1	133623383	133628470	-	27034	ACAD8	133628617	133640959	+	147
751	17	51174	TUBD1	55291633	55325078	-	6198	RPS6KB1	55325225	55382569	+	147
752	2	53938	PPIL3	201443924	201462244	-	60491	NIF3L1	201462391	201476898	+	147
753	13	728213	LOC728213	98647769	98651016	-	337867	PHGDHL1	98651164	98836682	+	148
754	2	80705	TSGA10	98980781	99124469	-	150590	C2orf15	99124617	99134382	+	148
755	10	22944	KIN	7837373	7869950	-	509	ATP5C1	7870099	7889770	+	149
756	20	51575	C20orf6	13642969	13713532	-	79133	C20orf7	13713682	13745874	+	150
757	3	51304	ZDHHC3	44941663	44992618	-	23016	EXOSC7	44992768	45027966	+	150
758	5	133957	LOC133957	257875	271297	-	6389	SDHA	271447	309792	+	150
759	5	1161	ERCC8	60205415	60276648	-	91942	mimitin	60276798	60484609	+	150
760	11	54494	C11orf71	113775003	113776443	-	10179	RBM7	113776594	113784845	+	151
761	3	57577	KIAA1407	115165674	115258150	-	79691	QTRTD1	115258301	115289959	+	151
762	5	64105	CENPK	64849349	64894740	-	23398	PPWD1	64894891	64919129	+	151
763	1	10623	POLR3C	144303962	144322241	-	27246	ZNF364	144322393	144400084	+	152
764	1	440731	LOC440731	229729475	229730870	-	7257	TSNAX	229731022	229768893	+	152
765	12	51380	CSAD	51837714	51860647	-	283337	ZNF740	51860799	52116626	+	152
766	12	29080	CCDC59	81270749	81276303	-	84190	C12orf26	81276455	81397076	+	152
767	16	283871	LOC283871	2200788	2213416	-	1877	E4F1	2213568	2225744	+	152
768	2	55654	TMEM127	96280039	96295459	-	9391	WDR39	96295611	96303644	+	152
769	5	285696	FLJ34047	17269438	17270598	-	10409	BASP1	17270750	17329943	+	152
770	10	84896	ATAD1	89502855	89567897	-	142913	CFLP1	89568050	89594828	+	153
771	11	23378	KIAA0409	6577728	6581387	-	3611	ILK	6581540	6588677	+	153
772	X	6399	TRAPPC2	13640282	13662648	-	8481	OFD1	13662801	13697393	+	153
773	1	606495	LOC606495	54424414	54438273	-	51253	MRPL37	54438428	54456639	+	155
774	1	492303	LOC492303	90231412	90233113	-	284695	ZNF326	90233268	90266373	+	155
775	11	55231	CCDC87	66114227	66117110	-	9973	CCS	66117266	66130066	+	156
776	19	199745	THAP8	41217727	41237504	-	284403	WDR62	41237660	41287847	+	156
777	17	23729	CARKL	3458305	3486365	-	1497	CTNS	3486522	3511585	+	157
778	3	79714	CCDC51	48448584	48456533	-	51372	CCDC72	48456690	48460541	+	157
779	6	51302	CYP39A1	46625404	46728482	-	9481	SLC25A27	46728639	46752935	+	157
780	9	2801	GOLGA2	130057929	130078089	-	375757	C9orf119	130078246	130091089	+	157
781	16	83693	HSDL1	82713389	82736265	-	123872	LRRC50	82736423	82769025	+	158
782	19	57474	ZNF490	12547645	12582595	-	163049	FLJ90396	12582753	12601676	+	158
783	19	199746	U2AF1L4	40925268	40928176	-	55851	PSENEN	40928334	40929743	+	158
784	7	8910	SGCE	94052478	94123414	-	23089	PEG10	94123573	94136943	+	159
785	6	51567	TTRAP	24758184	24775094	-	55856	THEM2	24775254	24809921	+	160
786	8	23246	BOP1	145456864	145485928	-	3297	HSF1	145486088	145509188	+	160
787	15	79631	EFTUD1	80209626	80342046	-	283726	DKFZp666G057	80342207	80364323	+	161
788	8	642096	LOC642096	148344	172221	-	169270	ZNF596	172382	187339	+	161
789	9	1384	CRAT	130896894	130912904	-	5524	PPP2R4	130913065	130951044	+	161
790	10	51013	EXOSC1	99185656	99195758	-	84287	ZDHHC16	99195920	99207117	+	162
791	18	645321	LOC645321	74834241	74841101	-	27164	SALL3	74841263	74859182	+	162
792	1	9528	TMEM59	54269937	54291699	-	127428	C1orf83	54291862	54338004	+	163
793	11	26521	TIMM8B	111461079	111462669	-	6392	SDHD	111462832	111471727	+	163
794	12	8315	BRAP	110566275	110608122	-	80724	ACAD10	110608285	110679284	+	163
795	16	11051	NUDT21	55020549	55042762	-	55239	OGFOD1	55042925	55068908	+	163
796	6	55005	C6orf96	151767682	151814952	-	79624	C6orf211	151815115	151832925	+	163
797	20	10287	RGS19	62174978	62181768	-	4987	OPRL1	62181932	62202440	+	164
798	19	374899	DKFZp779O175	42074093	42098920	-	374900	ZNF568	42099085	42135485	+	165
799	20	5326	PLAGL2	30243968	30259192	-	23509	POFUT1	30259357	30290128	+	165
800	5	23107	MRPS27	71551111	71651809	-	79810	PTCD2	71651974	71691808	+	165
801	6|NT_113898.1	729439	LOC729439	813087	814153	-	730031	LOC730031	814318	881643	+	165
802	8	23087	TRIM35	27198321	27224751	-	2185	PTK2B	27224916	27372820	+	165
803	11	729893	LOC729893	134110124	134110498	-	729305	LOC729305	134110664	134111636	+	166
804	19	284395	LOC284395	34595561	34708501	-	342865	LOC342865	34708668	34747070	+	167
805	20	11083	DIDO1	60979535	61039719	-	54994	C20orf11	61039886	61050272	+	167
806	11	5682	PSMA1	14482998	14621739	-	5140	PDE3B	14621907	14848926	+	168
807	15	196951	C15orf33	47407886	47700407	-	56986	DTWD1	47700575	47723154	+	168
808	11	113130	CDCA5	64601503	64608100	-	7542	ZFPL1	64608270	64612450	+	170
809	4	54951	COMMD8	47147567	47160433	-	643449	LOC643449	47160604	47167208	+	171
810	13	1282	COL4A1	109599311	109757459	-	1284	COL4A2	109757632	109963375	+	173
811	17	51651	PTRH2	55129449	55139638	-	81671	TMEM49	55139811	55273235	+	173
812	5	92255	LMBRD2	36139171	36187772	-	6502	SKP2	36187946	36219904	+	174
813	MT	4570	TRNN	5658	5730	-	4512	COX1	5905	7446	+	175
814	10	399748	LOC399748	43420073	43421705	-	220992	ZNF485	43421881	43433358	+	176
815	14	4707	NDUFB1	91652220	91657906	-	53981	CPSF2	91658082	91700296	+	176
816	2	54497	KIAA1414	37061657	37164989	-	253635	CCDC75	37165165	37177206	+	176
817	4	113510	HEL308	84547527	84596020	-	51023	MRPS18C	84596196	84601900	+	176
818	4	7323	UBE2D3	103936217	104009473	-	493856	ZCD2	104009649	104029164	+	176
819	6	221468	C6orf128	37287935	37333350	-	55633	TBC1D22B	37333526	37408724	+	176
820	7	5395	PMS2	5979396	6015232	-	7965	JTV1	6015408	6029991	+	176
821	10	26985	AP3M1	75551522	75580793	-	132	ADK	75580971	76139066	+	178
822	1	4524	MTHFR	11768374	11788702	-	1185	CLCN6	11788881	11825772	+	179
823	14	55727	BTBD7	92773649	92869138	-	57578	KIAA1409	92869318	93243442	+	180
824	14	9529	BAG5	103092642	103098904	-	84334	C14orf153	103099084	103128277	+	180
825	16	79728	FLJ21816	23521984	23560128	-	84516	DCTN5	23560308	23588683	+	180
826	4	92305	TMEM129	1687477	1692882	-	10460	TACC3	1693062	1716696	+	180
827	7	4034	LRCH4	100009570	100021712	-	26261	FBXO24	100021892	100036676	+	180
828	1	388695	LYSMD1	149398848	149404960	-	79005	SCNM1	149405141	149408238	+	181
829	17	57659	ZBTB4	7303421	7328241	-	5430	POLR2A	7328422	7358653	+	181
830	7	9732	DOCK4	111153400	111633698	-	11179	ZNF277	111633879	111770320	+	181
831	9	23071	TXNDC4	101781282	101901151	-	27130	INVS	101901332	102103247	+	181
832	17	728896	LOC728896	43058371	43082092	-	3837	KPNB1	43082274	43116003	+	182
833	5	9652	KIAA0372	94825868	94916438	-	153642	ARSK	94916621	94965638	+	183
834	5	8841	HDAC3	140980627	140996596	-	285613	C5orf16	140996779	141000815	+	183
835	11	6230	RPS25	118391632	118394267	-	51399	TRAPPC4	118394451	118399592	+	184
836	12	51699	VPS29	109413713	109424299	-	144715	RAD9B	109424483	109454274	+	184
837	17	146705	C17orf56	76816674	76827450	-	284184	LOC284184	76827634	76829827	+	184
838	3	9852	EPM2AIP1	37004233	37009799	-	4292	MLH1	37009983	37067341	+	184
839	1	54834	GDAP2	118213560	118273729	-	10885	WDR3	118273914	118304572	+	185
840	6	64928	MRPL14	44189350	44203169	-	55362	TMEM63B	44203354	44231234	+	185
841	1	27097	TAF5L	227795481	227828417	-	9816	KIAA0133	227828604	227862569	+	187
842	12	84698	CAPS2	73957276	74070969	-	144321	GLIPR1L2	74071156	74104087	+	187
843	4	64854	USP46	53155957	53220197	-	643783	LOC643783	53220384	53222787	+	187
844	10	84833	USMG5	105138804	105146213	-	22984	PDCD11	105146402	105196009	+	189
845	14	3320	HSP90AA1	101617139	101675776	-	91833	WDR20	101675965	101759763	+	189
846	5	54557	SGTB	64999554	65053652	-	57486	NLN	65053841	65155149	+	189
847	9	7094	TLN1	35687334	35722128	-	10488	CREB3	35722317	35727005	+	189
848	9	51759	C9orf78	131629390	131637381	-	10868	USP20	131637570	131683928	+	189
849	6	6890	TAP1	32920964	32929726	-	5698	PSMB9	32929916	32935606	+	190
850	6	6293	VPS52	33326027	33347640	-	6222	RPS18	33347830	33352259	+	190
851	12	83448	PUS7L	42408682	42438856	-	51135	IRAK4	42439047	42468166	+	191
852	15	9318	COPS2	47206834	47235077	-	2585	GALK2	47235268	47409294	+	191
853	16	124454	EARS2	23440838	23476172	-	56061	UBPH	23476363	23493211	+	191
854	4	202018	FLJ90013	15772017	15837192	-	202020	FLJ39653	15837384	15839383	+	192
855	7	3207	HOXA11	27187301	27191360	-	221883	HOXA11S	27191552	27195437	+	192
856	9	3190	HNRPK	85772912	85785339	-	80010	RMI1	85785533	85808805	+	194
857	X	54539	NDUFB11	46886563	46889381	-	8241	RBM10	46889575	46931156	+	194
858	17	5697	PYY	39385632	39437363	-	162417	NAGS	39437558	39441962	+	195
859	21	84536	C21orf67	45179068	45184188	-	85395	C21orf70	45184383	45221316	+	195
860	3	200895	DHFRL1	95259456	95264350	-	63899	NSUN3	95264545	95328320	+	195
861	7	541473	LOC541473	74859165	74862644	-	375593	TRIM73	74862839	74872824	+	195
862	12	643339	LOC643339	91921665	92295637	-	11163	NUDT4	92295833	92324182	+	196
863	16	146336	FLJ32252	1054094	1068674	-	6755	SSTR5	1068870	1069964	+	196
864	16	2975	GTF3C1	27379570	27468775	-	23247	KIAA0556	27468971	27699190	+	196
865	11	83638	C11orf68	65440857	65443107	-	10589	DRAP1	65443304	65445607	+	197
866	17	124995	MRPL10	43255637	43263902	-	90506	LRRC46	43264099	43269692	+	197
867	3	84223	IQCG	199100345	199171271	-	89782	LMLN	199171468	199249965	+	197
868	2	728176	LOC728176	935323	936357	-	54221	SNTG2	936555	1253924	+	198
869	3	7508	XPC	14161648	14195143	-	27258	LSM3	14195341	14214842	+	198
870	6	353002	HCG4P4	30030962	30031390	-	352966	HLA-80	30031590	30034814	+	200
871	11	728579	LOC728579	109468401	109469129	-	85463	ZC3H12C	109469330	109547774	+	201
872	12	51184	ATPBD1C	109374674	109390447	-	29902	C12orf24	109390648	109412573	+	201
873	17	26151	NAT9	70278281	70284065	-	54868	TMEM104	70284266	70346216	+	201
874	16	25880	C16orf51	8796822	8798991	-	5373	PMM2	8799193	8850684	+	202
875	11	6764	ST5	8671475	8889074	-	56672	C11orf17	8889277	8898202	+	203
876	8	157695	C8orf42	431646	485331	-	728738	LOC728738	485534	486031	+	203
877	14	6235	RPS29	49113789	49122844	-	6029	RN7SL1	49123048	49123346	+	204
878	20	5509	PPP1R3D	57945282	57948747	-	63939	C20orf177	57948951	57955964	+	204
879	17	10476	ATP5H	70546550	70554669	-	23510	KCTD2	70554874	70573576	+	205
880	3	730025	LOC730025	151465884	151609272	-	9819	TSC22D2	151609478	151660321	+	206
881	1	163786	SASS6	100321688	100371099	-	54482	CCDC76	100371307	100388641	+	208
882	1	440597	LOC440597	103733289	103840693	-	641705	LOC641705	103840901	103842958	+	208
883	1	81627	C1orf25	183353856	183392706	-	54823	C1orf26	183392914	183527443	+	208
884	17	58485	TRAPPC1	7774392	7775990	-	116840	CNTROB	7776198	7793621	+	208
885	8	51110	LACTB2	71712045	71743946	-	389668	XKR9	71744154	71810731	+	208
886	1	27173	SLC39A1	152198212	152206812	-	148327	CREB3L4	152207021	152213456	+	209
887	19	729514	LOC729514	52214614	52215773	-	4861	NPAS1	52215983	52240857	+	210
888	X	1069	CETN2	151746527	151749957	-	50814	NSDHL	151750167	151788563	+	210
889	22	7263	TST	35736852	35745437	-	4357	MPST	35745648	35755809	+	211
890	5	27190	IL17B	148734023	148739031	-	728264	LOC728264	148739242	148790387	+	211
891	2	79065	ATG9A	219792346	219802574	-	55139	ANKZF1	219802786	219809615	+	212
892	10	64376	ZNFN1A5	124741955	124758311	-	36	ACADSB	124758524	124807796	+	213
893	14	84932	RAB2B	20997023	21014961	-	9878	C14orf92	21015175	21037159	+	214
894	20	5111	PCNA	5043599	5055268	-	8760	CDS2	5055482	5119989	+	214
895	7	442582	LOC442582	73913305	73944611	-	5383	PMS2L5	73944826	73959790	+	215
896	19	84924	ZNF566	41630415	41672177	-	728752	LOC728752	41672393	41679370	+	216
897	2	2043	EPHA4	221990991	222145254	-	729770	LOC729770	222145470	222147419	+	216
898	12	89894	TMEM116	110853486	110935318	-	10961	ERP29	110935535	110945407	+	217
899	15	2553	GABPB2	48356681	48434687	-	645486	LOC645486	48434904	48498182	+	217
900	2	118433	RPL23AP7	114085515	114101135	-	11159	RABL2A	114101352	114117436	+	217
901	14	441687	LOC441687	63875324	63924628	-	4522	MTHFD1	63924846	63996474	+	218
902	16	54925	ZNF434	3372086	3391026	-	7727	ZNF174	3391245	3399365	+	219
903	3	653659	LOC653659	151182138	151183843	-	391587	LOC391587	151184062	151185274	+	219
904	16	81533	ITFG1	45746798	46052519	-	5257	PHKB	46052739	46291755	+	220
905	20	9675	KIAA0406	36044837	36095247	-	58490	C20orf77	36095467	36154632	+	220
906	3	84129	ACAD11	133759675	133861616	-	79876	UBE1DC1	133861836	133879312	+	220
907	15	56851	C15orf24	32163515	32181345	-	161779	PGBD4	32181566	32185933	+	221
908	19	125972	CALR3	16450887	16468003	-	84167	C19orf44	16468224	16493161	+	221
909	22	11200	CHEK2	27413731	27467822	-	150274	HSC20	27468043	27483498	+	221
910	3	84984	C3orf34	197918298	197923491	-	54965	PIGX	197923712	197946166	+	221
911	X	8243	SMC1A	53417795	53466343	-	158787	RIBC1	53466564	53474784	+	221
912	1	10092	ARPC5	181861955	181871608	-	23179	RGL1	181871831	182164289	+	223
913	17	58191	CXCL16	4583581	4589863	-	84225	ZMYND15	4590086	4596157	+	223
914	3	131474	CHCHD4	14128584	14141323	-	79188	TMEM43	14141546	14160180	+	223
915	8	9401	RECQL4	145707622	145713976	-	9684	LRRC14	145714199	145721365	+	223
916	13	22894	KIAA1008	72227541	72254007	-	10464	C13orf24	72254231	72488593	+	224
917	16	57567	ZNF319	56586074	56591263	-	729103	LOC729103	56591487	56592405	+	224
918	17	645722	LOC645722	56825598	56831814	-	6909	TBX2	56832039	56841609	+	225
919	2	730135	LOC730135	149118094	149118813	-	26122	EPC2	149119038	149261606	+	225
920	4	8602	C4orf9	2909461	2934916	-	2868	GRK4	2935141	3012272	+	225
921	8	81858	SHARPIN	145225529	145231081	-	84232	MAF1	145231306	145234503	+	225
922	1	343381	NBPF2P	21622188	21627040	-	728969	LOC728969	21627267	21631321	+	227
923	20	10005	ACOT8	43903768	43919442	-	140831	ZSWIM3	43919669	43941177	+	227
924	1	9410	WDR57	31505107	31542200	-	51538	ZCCHC17	31542429	31610367	+	229
925	14	85495	RPPH1	19881070	19881410	-	10038	PARP2	19881639	19895903	+	229
926	17	23293	SMG6	1909888	2153769	-	63826	SRR	2153998	2175303	+	229
927	11	283135	C11orf72	67126927	67130753	-	4723	NDUFV1	67130983	67136582	+	230
928	5	10307	APBB3	139918037	139924373	-	113829	SLC35A4	139924604	139928867	+	231
929	2	9270	ITGB1BP1	9463264	9481086	-	51692	CPSF3	9481319	9530678	+	233
930	5	29102	RNASEN	31436926	31567925	-	55322	C5orf22	31568158	31590043	+	233
931	9	54932	FLJ20433	139321178	139437435	-	10811	NOXA1	139437668	139448679	+	233
932	1	51150	SDF4	1142151	1157274	-	126792	B3GALT6	1157508	1160281	+	234
933	15	56906	THAP10	68960735	68971807	-	54839	LRRC49	68972041	69129490	+	234
934	17	28958	CCDC56	38203178	38204230	-	124817	CNTD1	38204464	38216179	+	234
935	19	84079	ANKRD27	37779754	37857919	-	388531	RGS9BP	37858153	37863271	+	234
936	6	653483	LOC653483	167969220	167970286	-	4301	MLLT4	167970520	168115552	+	234
937	4	201798	TIGD4	153909956	153920327	-	27236	ARFIP1	153920562	154052514	+	235
938	14	730237	LOC730237	100574256	100576070	-	724024	MIRN654	100576308	100576388	+	238
939	16	146434	ZNF597	3426111	3433491	-	729878	LOC729878	3433729	3440146	+	238
940	22	79087	ALG12	48682856	48698110	-	79174	CRELD2	48698348	48707180	+	238
941	1	79573	TTC13	229108613	229181207	-	64801	ARV1	229181446	229203102	+	239
942	16	645443	LOC645443	70596437	70599904	-	1723	DHODH	70600144	70616456	+	240
943	3	25847	ANAPC13	135679240	135687519	-	80254	CEP63	135687759	135763298	+	240
944	6	8330	HIST1H2AK	27913605	27914103	-	8341	HIST1H2BN	27914343	27914873	+	240
945	6	8336	HIST1H2AM	27968456	27968942	-	8348	HIST1H2BO	27969182	27969648	+	240
946	X	2717	GLA	100539453	100549607	-	3188	HNRPH2	100549847	100555777	+	240
947	6	8347	HIST1H2BC	26231674	26232111	-	8334	HIST1H2AC	26232352	26232897	+	241
948	1	400818	NBPF20	146618473	146713553	-	200025	C1orf152	146713795	146717551	+	242
949	3	494337	MIRN425	49032584	49032670	-	25915	C3orf60	49032912	49035932	+	242
950	1	64216	TFB2M	244770489	244796186	-	163882	C1orf71	244796429	244897049	+	243
951	10	728634	LOC728634	46412503	46413309	-	9721	KIAA0514	46413552	46420574	+	243
952	17	339192	LOC339192	40653442	40654832	-	752	FMNL1	40655075	40680468	+	243
953	22	646851	LOC646851	37317308	37382361	-	25776	PGEA1	37382604	37399801	+	243
954	5	81555	YIPF5	143517919	143530387	-	57528	KCTD16	143530630	143837137	+	243
955	6	3018	HIST1H2BB	26151434	26151864	-	10341	HIST1H2APS5	26152107	26152757	+	243
956	9	203259	C9orf25	34388182	34448568	-	27019	DNAI1	34448811	34510982	+	243
957	6	4594	MUT	49506953	49538811	-	55166	CENPQ	49539055	49568779	+	244
958	6	8970	HIST1H2BJ	27208074	27208554	-	8969	HIST1H2AG	27208800	27211050	+	246
959	7	729139	LOC729139	65657165	65658422	-	643353	LOC643353	65658668	65659792	+	246
960	1	25896	INTS7	210181321	210275507	-	51514	DTL	210275754	210344809	+	247
961	12	5426	POLE	131710421	131774018	-	5827	PXMP2	131774265	131791650	+	247
962	15	6124	RPL4	64578707	64584238	-	55055	ZWILCH	64584485	64628526	+	247
963	1	92815	HIST3H2A	226711688	226712183	-	128312	HIST3H2BB	226712431	226712882	+	248
964	11	392	ARHGAP1	46655206	46678696	-	79797	ZNF408	46678944	46684037	+	248
965	12	283392	LOC283392	70952053	70952482	-	29953	TRHDE	70952730	71345689	+	248
966	20	140689	CBLN4	54005903	54013419	-	728922	LOC728922	54013668	54014132	+	249
967	MT	4553	TRNA	5588	5656	-	4512	COX1	5905	7446	+	249
968	X	7224	TRPC5	110904198	111212660	-	340595	ZCCHC16	111212909	111587129	+	249
969	15	11339	OIP5	39388758	39412111	-	51203	NUSAP1	39412361	39460538	+	250
970	3	730215	LOC730215	185429068	185430761	-	90113	LOC90113	185431011	185442814	+	250
971	12	283416	C12orf61	61281798	61283481	-	406891	MIRNLET7I	61283732	61283815	+	251
972	17	114826	SMYD4	1629603	1679844	-	6117	RPA1	1680095	1748120	+	251
973	8	81790	RNF170	42829548	42870939	-	84376	HOOK3	42871190	42994084	+	251
974	13	5101	PCDH9	65774967	66702464	-	730236	LOC730236	66702716	66704187	+	252
975	1	23065	KIAA0090	19417171	19450633	-	51154	C1orf33	19450886	19458345	+	253
976	1	51742	ARID4B	233396835	233558123	-	9453	GGPS1	233558376	233574470	+	253
977	19	22933	SIRT2	44061040	44082201	-	4793	NFKBIB	44082455	44091374	+	254
978	1	9403	2007-09-15	87100716	87152695	-	9653	HS2ST1	87152950	87348252	+	255
979	2	151174	LOC151174	238798493	238804811	-	643387	LOC643387	238805066	238807741	+	255
980	22	27037	HTF9C	18479398	18484768	-	5902	RANBP1	18485024	18494704	+	256
981	9	573	BAG1	33242469	33254744	-	51510	CHMP5	33255000	33271510	+	256
982	1	64175	LEPRE1	42984633	43005270	-	79078	C1orf50	43005527	43013998	+	257
983	11	51074	APIP	34860421	34894484	-	8050	PDHX	34894741	34974095	+	257
984	14	55012	C14orf10	34624429	34661270	-	9692	KIAA0391	34661527	34813022	+	257
985	2	64080	RBKS	27857770	27966727	-	9577	BRE	27966986	28415272	+	259
986	5	285672	P18SRP	64054269	64100252	-	10283	SDCCAG10	64100511	64350346	+	259
987	1	9507	ADAMTS4	159426162	159435468	-	4720	NDUFS2	159435729	159450809	+	261
988	11	4863	NPAT	107533327	107598507	-	472	ATM	107598769	107745036	+	262
989	12	65117	FLJ11021	121555226	121577500	-	9735	KNTC1	121577762	121676900	+	262
990	2	130940	LOC130940	158736724	159021460	-	8502	PKP4	159021722	159246187	+	262
991	7	5189	PEX1	91954273	91995781	-	84060	DKFZP564O0523	91996043	92004779	+	262
992	X	728493	LOC728493	103102557	103103598	-	286527	MGC39900	103103861	103119583	+	263
993	16	113000	RPUSD1	774975	778384	-	63922	CHTF18	778648	788075	+	264
994	16	79759	ZNF668	30979672	30993005	-	9726	ZNF646	30993269	31002334	+	264
995	16	25839	COG4	69071978	69114938	-	23450	SF3B3	69115202	69163702	+	264
996	4	9464	HAND2	174684227	174687953	-	79804	NBLA00301	174688218	174697216	+	265
997	6	6257	RXRB	33269343	33276410	-	7922	SLC39A7	33276675	33280191	+	265
998	12	144717	FAM109A	110282866	110291209	-	642580	LOC642580	110291475	110319286	+	266
999	14	54813	BTBD5	44467771	44500900	-	23116	KIAA0423	44501166	44613384	+	266
1000	19	55150	FLJ10490	54313467	54314209	-	8541	PPFIA3	54314475	54346095	+	266
1001	X	293	SLC25A6	1465045	1470994	-	729018	LOC729018	1471260	1477451	+	266
1002	Y	293	SLC25A6	1465045	1470994	-	729629	LOC729629	1471260	1477451	+	266
1003	9	54534	MRPL50	103192070	103200717	-	7743	ZNF189	103200984	103212763	+	267
1004	6	8340	HIST1H2BL	27883236	27883688	-	8329	HIST1H2AI	27883956	27884424	+	268
1005	13	80209	C13orf23	38482002	38510186	-	387921	LOC387921	38510455	38522246	+	269
1006	14	7453	WARS	99869878	99912433	-	79446	WDR25	99912703	100066393	+	270
1007	21	54058	C21orf58	46545475	46568213	-	5116	PCNT	46568483	46690110	+	270
1008	11	23387	KIAA0999	116219328	116474203	-	653303	LOC653303	116474474	116514793	+	271
1009	12	5965	RECQL	21513965	21545796	-	51026	GOLT1B	21546067	21562357	+	271
1010	12	79039	DDX54	112079361	112107667	-	84934	C12orf52	112107938	112114502	+	271
1011	20	27131	SNX5	17870244	17897490	-	92667	C20orf72	17897762	17919761	+	272
1012	4	836	CASP3	185785844	185807623	-	201973	CCDC111	185807896	185853106	+	273
1013	17|NT_113944.1	728891	LOC728891	45162	49636	-	729125	LOC729125	49910	50287	+	274
1014	3	668	FOXL2	140145756	140148491	-	401089	LOC401089	140148766	140155520	+	275
1015	9	51104	C9orf77	73667188	73715968	-	138241	C9orf85	73716243	73778193	+	275
1016	20	55370	PPP4R1L	56246381	56317901	-	57403	RAB22A	56318177	56375969	+	276
1017	6	8339	HIST1H2BG	26324407	26324851	-	3012	HIST1H2AE	26325127	26325690	+	276
1018	2	84083	ZRANB3	135674041	136005276	-	23518	R3HDM1	136005553	136199309	+	277
1019	7	26024	PTCD1	98854681	98874355	-	10898	CPSF4	98874632	98892930	+	277
1020	10	441549	ARMETL1	14901257	14919989	-	51182	HSPA14	14920267	14953746	+	278
1021	6	2941	GSTA4	52950710	52968099	-	125050	RN7SK	52968377	52968708	+	278
1022	X	574031	MIRN363	133131073	133131147	-	644403	LOC644403	133131427	133134673	+	280
1023	2	54884	RETSAT	85422733	85435166	-	84173	RBED1	85435447	85472382	+	281
1024	6	57510	XPO5	43598050	43651642	-	5429	POLH	43651923	43691357	+	281
1025	12	83892	KCTD10	108370843	108399538	-	89910	UBE3B	108399822	108458890	+	284
1026	17	23210	PTDSR	72224005	72234152	-	124512	LOC124512	72234436	72241565	+	284
1027	19	54623	PAF1	44568109	44573519	-	55588	IXL	44573803	44583043	+	284
1028	7	129790	C7orf13	156124016	156125877	-	140545	RNF32	156126162	156162585	+	285
1029	1	55105	GPATC2	215670457	215871032	-	128153	SPATA17	215871318	216107107	+	286
1030	7	378108	TRIM74	72067952	72077933	-	8468	FKBP6	72078219	72410570	+	286
1031	7	6878	TAF6	99542629	99554915	-	245812	MGC40499	99555201	99561067	+	286
1032	13	55208	DCUN1D2	113158135	113193024	-	55002	TMCO3	113193311	113252508	+	287
1033	4	2580	GAK	833066	915975	-	84286	MGC4618	916262	942444	+	287
1034	1	8337	HIST2H2AA3	148080409	148080942	-	337874	HIST2H2BD	148081230	148081724	+	288
1035	1	337873	HIST2H2BC	148088383	148088964	-	723790	HIST2H2AA4	148089252	148089785	+	288
1036	12	729457	LOC729457	32150334	32151164	-	636	BICD1	32151452	32422408	+	288
1037	6	85236	HIST1H2BK	27214052	27222598	-	85235	HIST1H2AH	27222887	27223373	+	289
1038	4	93627	MGC16169	107186686	107456834	-	9255	SCYE1	107457124	107489021	+	290
1039	17	90410	IFT20	23679480	23686622	-	7126	TNFAIP1	23686913	23698160	+	291
1040	11	283219	KCTD21	77559943	77577312	-	57558	USP35	77577604	77603405	+	292
1041	17	162427	LOC162427	37985059	38014928	-	7283	TUBG1	38015220	38020778	+	292
1042	1	8349	HIST2H2BE	148122634	148124856	-	8338	HIST2H2AC	148125149	148125585	+	293
1043	3	152302	CICE	10034237	10042820	-	2177	FANCD2	10043113	10118614	+	293
1044	5	134145	LOC134145	10279445	10302989	-	22948	CCT5	10303282	10319501	+	293
1045	X	645136	LOC645136	57977260	57977505	-	392479	LOC392479	57977798	58029292	+	293
1046	16	400555	FLJ45530	87147613	87164049	-	124245	NHN1	87164343	87225761	+	294
1047	17	79877	DCAKD	40456238	40493912	-	4836	NMT1	40494206	40541910	+	294
1048	3	57650	KIAA1524	109752094	109790980	-	9666	DZIP3	109791274	109896383	+	294
1049	11	5441	POLR2L	829721	832529	-	7106	TSPAN4	832824	857116	+	295
1050	19	8677	STX10	13116224	13121987	-	9592	IER2	13122282	13126722	+	295
1051	19	11316	COPE	18871323	18891199	-	54555	DDX49	18891494	18900436	+	295
1052	1	79639	TMEM53	44892088	44912686	-	339541	MGC33556	44912982	44963848	+	296
1053	17	23140	ZZEF1	3854488	3993002	-	124936	CYB5D2	3993299	4007740	+	297
1054	19	84335	AKT1S1	55064108	55072342	-	79735	TBC1D17	55072641	55083813	+	299
1055	12	79794	C12orf49	115637979	115660226	-	84900	TMEM118	115660526	115775129	+	300
1056	1	84217	ZMYND12	42668681	42694514	-	79717	PPCS	42694817	42698672	+	303
1057	14	4329	ALDH6A1	73596622	73620949	-	91750	C14orf46	73621252	73735491	+	303
1058	20	140825	NEURL2	43950674	43953308	-	5476	PPGB	43953611	43960863	+	303
1059	20	8813	DPM1	48984812	49008467	-	27304	MOCS3	49008770	49011227	+	303
1060	6	8331	HIST1H2AJ	27890059	27890497	-	8342	HIST1H2BM	27890801	27891246	+	304
1061	11	6734	SRPR	125638043	125643960	-	55572	FOXRED1	125644265	125653237	+	305
1062	22	1652	DDT	22643559	22652019	-	2953	GSTT2	22652324	22656098	+	305
1063	9|NT_113912.1	643762	LOC643762	19480	106998	-	653355	LOC653355	107303	126773	+	305
1064	1	114814	GNRHR2	144221177	144227433	-	8799	PEX11B	144227740	144235088	+	307
1065	2	79586	CHPF	220111922	220116682	-	130612	MGC99813	220116989	220123561	+	307
1066	17	80774	LIMD2	59126994	59131217	-	729683	LOC729683	59131526	59133777	+	309
1067	19	84902	FLJ14640	38061744	38154709	-	91442	C19orf40	38155018	38159814	+	309
1068	3	285381	ZCSL2	16277014	16281409	-	92106	OXNAD1	16281718	16322598	+	309
1069	6	7172	TPMT	18236521	18263353	-	221656	AOF1	18263662	18332063	+	309
1070	9	158427	C9orf97	99402186	99435420	-	4686	NCBP1	99435729	99473732	+	309
1071	3	391609	LOC391609	198243607	198244995	-	643052	LOC643052	198245305	198246363	+	310
1072	11	26580	BSCL2	62214323	62231395	-	2785	GNG3	62231706	62233249	+	311
1073	3	5217	PFN2	151165381	151171431	-	646903	LOC646903	151171742	151173719	+	311
1074	17	8402	SLC25A11	4781349	4784063	-	26001	RNF167	4784375	4789262	+	312
1075	17	7083	TK1	73681776	73694726	-	125061	AFMID	73695038	73715377	+	312
1076	15	50506	DUOX2	43172144	43193651	-	405753	DUOXA2	43193964	43197596	+	313
1077	7	222235	FBXL13	102240916	102502251	-	83787	SVH	102502564	102527441	+	313
1078	19	126526	C19orf47	45518810	45546133	-	23646	PLD3	45546447	45576230	+	314
1079	9	6836	SURF4	135218161	135232791	-	169436	C9orf96	135233105	135261041	+	314
1080	12	326625	MMAB	108477638	108495685	-	4598	MVK	108496000	108519450	+	315
1081	6	3013	HIST1H2AD	26306991	26307450	-	8343	HIST1H2BF	26307766	26308195	+	316
1082	X	54830	NUP62CL	106253358	106336200	-	139212	CXorf41	106336518	106374129	+	318
1083	2	14	AAMP	218837097	218843137	-	25953	PNKD	218843457	218919760	+	320
1084	7	11333	PDAP1	98830525	98844228	-	8896	BUD31	98844548	98855175	+	320
1085	8	84955	NUDCD1	110322324	110415491	-	56943	ENY2	110415812	110425087	+	321
1086	2	130752	MDH1B	207310732	207338295	-	22868	FASTKD2	207338617	207365475	+	322
1087	1	84838	ZNF496	245530245	245561668	-	729810	LOC729810	245561991	245564503	+	323
1088	6	8351	HIST1H3D	26304991	26307443	-	8343	HIST1H2BF	26307766	26308195	+	323
1089	11	79869	FLJ12529	60926777	60953849	-	54949	FLJ20487	60954173	60970805	+	324
1090	9	85365	ALG2	101018528	101024067	-	10952	SEC61B	101024391	101032722	+	324
1091	17	84981	MGC14376	1561553	1566255	-	124997	WDR81	1566580	1588627	+	325
1092	2	643194	LOC643194	161811004	161846633	-	728220	LOC728220	161846959	161847375	+	326
1093	11	51773	RSF1	77054922	77209528	-	28971	C11orf67	77209856	77261046	+	328
1094	19	115948	MGC20983	11392272	11406940	-	5589	PRKCSH	11407269	11422783	+	329
1095	10	2746	GLUD1	88800223	88844603	-	54537	FAM35A	88844933	88941200	+	330
1096	6	10554	AGPAT1	32243967	32253820	-	6048	RNF5	32254150	32256548	+	330
1097	11	4926	NUMA1	71391559	71469221	-	220074	LRRC51	71469553	71485589	+	332
1098	2	3030	HADHA	26267013	26320993	-	3032	HADHB	26321325	26366837	+	332
1099	18	645158	LOC645158	2642174	2646406	-	23347	SMCHD1	2646739	2795019	+	333
1100	17	9851	KIAA0753	6422375	6484716	-	84817	TXNL5	6485051	6487342	+	335
1101	1	79906	MORN1	2242556	2312853	-	11079	RER1	2313189	2325050	+	336
1102	7	653491	LOC653491	64620162	64657092	-	729072	LOC729072	64657428	64675311	+	336
1103	3	27230	SERP1	151742987	151746927	-	83939	EIF2A	151747264	151786493	+	337
1104	17	728244	LOC728244	4554838	4560198	-	409	ARRB2	4560538	4571544	+	340
1105	4	9987	HNRPDL	83563388	83570447	-	58478	MASA	83570787	83601264	+	340
1106	1	730162	LOC730162	172059878	172060240	-	55157	DARS2	172060581	172094305	+	341
1107	1	10489	LRRC41	46516659	46541625	-	7388	UQCRH	46541967	46555035	+	342
1108	2	130355	LOC130355	119776271	119840788	-	1622	DBI	119841130	119846592	+	342
1109	22	83606	C22orf13	23266406	23281275	-	6634	SNRPD3	23281618	23298509	+	343
1110	5	54888	NSUN2	6652352	6686157	-	6715	SRD5A1	6686500	6722675	+	343
1111	6	54676	GTPBP2	43696196	43704914	-	9587	MAD2L1BP	43705257	43716667	+	343
1112	10	64429	ZDHHC6	114180048	114196662	-	143187	VTI1A	114197006	114487533	+	344
1113	16	440330	LOC440330	668519	669772	-	10273	STUB1	670116	672769	+	344
1114	1	10717	AP4B1	114239201	114249215	-	64858	DCLRE1B	114249561	114258217	+	346
1115	18	728473	LOC728473	18000864	18002404	-	729899	LOC729899	18002751	18003788	+	347
1116	6	221613	HIST1H2AA	25834270	25834769	-	255626	HIST1H2BA	25835116	25835552	+	347
1117	1	25912	C1orf43	152445807	152459719	-	9898	UBAP2L	152460067	152509953	+	348
1118	10	7390	UROS	127467142	127501757	-	56647	BCCIP	127502105	127532080	+	348
1119	20	5688	PSMA7	60145186	60151869	-	26039	SS18L1	60152217	60190961	+	348
1120	14	7517	XRCC3	103233707	103251549	-	79038	ZFYVE21	103251898	103269752	+	349
1121	18	646053	LOC646053	12081667	12083668	-	342850	DKFZp779B1634	12084017	12117938	+	349
1122	2	116143	LOC116143	68210785	68238160	-	56902	LOC56902	68238509	68256595	+	349
1123	11	283254	C11orf77	46580987	46595353	-	9776	KIAA0652	46595703	46652644	+	350
1124	2	554251	LOC554251	68543002	68547894	-	200558	C2orf13	68548246	68660798	+	352
1125	3	64147	KIF9	47244889	47299092	-	23276	KLHL18	47299444	47363310	+	352
1126	17	117246	FTSJ3	59250525	59258188	-	5705	PSMC5	59258542	59263119	+	354
1127	22	25807	RHBDD3	27985844	27993914	-	2130	EWSR1	27994271	28026505	+	357
1128	X	7569	ZNF182	47719194	47748321	-	389852	LOC389852	47748678	47754070	+	357
1129	16	6187	RPS2	1952063	1954828	-	677844	SNORA78	1955186	1955312	+	358
1130	2	55660	PRPF40A	153216334	153283014	-	151188	ARL6IP6	153283373	153325669	+	359
1131	20	55184	C20orf12	18312015	18395674	-	10621	POLR3F	18396033	18413287	+	359
1132	6	4201	MEA1	43087943	43089596	-	116138	KLHDC3	43089955	43097010	+	359
1133	7	136647	C7orf11	40138867	40140741	-	79783	C7orf10	40141100	40866882	+	359
1134	5	728145	LOC728145	170665590	170668533	-	30012	TLX3	170668893	170671743	+	360
1135	18	79959	CEP76	12662631	12692703	-	56984	TNFSF5IP1	12693064	12715739	+	361
1136	7	57037	ANKMY2	16605937	16651923	-	28969	BZW2	16652284	16712672	+	361
1137	9	54981	C9orf95	76865936	76892918	-	26578	OSTF1	76893279	76951583	+	361
1138	16	80011	NIP30	55743883	55777377	-	89970	RSPRY1	55777742	55830451	+	365
1139	14	283578	TMED8	76877867	76913149	-	161394	C14orf174	76913515	76927340	+	366
1140	15	619189	SERINC4	41874457	41879547	-	25764	HYPK	41879913	41882079	+	366
1141	15	3073	HEXA	70422833	70455393	-	80072	C15orf34	70455761	70457322	+	368
1142	11	219541	MED19	57227762	57236249	-	51075	TXNDC14	57236618	57265020	+	369
1143	17	388324	INCA1	4832149	4841629	-	10749	KIF1C	4841998	4868720	+	369
1144	17	6388	SDF2	23999734	24013060	-	6830	SUPT6H	24013429	24053376	+	369
1145	2	25885	POLR1A	86107891	86186479	-	55037	FLJ20758	86186849	86222791	+	370
1146	17	6427	SFRS2	72241792	72245007	-	79157	ET	72245378	72286951	+	371
1147	19	284325	FLJ41131	45938607	45948248	-	6626	SNRPA	45948619	45963134	+	371
1148	8	51001	MTERFD1	97320821	97342972	-	9791	PTDSS1	97343343	97415950	+	371
1149	2	51078	THAP4	242172493	242225328	-	23192	ATG4B	242225700	242261945	+	372
1150	1	6464	SHC1	153201398	153213464	-	1163	CKS1B	153213838	153218346	+	374
1151	2	130162	FLJ31438	55256289	55312953	-	6233	RPS27A	55313328	55316249	+	375
1152	16	90864	SPSB3	1766714	1772582	-	10101	NUBP2	1772960	1779187	+	378
1153	22	27351	D15Wsu75e	40326882	40346862	-	2547	XRCC6	40347241	40389998	+	379
1154	X	2187	FANCB	14771450	14801105	-	158747	MOSPD2	14801484	14849378	+	379
1155	14	10577	NPC2	74016396	74029837	-	122961	HBLD1	74030221	74031923	+	384
1156	3	693150	MIRN565	45705467	45705563	-	22908	SACM1L	45705947	45761905	+	384
1157	4	257236	CCDC96	7093799	7095567	-	93624	MGC21874	7095954	7110582	+	387
1158	6	9277	WDR46	33354863	33364969	-	10471	PFDN6	33365356	33366689	+	387
1159	6	646720	LOC646720	33398913	33405020	-	442204	LOC442204	33405407	33415250	+	387
1160	1	79932	KIAA0319L	35671678	35795591	-	23154	NCDN	35795980	35804967	+	389
1161	12	115811	IQCD	112117629	112143263	-	53373	TPCN1	112143652	112218317	+	389
1162	19	3978	LIG1	53310515	53365372	-	374920	LOC374920	53365761	53392689	+	389
1163	22	55954	ZMAT5	28456945	28492969	-	29796	UCRC	28493358	28496402	+	389
1164	10	22841	RAB11FIP2	119754419	119796104	-	255082	CASC2	119796495	119957322	+	391
1165	17	9343	EFTUD2	40283805	40332289	-	388389	CCDC103	40332680	40336155	+	391
1166	4	84570	COL25A1	109954421	110443248	-	645078	ZCCHC23	110443640	110456740	+	392
1167	X	442460	LOC442460	99941935	99942429	-	392508	LOC392508	99942822	99944707	+	393
1168	17	7156	TOP3A	18117960	18159046	-	140775	SMCR8	18159441	18167109	+	395
1169	3	55349	CHDH	53826679	53855216	-	55540	IL17RB	53855612	53874867	+	396
1170	12	55726	C12orf11	26949385	26982186	-	26127	FGFR1OP2	26982583	27010129	+	397
1171	16	729718	LOC729718	2892399	2901583	-	84256	FLYWCH1	2901981	2941210	+	398
1172	1	730102	LOC730102	176258183	176329853	-	9462	RASAL2	176330253	176710181	+	400
1173	19	9667	SAFB2	5538010	5573762	-	6294	SAFB	5574164	5619489	+	402
1174	3	647244	LOC647244	180523568	180523843	-	51193	ZNF639	180524245	180536014	+	402
1175	15	643950	LOC643950	29405066	29405972	-	51621	KLF13	29406375	29457394	+	403
1176	1	60674	GAS5	172099662	172103748	-	84614	ZBTB37	172104155	172109404	+	407
1177	19	51231	VRK3	55171536	55220617	-	25888	ZNF473	55221024	55243845	+	407
1178	22	6767	ST13	39550545	39582633	-	63929	LOC63929	39583040	39653829	+	407
1179	5	729421	LOC729421	151129899	151131262	-	10146	G3BP	151131669	151165108	+	407
1180	19	79934	ADCK4	45889274	45914440	-	80271	ITPKC	45914848	45938605	+	408
1181	17	31	ACACA	32516040	32841015	-	6871	TADA2L	32841425	32911339	+	410
1182	3	64422	ATG3	113734049	113763175	-	55032	SLC35A5	113763585	113785693	+	410
1183	X	8573	CASK	41264287	41667212	-	728201	LOC728201	41667623	41668036	+	411
1184	21	94104	C21orf66	33029002	33065869	-	54067	C21orf49	33066282	33093160	+	413
1185	11	9303	SNORD25	62379613	62379679	-	6520	SLC3A2	62380094	62412929	+	415
1186	6	8936	WASF1	110527715	110607900	-	51362	CDC40	110608317	110660116	+	417
1187	12	57102	C12orf4	4467162	4517898	-	10635	RAD51AP1	4518317	4539475	+	419
1188	18	9331	B4GALT6	27457131	27518626	-	646778	LOC646778	27519047	27521273	+	421
1189	22	84844	PHF5A	40185667	40194654	-	50	ACO2	40195075	40254939	+	421
1190	11	11234	HPS5	18256793	18300297	-	2965	GTF2H1	18300719	18345153	+	422
1191	16	57610	RANBP10	66314506	66398056	-	55815	TSNAXIP1	66398478	66419468	+	422
1192	9	138428	PTRH1	129516048	129517757	-	158248	TTC16	129518179	129533700	+	422
1193	3	317649	EIF4E3	71814568	71885465	-	2850	GPR27	71885891	71887018	+	426
1194	1	284618	C1orf104	153556875	153560562	-	23623	RUSC1	153560992	153567529	+	430
1195	14	115817	DHRS1	23829646	23838506	-	161424	C14orf21	23838938	23844214	+	432
1196	1	23421	ITGB3BP	63679050	63761423	-	84455	KIAA1799	63761856	63810952	+	433
1197	6	8333	HIST1H2APS4	26380400	26380747	-	8346	HIST1H2BI	26381183	26381619	+	436
1198	3	9136	RNU3IP2	51942486	51950962	-	10039	PARP3	51951401	51957923	+	439
1199	8	80185	C8orf41	33476014	33490095	-	692084	SNORD13	33490535	33490638	+	440
1200	8	78998	C8orf51	144520176	144522093	-	114822	RHPN1	144522533	144535964	+	440
1201	9	9919	KIAA0310	138454375	138497328	-	158055	C9orf163	138497768	138500340	+	440
1202	14	51382	ATP6V1D	66874342	66896344	-	1965	EIF2S1	66896787	66922986	+	443
1203	X	1288	COL4A6	107285502	107569367	-	1287	COL4A5	107569810	107827431	+	443
1204	2	83607	MGC4268	128335674	128358904	-	646509	LOC646509	128359348	128360073	+	444
1205	14	643866	LOC643866	23965588	23968571	-	23351	KIAA0323	23969016	23980380	+	445
1206	1	728833	LOC728833	142617325	142624511	-	647135	LOC647135	142624957	142805834	+	446
1207	10	253738	EBF3	131523537	131652081	-	728455	LOC728455	131652527	131655874	+	446
1208	19	56915	EXOSC5	46584115	46595096	-	593	BCKDHA	46595544	46622750	+	448
1209	X	10134	BCAP31	152619146	152643081	-	215	ABCD1	152643530	152663375	+	449
1210	2	9741	LAPTM4A	20095894	20114926	-	727885	LOC727885	20115376	20117738	+	450
1211	14	730237	LOC730237	100574256	100576070	-	574435	MIRN376B	100576525	100576624	+	455
1212	15	55180	LINS1	98926957	98959902	-	140460	ASB7	98960358	99007174	+	456
1213	19	374882	UNQ501	11314458	11317722	-	126075	LOC126075	11318181	11327053	+	459
1214	7	168451	THAP5	107991766	107997133	-	4189	DNAJB9	107997592	108002530	+	459
1215	1	359948	IRF2BP2	232809401	232811894	-	729397	LOC729397	232812356	232813380	+	462
1216	14	11161	C14orf1	75185884	75196912	-	23093	TTLL5	75197374	75491175	+	462
1217	8	83877	TM2D2	38965484	38973198	-	8754	ADAM9	38973662	39081937	+	464
1218	16	55737	VPS35	45251090	45280593	-	23594	ORC6L	45281059	45289807	+	466
1219	21	4047	LSS	46432788	46473119	-	114044	MCM3APAS	46473586	46496032	+	467
1220	8	406907	MIRN124A1	9798307	9798391	-	729546	LOC729546	9798860	9799216	+	469
1221	19	55260	TMEM143	53527428	53558998	-	23546	SYNGR4	53559469	53571446	+	471
1222	19	645	BLVRB	45645541	45663516	-	57731	SPTBN4	45663988	45774205	+	472
1223	2	170850	KCNG3	42522661	42574741	-	728786	LOC728786	42575213	42576025	+	472
1224	17	146691	TOM1L2	17690864	17816449	-	83450	LRRC48	17816924	17860898	+	475
1225	8	5324	PLAG1	57236037	57286392	-	79145	CHCHD7	57286869	57293732	+	477
1226	2	440854	CAPN14	31249426	31310228	-	30845	EHD3	31310707	31344764	+	479
1227	8	642096	LOC642096	148344	172221	-	728686	LOC728686	172708	173124	+	487
1228	19	55111	PLEKHJ1	2184155	2187328	-	8175	SF3A2	2187816	2199678	+	488
1229	12	121457	IKIP	97531313	97562720	-	317	APAF1	97563209	97653342	+	489
1230	11	26005	DKFZP586P0123	73423188	73559526	-	51400	PPME1	73560016	73643396	+	490
1231	19	6633	SNRPD2	50882558	50887282	-	54814	QPCTL	50887772	50899087	+	490
1232	18	10449	ACAA2	45563873	45593900	-	677769	SCARNA17	45594391	45594811	+	491
1233	14	730137	LOC730137	89596407	89597369	-	56659	KCNK13	89597861	89721948	+	492
1234	17	339201	C17orf65	39608871	39619608	-	79089	TMUB2	39620100	39624625	+	492
1235	5	153572	IRX2	2799880	2804769	-	153571	CEI	2805262	2808511	+	493
1236	6	7918	BAT4	31737841	31741142	-	1460	CSNK2B	31741636	31745822	+	494
1237	22	23598	ZNF278	30051790	30072249	-	54944	FLJ20464	30072745	30073444	+	496
1238	14	63894	C14orf133	76962771	76993657	-	10598	AHSA1	76994155	77005568	+	498
1239	1	91687	CENPL	172035628	172060082	-	55157	DARS2	172060581	172094305	+	499
1240	13	387914	TMEM46	25516735	25523198	-	646496	LOC646496	25523697	25524338	+	499
1241	16	124093	CCDC78	712583	716460	-	84264	HAGHL	716959	719716	+	499
1242	7	641808	LOC641808	76550983	76589369	-	57639	KIAA1505	76589870	76762457	+	501
1243	X	644817	LOC644817	135205515	135210287	-	139378	GPR112	135210788	135326713	+	501
1244	15	654350	LOC654350	64458631	64466174	-	5604	MAP2K1	64466679	64570936	+	505
1245	12	80212	CCDC92	122986908	123023116	-	144348	ZNF664	123023623	123065922	+	507
1246	17	201254	STRA13	77569868	77574062	-	201255	LRRC45	77574569	77582316	+	507
1247	6	253769	WDR27	169599232	169843674	-	387263	C6orf120	169844182	169848327	+	508
1248	2	51057	LOC51057	63309023	63669116	-	4190	MDH1	63669626	63687832	+	510
1249	19	9361	PRSS15	5642845	5671176	-	257062	TMEM146	5671688	5729742	+	512
1250	14	84193	SETD3	98933836	99016979	-	8812	CCNK	99017492	99047605	+	513
1251	6	729889	LOC729889	37891531	37895096	-	60685	ZFAND3	37895611	38230375	+	515
1252	3	8314	BAP1	52410064	52419049	-	51533	PHF7	52419567	52432697	+	518
1253	1	92342	C1orf156	168028294	168030655	-	55732	C1orf112	168031174	168088853	+	519
1254	5	134492	NUDCD2	162813164	162819721	-	3161	HMMR	162820241	162851525	+	520
1255	1	643143	LOC643143	210465245	210524980	-	5525	PPP2R5A	210525502	210601828	+	522
1256	6	221443	C6orf130	41142509	41148166	-	4800	NFYA	41148688	41174713	+	522
1257	9	392307	C9orf128	35808429	35818744	-	51754	C9orf127	35819266	35837232	+	522
1258	17	645822	LOC645822	57717128	57729115	-	650666	LOC650666	57729639	57813108	+	524
1259	5	10902	BRD8	137503358	137542257	-	10112	KIF20A	137542784	137551261	+	527
1260	19	79143	LENG4	59368921	59385478	-	79042	TSEN34	59386006	59389333	+	528
1261	6	3305	HSPA1L	31885375	31890786	-	3303	HSPA1A	31891316	31893698	+	530
1262	4	55294	FBXW7	153461860	153675622	-	54553	DKFZP434I0714	153676154	153679865	+	532
1263	10	8325	FZD8	35967183	35970368	-	729824	LOC729824	35970902	35971201	+	534
1264	11	51504	HSPC152	63840739	63841609	-	25824	PRDX5	63842145	63845859	+	536
1265	2	55627	SMPD4	130625451	130655636	-	80097	FLJ14346	130656173	130664770	+	537
1266	9	54461	FBXW5	138954708	138958994	-	733	C8G	138959534	138961240	+	540
1267	15	161829	EXDL1	39262218	39310187	-	11261	CHP	39310729	39361377	+	542
1268	1	7175	TPR	184549581	184611080	-	54953	C1orf27	184611624	184657126	+	544
1269	17	56155	TEX14	53989038	54124415	-	5889	RAD51C	54124962	54166691	+	547
1270	1	730227	LOC730227	201536265	201540739	-	7832	BTG2	201541287	201545353	+	548
1271	7	221914	GPC2	99605165	99612926	-	10734	STAG3	99613474	99649946	+	548
1272	16	9780	FAM38A	87309256	87330160	-	400556	FLJ45121	87330709	87335327	+	549
1273	22	644111	LOC644111	48965381	48965938	-	80305	TRABD	48966487	48980154	+	549
1274	7	730164	LOC730164	128218095	128218785	-	64753	NAG6	128219335	128249419	+	550
1275	19	83889	WDR87	43067412	43089157	-	23094	SIPA1L3	43089708	43390849	+	551
1276	X	51402	HSFX1	148481974	148663581	-	728302	LOC728302	148664132	148666333	+	551
1277	1	200185	KRTCAP2	153408508	153412428	-	80128	TRIM46	153412984	153424069	+	556
1278	10	219670	C10orf63	25310923	25345036	-	79896	THNSL1	25345593	25354459	+	557
1279	2	9320	TRIP12	230340174	230494899	-	130888	FBXO36	230495458	230584170	+	559
1280	22	91289	TMEM153	49288246	49292979	-	29781	hCAP-H2	49293538	49308767	+	559
1281	6	57128	C6orf149	5053652	5206167	-	10667	FARS2	5206726	5716815	+	559
1282	1	727839	LOC727839	106233673	106235934	-	401957	LOC401957	106236496	106237113	+	562
1283	17	80755	AARSD1	38356069	38385546	-	146923	RUNDC1	38386108	38399233	+	562
1284	9|NT_113917.1	653383	LOC653383	12869	13279	-	651141	LOC651141	13841	15167	+	562
1285	15	4649	MYO9A	69905405	70197245	-	123228	SENP8	70197808	70220358	+	563
1286	4	728140	LOC728140	2016796	2030820	-	339983	FLJ37478	2031385	2037433	+	565
1287	2	84317	CCDC115	130812286	130816392	-	92856	IMP4	130816959	130820667	+	567
1288	17	348235	FAM33A	54542094	54587307	-	55771	PRR11	54587875	54633929	+	568
1289	1	81875	ISG20L2	154959037	154964329	-	51093	C1orf66	154964902	154973365	+	573
1290	19	147719	LYPD4	47032990	47040348	-	63946	DMRTC2	47040926	47048238	+	578
1291	1	80818	ZNF436	23559055	23567466	-	148898	LOC148898	23568051	23570866	+	585
1292	6	5514	PPP1R10	30676161	30692999	-	28973	MRPS18B	30693585	30702148	+	586
1293	8	54793	KCTD9	25341280	25371837	-	157313	CDCA2	25372428	25421342	+	591
1294	X	2539	G6PD	153412800	153428663	-	8517	IKBKG	153429256	153446455	+	593
1295	X	4675	NAP1L3	92812585	92815264	-	286499	RP1-32F7.2	92815861	92853917	+	597
1296	11	54766	BTG4	110843465	110888274	-	407041	MIRN34B	110888872	110888955	+	598
1297	11	9159	PCSK7	116580998	116608021	-	257160	DKFZp547C195	116608620	116661264	+	599
1298	19	126308	MOBKL2A	2022035	2047269	-	113177	C19orf36	2047868	2050583	+	599
1299	10	64210	MMS19L	99208071	99248155	-	80019	UBTD1	99248758	99320950	+	603
1300	12	23468	CBX5	52921677	52960151	-	3178	HNRPA1	52960755	52965297	+	604
1301	19	2997	GYS1	54163194	54188361	-	10856	RUVBL2	54188968	54210994	+	607
1302	10	285961	LOC285961	38712003	38731527	-	728924	LOC728924	38732136	38752163	+	609
1303	12	83461	CDCA3	6828253	6830686	-	8078	USP5	6831299	6846054	+	613
1304	14	2287	FKBP3	44654859	44674272	-	57697	FANCM	44674886	44739840	+	614
1305	11	23410	SIRT3	205031	226361	-	5719	PSMD13	226977	242981	+	616
1306	3	644714	LOC644714	45693872	45705331	-	22908	SACM1L	45705947	45761905	+	616
1307	21	9946	CRYZL1	33883517	33936030	-	6453	ITSN1	33936654	34183479	+	624
1308	17	394269	BRCA1P1	38573713	38575398	-	4077	NBR1	38576024	38600582	+	626
1309	4	57587	KIAA1430	186317813	186367652	-	83891	SNX25	186368278	186522114	+	626
1310	6	353005	HCG4P8	29901886	29902871	-	3135	HLA-G	29903497	29906859	+	626
1311	6	729916	LOC729916	34311101	34312002	-	3159	HMGA1	34312628	34321986	+	626
1312	2	57695	USP37	219023218	219141293	-	9125	RQCD1	219141922	219167243	+	629
1313	17	57003	CCDC47	59176342	59204668	-	11325	DDX42	59205299	59250409	+	631
1314	3	440944	LOC440944	9410634	9413752	-	55209	SETD5	9414384	9494838	+	632
1315	8	1936	EEF1D	144733041	144750726	-	84948	TIGD5	144751364	144753627	+	638
1316	1	339487	ZBTB8OS	32859892	32888772	-	5928	RBBP4	32889411	32918841	+	639
1317	1	51377	UCHL5	191251522	191295144	-	6738	TROVE2	191295787	191321738	+	643
1318	12	120935	CCDC38	94784958	94860559	-	144193	AMDHD1	94861202	94886500	+	643
1319	1	619498	SNORD74	172103435	172103506	-	84614	ZBTB37	172104155	172109404	+	649
1320	20	164284	APCDD1L	56467832	56523355	-	149773	LOC149773	56524005	56533283	+	650
1321	8	10247	HRSP12	99183743	99198594	-	10940	POP1	99199244	99239816	+	650
1322	3	389102	LOC389102	32832845	32833862	-	131405	TRIM71	32834514	32908775	+	652
1323	10	729096	LOC729096	75148920	75160286	-	2749	GLUDP3	75160940	75167075	+	654
1324	1	92312	LOC92312	154308428	154318386	-	729773	LOC729773	154319046	154330226	+	660
1325	1	84328	LZIC	9912363	9925413	-	64802	NMNAT1	9926074	9966314	+	661
1326	9	7507	XPA	99477012	99499460	-	392371	LOC392371	99500122	99502837	+	662
1327	11	256329	C11orf35	544857	550779	-	8045	RASSF7	551450	554018	+	671
1328	16	283904	LOC283904	85078770	85100986	-	2294	FOXF1	85101659	85105548	+	673
1329	1	25874	BRP44	166153934	166171857	-	55827	IQWD1	166172532	166311705	+	675
1330	7	1197	CLK2P	23591037	23602847	-	90693	LOC90693	23603523	23650852	+	676
1331	17	80179	MYOHD1	31925712	31964838	-	284098	PIGW	31965516	31969263	+	678
1332	11	9302	SNORD26	62379340	62379414	-	6520	SLC3A2	62380094	62412929	+	680
1333	1	391073	LOC391073	119778312	119782466	-	644181	LOC644181	119783147	119790490	+	681
1334	18	25800	SLC39A6	31943197	31963203	-	55250	STATIP1	31963885	32008605	+	682
1335	17	9482	STX8	9094513	9420000	-	146845	WDR16	9420684	9487489	+	684
1336	5	373	TRIM23	64921263	64955943	-	80006	FLJ13611	64956628	64997648	+	685
1337	10	5662	PSD	104152366	104168891	-	79176	FBXL15	104169579	104172883	+	688
1338	22	7353	UFD1L	17817701	17846726	-	8318	CDC45L	17847416	17888135	+	690
1339	10	387720	LOC387720	129422816	129425250	-	399823	FLJ46831	129425942	129429440	+	692
1340	12	120863	DEPDC4	99170172	99184988	-	55681	SCYL2	99185680	99258048	+	692
1341	16	26788	SNORD60	2145025	2145107	-	84231	TRAF7	2145800	2168131	+	693
1342	22	646023	FLJ34651	23155178	23158398	-	135	ADORA2A	23159092	23168325	+	694
1343	19	2523	FUT1	53943080	53950459	-	26291	FGF21	53951156	53953394	+	697
1344	3	10195	ALG3	185442811	185449440	-	84291	MGC2408	185450143	185459241	+	703
1345	X	728490	LOC728490	153256283	153260273	-	2010	EMD	153260981	153263075	+	708
1346	17	80039	FAM106A	18368605	18370885	-	252840	LOC252840	18371597	18372500	+	712
1347	X	1527	CXorf2	153152126	153176632	-	8277	TKTL1	153177345	153211894	+	713
1348	6	353005	HCG4P8	29901886	29902871	-	352989	P5-11	29903585	29903730	+	714
1349	11	254359	ZDHHC24	66063311	66070247	-	89	ACTN3	66070967	66087373	+	720
1350	9	55064	C9orf68	4543386	4656508	-	55664	CDC37L1	4657228	4696594	+	720
1351	3	80145	THOC7	63794586	63824549	-	6314	ATXN7	63825273	63961367	+	724
1352	5	728093	LOC728093	98885367	98888964	-	441066	LOC441066	98889691	98898129	+	727
1353	6	353004	HCG4P7	29961867	29962764	-	352991	P5-09	29963492	29963641	+	728
1354	16	4913	NTHL1	2029817	2037868	-	7249	TSC2	2038600	2078713	+	732
1355	12	6490	SILV	54634156	54646093	-	1017	CDK2	54646826	54652835	+	733
1356	7	3181	HNRPA2B1	26197989	26206891	-	11335	CBX3	26207624	26219501	+	733
1357	15	25963	TMEM87A	40290026	40352923	-	2595	GANC	40353658	40433156	+	735
1358	17	23293	SMG6	1909888	2153769	-	440396	LOC440396	2154506	2158104	+	737
1359	2	728086	LOC728086	719306	721282	-	728092	LOC728092	722019	723242	+	737
1360	2	26751	SH3YL1	208155	254158	-	52	ACP1	254896	268283	+	738
1361	6	728052	LOC728052	69400910	69403417	-	577	BAI3	69404158	70156120	+	741
1362	6	353004	HCG4P7	29961867	29962764	-	3136	HLA-H	29963508	29966246	+	744
1363	6	534	ATP6V1G2	31620218	31622606	-	4795	NFKBIL1	31623351	31634585	+	745
1364	8	55756	RC74	28681099	28803398	-	79618	HMBOX1	28804144	28965351	+	746
1365	17	51009	DERL2	5318337	5330221	-	79003	MIS12	5330971	5334855	+	750
1366	17	10609	SC65	37211731	37221977	-	60681	FKBP10	37222727	37232995	+	750
1367	17	1655	DDX5	59926200	59932869	-	90799	CCDC45	59933620	59964526	+	751
1368	8	5591	PRKDC	48848222	49035296	-	4173	MCM4	49036047	49052621	+	751
1369	6	353003	HCG4P5	30016669	30017558	-	3105	HLA-A	30018310	30021633	+	752
1370	11	79780	CCDC82	95725590	95762709	-	8690	JRKL	95763462	95766375	+	753
1371	19	54760	PCSK4	1432427	1441407	-	92840	REEP6	1442165	1448924	+	758
1372	6	6950	TCP1	160119520	160130725	-	29074	MRPL18	160131488	160139451	+	763
1373	X	7626	ZNF75	134247385	134305623	-	203523	ZNF449	134306387	134325004	+	764
1374	16	123879	DCUN1D3	20776897	20819161	-	57149	LOC57149	20819927	20843829	+	766
1375	22	388885	LOC388885	22995269	22996100	-	23384	KIAA0376	22996866	23143221	+	766
1376	1	51668	C1orf41	54159822	54183857	-	115353	LRRC42	54184625	54206427	+	768
1377	6	353001	HCG4P3	30080602	30081585	-	3137	HLA-J	30082353	30085127	+	768
1378	3	10195	ALG3	185442811	185449440	-	9718	ECE2	185450211	185493512	+	771
1379	15	730126	LOC730126	78459274	78482972	-	9915	ARNT2	78483747	78677333	+	775
1380	MT	4574	TRNS1	7446	7517	-	4566	TRNK	8296	8365	+	779
1381	16	646174	LOC646174	3483485	3485422	-	390671	LOC390671	3486202	3486784	+	780
1382	2	440925	LOC440925	171277207	171279323	-	389058	SP5	171280107	171282743	+	784
1383	17	125058	TBC1D16	75528414	75624242	-	55036	CCDC40	75625028	75689007	+	786
1384	6	442225	LOC442225	63960890	63963752	-	642489	FKBP1C	63964538	63980909	+	786
1385	17	2826	CCR10	38084961	38087371	-	8506	CNTNAP1	38088158	38105358	+	787
1386	7	43	ACHE	100325551	100331477	-	57876	MUC3B	100332265	100397181	+	788
1387	6	80868	HCG4P6	30000348	30001407	-	352994	P5-05	30002199	30002330	+	792
1388	9	138715	ARID3C	34611455	34618011	-	730097	LOC730097	34618803	34619240	+	792
1389	19	404664	C19orf31	4858742	4861019	-	29128	UHRF1	4861814	4913165	+	795
1390	2	84695	LOXL3	74613454	74634570	-	1796	DOK1	74635368	74638171	+	798
1391	1	7059	THBS3	153432003	153444314	-	4580	MTX1	153445114	153450249	+	800
1392	7	442316	LOC442316	57477349	57487349	-	442317	LOC442317	57488149	57489885	+	800
1393	14	730237	LOC730237	100574256	100576070	-	494325	MIRN376A1	100576871	100576938	+	801
1394	6	80868	HCG4P6	30000348	30001407	-	3138	HLA-K	30002215	30005466	+	808
1395	3	80218	NAT13	114920531	114947786	-	523	ATP6V1A	114948598	115013593	+	812
1396	10	9937	DCLRE1A	115584474	115603597	-	374354	NHLRC2	115604410	115658442	+	813
1397	22	7290	HIRA	17698224	17799219	-	64976	MRPL40	17800036	17803598	+	817
1398	2	285150	FLJ33534	11156577	11189798	-	130813	FLJ25143	11190630	11203603	+	832
1399	6	55274	PHF10	169845926	169865909	-	729088	LOC729088	169866742	169868116	+	833
1400	X	158572	LOC158572	49529674	49530459	-	389856	USP27X	49531294	49532967	+	835
1401	19	84922	FLJ14768	60794558	60802705	-	147807	ZNF524	60803542	60806316	+	837
1402	12	51258	MRPL51	6471577	6472718	-	9918	CNAP1	6473561	6511075	+	843
1403	1	728812	LOC728812	224315036	224316200	-	3020	H3F3A	224317044	224326326	+	844
1404	17	2793	GNGT2	44638596	44641742	-	51225	ABI3	44642588	44655586	+	846
1405	MT	4574	TRNS1	7446	7517	-	4509	ATP8	8367	8573	+	850
1406	14	5721	PSME2	23682414	23685695	-	55072	RNF31	23686546	23699706	+	851
1407	1	79707	NOL9	6507792	6537168	-	80835	TAS1R1	6538021	6562404	+	853
1408	14	730250	LOC730250	102090986	102092571	-	730251	LOC730251	102093431	102128736	+	860
1409	11	143684	FAM76B	95141765	95162429	-	9702	CEP57	95163290	95205502	+	861
1410	14	7597	ZBTB25	64023308	64040307	-	22890	ZBTB1	64041174	64070161	+	867
1411	10	54522	ANKRD16	5943695	5971352	-	84893	FBXO18	5972220	6019562	+	868
1412	19	126298	IRGQ	48787866	48791516	-	79177	ZNF576	48792384	48795996	+	868
1413	19	126328	NDUFA11	5845686	5855025	-	400673	VMAC	5855894	5861263	+	869
1414	3	11235	PDCD10	168884388	168935345	-	5274	SERPINI1	168936217	169026048	+	872
1415	17	7157	TP53	7512464	7531642	-	55135	WDR79	7532520	7547544	+	878
1416	1	2475	FRAP1	11089179	11245153	-	29914	UBIAD1	11246034	11268929	+	881
1417	8	50626	CYHR1	145660016	145661657	-	90990	KIFC2	145662546	145670307	+	889
1418	7	58508	MLL3	151462943	151764023	-	220832	FABP5L3	151764913	151771034	+	890
1419	7	402273	LOC402273	63247432	63278630	-	442320	LOC442320	63279523	63280907	+	893
1420	3	4485	MST1	49696391	49701099	-	63891	RNF123	49701994	49733966	+	895
1421	18	201456	FBXO15	69891585	69965929	-	29090	C18orf55	69966825	69977068	+	896
1422	6	7146	TNXA	32084369	32088120	-	373159	STK19P	32089025	32089939	+	905
1423	2	728319	LOC728319	96021317	96039181	-	729234	LOC729234	96040090	96051309	+	909
1424	5	693169	MIRN584	148422068	148422164	-	255187	LOC255187	148423073	148431283	+	909
1425	13	540	ATP7B	51404806	51483631	-	440138	ALG11	51484551	51501781	+	920
1426	X|NT_113966.1	728899	LOC728899	16346	20024	-	653560	LOC653560	20948	36397	+	924
1427	1	51060	TXNDC12	52258391	52293635	-	91408	BTF3L4	52294561	52326652	+	926
1428	6	10340	HIST1H2BPS2	27939819	27940158	-	8332	HIST1H2AL	27941086	27941555	+	928
1429	14	2079	ERH	68916598	68934774	-	55334	SLC39A9	68935704	68997021	+	930
1430	Y	377997	TSPYP2	7614843	7617634	-	646439	LOC646439	7618564	7618911	+	930
1431	21	2618	GART	33798139	33836286	-	6651	SON	33837220	33871682	+	934
1432	17	84923	FAM104A	68715100	68740013	-	55028	C17orf80	68740953	68755258	+	940
1433	3	131076	CCDC58	123561126	123584764	-	26355	C3orf28	123585713	123611651	+	949
1434	1	919	CD247	165666505	165754450	-	80701	AKR1D1P	165755400	165756447	+	950
1435	1	644213	LOC644213	119877693	119881686	-	441900	LOC441900	119882649	119890234	+	963
1436	11	9301	SNORD27	62379060	62379131	-	6520	SLC3A2	62380094	62412929	+	963
1437	12	644467	LOC644467	12612402	12655131	-	1389	CREBL2	12656098	12689308	+	967
1438	10	10730	YME1L1	27439389	27483327	-	84930	MASTL	27484298	27515854	+	971
1439	22	23784	ACTBL1	14636444	14667937	-	644618	LOC644618	14668909	14722783	+	972
1440	2	10190	TXNDC9	99301919	99319292	-	9669	EIF5B	99320266	99383160	+	974
1441	4	728339	LOC728339	191021608	191097987	-	2483	FRG1	191098968	191121353	+	981
1442	X	653364	LOC653364	48977320	48977904	-	28952	CCDC22	48978885	48994341	+	981
1443	9	642952	LOC642952	94695781	94696647	-	642959	LOC642959	94697631	94723663	+	984
1444	9	138151	BTBD14A	138043023	138126952	-	402382	LOC402382	138127944	138140161	+	992
1445	2	730088	LOC730088	233624749	233631818	-	653796	LOC653796	233632814	233703606	+	996
1446	19	9546	APBA3	3701771	3712673	-	116541	MRPL54	3713672	3718556	+	999

## Sheet: Mouse
SortID	Chromosome	GeneID	GeneSymbol	Start	End	Strand	GeneID	GeneSymbol	Start	End	Strand	Distance
1	16	223989	4921513D23Rik	13593990	13647600	-	670678	LOC670678	13646623	13647327	+	-977
2	2	227731	Slc25a25	32769853	32806527	-	71254	4933440H19Rik	32805562	32810581	+	-965
3	16	669877	LOC669877	88065781	88081359	-	74112	Usp16	88080396	88108362	+	-963
4	8	16373	Irx3	91554633	91557482	-	319388	D230002A01Rik	91556523	91563682	+	-959
5	17	21646	Tcte2	12716512	12766856	-	17356	Mllt4	12765901	12927798	+	-955
6	1	623172	LOC623172	196152050	196154702	-	18845	Plxna2	196153753	196345470	+	-949
7	11	670743	LOC670743	53806416	53807819	-	93736	Aff4	53806881	53877889	+	-938
8	6	545859	Vax2os2	84581507	84600830	-	24113	Vax2	84599893	84627478	+	-937
9	1	215690	Nav1	136307957	136454196	-	215714	LOC215714	136453260	136468437	+	-936
10	3	71004	4931440P22Rik	66059326	66061182	-	99929	Tiparp	66060250	66087354	+	-932
11	5	22190	Ubc	123629390	123637005	-	639281	LOC639281	123636082	123637549	+	-923
12	4	669472	LOC669472	8161546	8162792	-	320790	Chd7	8161879	8337693	+	-913
13	6	627096	LOC627096	137194056	137195922	-	320135	BC049715	137195014	137207282	+	-908
14	15	27373	Csnk1e	80143854	80167790	-	672768	LOC672768	80166884	80167904	+	-906
15	3	329626	A930011G24	37219573	37233836	-	14173	Fgf2	37232946	37289811	+	-890
16	12	94186	Strn3	46048528	46131829	-	11782	Ap4s1	46130980	46178991	+	-849
17	10	320949	D830039M14Rik	61488223	61490230	-	216011	Lrrc20	61489382	61596498	+	-848
18	2	319470	C530025M09Rik	150863349	150866655	-	433485	LOC433485	150865810	151039402	+	-845
19	5	672409	LOC672409	33047093	33047984	-	19822	Rnf4	33047150	33064110	+	-834
20	X	245525	B230358A15Rik	79146516	79282501	-	15203	Heph	79281667	79399488	+	-834
21	16	320099	B630019A10Rik	22983737	22987793	-	20440	St6gal1	22986975	23122860	+	-818
22	11	671474	LOC671474	106348357	106371661	-	77097	Tanc2	106370845	106712293	+	-816
23	8	672726	LOC672726	109549200	109550641	-	75871	4930566A11Rik	109549826	109568934	+	-815
24	4	110593	Prdm2	140904668	140990109	-	626575	LOC626575	140989302	140992402	+	-807
25	4	76824	2410166I05Rik	132108454	132118152	-	669644	LOC669644	132117349	132118411	+	-803
26	18	77805	Esco1	10434444	10478255	-	669730	LOC669730	10477455	10478151	+	-800
27	1	12823	Col19a1	24653334	24976858	-	68421	Lmbrd1	24976064	25157973	+	-794
28	7	72723	Zfp74	22211524	22232453	-	625421	LOC625421	22231690	22244368	+	-763
29	5	66138	Wbscr22	133655854	133667854	-	66114	Wbscr18	133667101	133668260	+	-753
30	3	11950	Atp5f1	106427194	106444675	-	70465	Wdr77	106443925	106454188	+	-750
31	1	74265	1700034H15Rik	193283702	193291259	-	22782	Slc30a1	193290513	193296979	+	-746
32	4	14748	Gpr3	130779174	130782341	-	69655	Cd164l2	130781597	130793814	+	-744
33	14	328479	6530402A20	113695539	113712413	-	432907	LOC432907	113711679	113713712	+	-734
34	1	269109	Dpp10	124080828	124798885	-	637749	LOC637749	124798156	124799745	+	-729
35	8	234362	AI449175	69009331	69023992	-	669949	LOC669949	69023265	69023998	+	-727
36	3	72039	Mccc1	35827354	35868158	-	654424	A330050B17Rik	35867432	35876444	+	-726
37	16	106205	Zc3h7a	10621329	10661011	-	67734	4930509G22Rik	10660289	10663547	+	-722
38	1	226976	4632411B12Rik	36837382	36871062	-	211430	4930533C12Rik	36870341	36923650	+	-721
39	14	218763	Lrrc3b	10695552	10777640	-	77981	B230110C06Rik	10776922	10778795	+	-718
40	14	56215	Acin1	45729713	45774809	-	58248	1700123O20Rik	45774094	45778618	+	-715
41	2	329504	Lcmt2	122094416	122107147	-	75894	Adal	122106440	122122880	+	-707
42	12	64113	Moap1	96958662	96975260	-	66622	5730410I19Rik	96974563	96994797	+	-697
43	3	241919	Slc7a14	31027996	31135076	-	670889	LOC670889	31134381	31134884	+	-695
44	7	18550	Furin	69884527	69898429	-	670490	LOC670490	69897737	69898743	+	-692
45	1	74013	3222401M22Rik	55721832	55778470	-	628004	LOC628004	55777781	55788206	+	-689
46	17	75462	1700001C19Rik	46440231	46464616	-	224833	AI661453	46463930	46497580	+	-686
47	4	671435	LOC671435	117441448	117442442	-	230700	Foxj3	117441756	117542223	+	-686
48	10	319850	6430590A10Rik	103518956	103520196	-	103098	Slc6a15	103519531	103570696	+	-665
49	10	18045	Nfyb	82900593	82916144	-	671830	LOC671830	82915496	82916227	+	-648
50	10	17246	Mdm2	117928455	117950429	-	671090	LOC671090	117949784	117950395	+	-645
51	X	634639	LOC634639	128810226	128810948	-	59026	Huwe1	128810307	128941655	+	-641
52	14	71147	Oxsm	11579544	11590827	-	59007	Ngly1	11590199	11652911	+	-628
53	12	669163	LOC669163	19042458	19043527	-	77480	C330002I19Rik	19042902	19131600	+	-625
54	1	93691	Klf7	64652207	64743059	-	671850	LOC671850	64742464	64743193	+	-595
55	17	106672	AI413582	26762138	26764069	-	619324	C130040N14Rik	26763481	26764589	+	-588
56	4	16561	Kif1b	144561250	144692772	-	671370	LOC671370	144692185	144692751	+	-587
57	7	627280	B430211C08Rik	10736788	10798685	-	670694	LOC670694	10798105	10798446	+	-580
58	19	669704	LOC669704	40537733	40539066	-	240665	Ccnj	40538490	40555661	+	-576
59	14	219158	2610301G19Rik	61073888	61089662	-	672684	LOC672684	61089095	61090501	+	-567
60	11	320757	A630052C17Rik	29175757	29177984	-	104570	AW011752	29177422	29223485	+	-562
61	17	671358	LOC671358	86429419	86430240	-	56468	Socs5	86429687	86459745	+	-553
62	2	320554	Tcp11l1	105583931	105616113	-	622282	LOC622282	105615560	105616725	+	-553
63	19	619307	9430078G10Rik	6423147	6425254	-	225876	Fbxl11	6424702	6505067	+	-552
64	13	625121	LOC625121	14886692	14887366	-	14634	Gli3	14886818	15150551	+	-548
65	10	641387	1700120B22Rik	63283028	63284485	-	67345	Herc4	63283945	63358314	+	-540
66	5	72145	Wdfy3	99402847	99638441	-	625734	LOC625734	99637903	99638747	+	-538
67	10	216233	Socs2	95635375	95640168	-	669727	LOC669727	95639632	95640477	+	-536
68	18	433208	LOC433208	85309589	85311362	-	240479	B230399E16Rik	85310829	85330811	+	-533
69	18	639653	LOC639653	77607036	77609130	-	225742	St8sia5	77608620	77678315	+	-510
70	2	70986	4931422A03Rik	104873259	104907157	-	57443	Fbxo3	104906648	104944327	+	-509
71	7	66356	2310008H09Rik	108488361	108498859	-	670145	LOC670145	108498353	108620375	+	-506
72	11	432555	LOC432555	49251994	49265798	-	18356	Olfr56	49265296	49512164	+	-502
73	7	232827	Nalp2	4661196	4712271	-	272350	LOC272350	4711778	4721786	+	-493
74	7	74204	Xpo6	115954774	116054157	-	628966	LOC628966	116053667	116054271	+	-490
75	12	52690	Setd3	102363645	102436500	-	12454	Ccnk	102436011	102456793	+	-489
76	17	671116	LOC671116	83813114	83813674	-	213556	Plekhh2	83813189	83924061	+	-485
77	7	672775	LOC672775	31264952	31266892	-	75835	1700108E19Rik	31266416	31286499	+	-476
78	14	69156	Comtd1	16963294	16966343	-	319486	A430057M04Rik	16965880	16975025	+	-463
79	3	670486	LOC670486	152977931	152979525	-	108946	Zzz3	152979070	153041936	+	-455
80	11	67279	Med31	72812952	72816820	-	75304	4930563E22Rik	72816366	72819678	+	-454
81	16	11957	Atp5j	85451149	85458850	-	14390	Gabpa	85458400	85487120	+	-450
82	8	669161	LOC669161	3586547	3589466	-	66682	Trappc5	3589024	3593767	+	-442
83	8	110877	Slc18a1	68428714	68479892	-	11966	Atp6v1b2	68479455	68504377	+	-437
84	12	12499	Entpd5	79069352	79105165	-	672488	LOC672488	79104730	79105251	+	-435
85	7	117229	Stk33	98866273	99026169	-	74293	1700095J03Rik	99025734	99032016	+	-435
86	6	623673	LOC623673	125818321	125818974	-	30853	Mlf2	125818540	125823208	+	-434
87	2	76688	Arfrp1	179690062	179697591	-	229007	Zgpat	179697158	179712917	+	-433
88	11	76719	1700081L11Rik	105117011	105253243	-	632675	LOC632675	105252811	105253221	+	-432
89	5	64339	Fndc4	29960528	29964122	-	672183	LOC672183	29963691	29964122	+	-431
90	5	669422	LOC669422	42182237	42183633	-	231207	Cpeb2	42183207	42235526	+	-426
91	9	672026	LOC672026	43991593	43992291	-	672031	LOC672031	43991869	44052561	+	-422
92	8	442802	C330011M18Rik	83760562	83762613	-	19724	Rfx1	83762192	83792535	+	-421
93	9	386552	LOC386552	65611096	65611680	-	74388	Dpp8	65611259	65660922	+	-421
94	7	434249	LOC434249	120799880	120805147	-	101476	Plekha1	120804727	120888462	+	-420
95	11	319412	D830013H23Rik	102022784	102024424	-	54409	Ramp2	102024012	102025928	+	-412
96	10	671350	LOC671350	13778990	13856846	-	15273	Hivep2	13856438	14042428	+	-408
97	9	102680	Xtrp3s1	125076286	125118992	-	12769	Ccr9	125118586	125224185	+	-406
98	3	670851	LOC670851	30911289	30913460	-	20482	Skil	30913059	30940780	+	-401
99	11	74302	Mtmr3	4341272	4453058	-	671596	LOC671596	4452659	4453279	+	-399
100	11	194974	Sunc1	8925724	8958607	-	626870	LOC626870	8958208	8978828	+	-399
101	11	672215	LOC672215	68789947	68963749	-	672220	LOC672220	68963354	68963548	+	-395
102	9	672104	LOC672104	96718140	96718703	-	211586	Tfdp2	96718308	96841652	+	-395
103	11	69922	Vrk2	26503981	26625366	-	628586	LOC628586	26624981	26626663	+	-385
104	X	102866	Pls3	58772621	58862104	-	669444	LOC669444	58861724	58904537	+	-380
105	9	629557	LOC629557	52342503	52389474	-	19684	Rdx	52389096	52429507	+	-378
106	1	669765	LOC669765	133147777	133148238	-	213417	Klhdc8a	133147862	133156593	+	-376
107	15	12651	Chkb	90267746	90271278	-	319362	C730034F03Rik	90270902	90274187	+	-376
108	4	329790	A630034I12Rik	10664961	10675333	-	12448	Ccne2	10674960	10688288	+	-373
109	8	672680	LOC672680	107279106	107279570	-	66894	Wwp2	107279202	107402562	+	-368
110	17	68842	Tulp4	3002523	3082101	-	669088	LOC669088	3081736	3087657	+	-365
111	2	20402	Zfp106	121464168	121519138	-	670629	LOC670629	121518773	121519285	+	-365
112	3	670071	LOC670071	97982562	97983125	-	108097	Prkab2	97982761	97997632	+	-364
113	7	672048	LOC672048	92076909	92094383	-	20866	Stim1	92094019	92262795	+	-364
114	10	669826	LOC669826	61693400	61693855	-	20224	Sar1a	61693493	61706470	+	-362
115	11	66102	Cxcl16	71041342	71047092	-	574428	Zmynd15	71046730	71053307	+	-362
116	12	59032	4930511A21Rik	49680346	49767739	-	66132	1110008L16Rik	49767381	49846966	+	-358
117	7	97423	R74862	133470377	133489603	-	12520	Cd81	133489249	133504182	+	-354
118	5	269702	Mphosph9	122349365	122426869	-	72650	2810006K23Rik	122426516	122439590	+	-353
119	16	21787	Tfg	56875442	56902464	-	672840	LOC672840	56902117	56902458	+	-347
120	5	74234	1700022K14Rik	64836351	64839122	-	333789	B3bp	64838777	64903382	+	-345
121	8	67184	Ndufa13	69293169	69301547	-	83984	Tssk6	69301204	69302507	+	-343
122	5	71382	Pex1	10248564	10291062	-	269623	C030048B08Rik	10290720	10303146	+	-342
123	5	18669	Abcb1b	5001552	5069733	-	330031	A230021K14	5069396	5093383	+	-337
124	9	17436	Mod1	87524432	87639643	-	319556	A330041J22Rik	87639306	87645099	+	-337
125	11	30944	Zfp354c	51229241	51245730	-	670416	LOC670416	51245396	51245803	+	-334
126	4	622208	LOC622208	40483612	40486420	-	15502	Dnaja1	40486086	40498517	+	-334
127	1	70861	4921521F21Rik	65658292	65673142	-	671937	LOC671937	65672810	65673829	+	-332
128	11	672384	LOC672384	19897437	19902003	-	114716	Spred2	19901671	20000061	+	-332
129	7	233064	Wdr62	22517959	22558245	-	75629	1700020L13Rik	22557918	22568063	+	-327
130	13	110052	Dek	46725396	46746798	-	670108	LOC670108	46746475	46747119	+	-323
131	16	224105	Pak2	31805244	31865901	-	672211	LOC672211	31865578	31866006	+	-323
132	2	671888	LOC671888	178445600	178446076	-	228983	Osbpl2	178445762	178488182	+	-314
133	2	669153	LOC669153	153028709	153031312	-	12995	Csnk2a1	153031000	153087058	+	-312
134	6	671032	LOC671032	4609567	4610118	-	243725	Ppp1r9a	4609806	4870392	+	-312
135	7	78552	E130201H02Rik	110242586	110243437	-	637957	LOC637957	110243129	110274717	+	-308
136	14	72662	2810028N01Rik	90252674	90275144	-	52023	D14Ertd581e	90274837	90431379	+	-307
137	5	19092	Prkg2	96462711	96567559	-	670477	LOC670477	96567261	96567890	+	-298
138	4	77032	2610029I01Rik	21339586	21359429	-	77593	Usp45	21359136	21421150	+	-293
139	5	215707	Ccdc92	123072904	123100092	-	624293	LOC624293	123099806	123100216	+	-286
140	6	670939	LOC670939	129284072	129284464	-	14235	Foxm1	129284181	129297094	+	-283
141	4	319247	9530080O11Rik	93692442	93700476	-	77963	Hook1	93700200	93757119	+	-276
142	9	670872	LOC670872	121567095	121567799	-	245049	Myrip	121567523	121740239	+	-276
143	9	670737	LOC670737	32828734	32829357	-	23871	Ets1	32829083	32892058	+	-274
144	10	52717	D10Ertd641e	59967110	59982363	-	69090	Ascc1	59982090	60084823	+	-273
145	6	104263	Jmjd1a	72465856	72509379	-	669228	LOC669228	72509107	72509798	+	-272
146	2	14617	Gja9	114941168	114945186	-	320846	A530058N18Rik	114944918	114963859	+	-268
147	17	106794	Dhx57	79513992	79566105	-	378462	Morn2	79565841	79573223	+	-264
148	15	672897	LOC672897	86530339	86531121	-	19013	Ppara	86530858	86599170	+	-263
149	16	224020	Pik4ca	16753711	16878053	-	67474	Snap29	16877790	16902425	+	-263
150	19	329078	Emx2os	59490598	59524526	-	13797	Emx2	59524263	59531294	+	-263
151	1	78255	Ralgps2	157923679	158056189	-	78167	4930439D14Rik	158055927	158056673	+	-262
152	11	72129	Pex13	23674770	23694227	-	74467	4933435A13Rik	23693965	23761274	+	-262
153	16	76872	4930432J16Rik	16609437	16617664	-	69101	1810015A11Rik	16617415	16619279	+	-249
154	11	73635	1700113I22Rik	102197648	102204167	-	217201	Rundc1	102203919	102214294	+	-248
155	13	15387	Hnrpk	57907226	57917791	-	74386	4932432N11Rik	57917543	57926503	+	-248
156	3	74414	Polr3c	97016396	97032534	-	67845	Zfp364	97032286	97095504	+	-248
157	14	670795	LOC670795	39131466	39132519	-	218975	C130032J12Rik	39132272	39157181	+	-247
158	2	329559	Zfp335	165844806	165864766	-	629777	LOC629777	165864522	165873084	+	-244
159	2	669769	LOC669769	28849063	28849497	-	19730	Ralgds	28849256	28889226	+	-241
160	2	227682	Trub2	30112433	30124824	-	227683	Coq4	30124585	30134065	+	-239
161	13	66410	Mterfd1	64402945	64423887	-	19210	Ptdss1	64423650	64489143	+	-237
162	19	435588	LOC435588	10891064	10892126	-	60361	Ms4a4b	10891891	10948958	+	-235
163	19	381218	4430402I18Rik	28676779	28717872	-	74411	Ppapdc2	28717638	28720512	+	-234
164	7	52443	Mrpl48	90364732	90424176	-	19346	Rab6	90423943	90457697	+	-233
165	12	52504	2810429O05Rik	4079608	4108644	-	69709	2410017P09Rik	4108413	4114698	+	-231
166	10	72068	Cnot2	116712251	116809050	-	327824	5330438D12Rik	116808820	116811054	+	-230
167	2	263876	Spata2	168456452	168474790	-	81018	Zfp313	168474561	168498097	+	-229
168	9	54371	Chst2	95930544	95932765	-	672049	LOC672049	95932538	95934597	+	-227
169	9	624825	LOC624825	73442438	73442902	-	235472	Prtg	73442678	73550803	+	-224
170	13	17686	Msh3	89524595	89666671	-	13361	Dhfr	89666451	89700971	+	-220
171	2	227923	A930012O16Rik	57766814	57769089	-	14571	Gpd2	57768878	57901190	+	-211
172	5	170823	Glmn	105223687	105271403	-	231571	AW060207	105271201	105331263	+	-202
173	8	70625	Crsp7	71874636	71928417	-	670608	LOC670608	71928215	71929108	+	-202
174	7	321008	6330408A02Rik	9381993	9400620	-	16881	Lig1	9400423	9434580	+	-197
175	6	17193	Mbd4	116632672	116643965	-	81896	Ift122	116643772	116713867	+	-193
176	2	67382	Brd3	27749745	27777856	-	669696	LOC669696	27777669	27778532	+	-187
177	5	68098	Rchy1	91605050	91619214	-	381650	Thap6	91619028	91628388	+	-186
178	8	632092	LOC632092	79245979	79246950	-	73945	Otud4	79246764	79284844	+	-186
179	1	226551	AI848100	162998602	163059740	-	671881	LOC671881	163059556	163060122	+	-184
180	12	217734	Pomt2	81820469	81861184	-	14874	Gstz1	81861000	81878007	+	-184
181	2	229004	Gmeb2	179583589	179619992	-	672022	LOC672022	179619809	179632592	+	-183
182	4	242408	4930412F15Rik	42494278	42503515	-	242409	4930500O05Rik	42503333	42527336	+	-182
183	7	66411	Ckap1	22502164	22509941	-	69920	Polr2i	22509760	22511545	+	-181
184	X	18679	Phka1	85376098	85503323	-	670979	LOC670979	85503143	85516193	+	-180
185	10	216119	A130042E20Rik	76897000	76906545	-	54387	Mcm3ap	76906369	76953398	+	-176
186	5	231327	Ppat	76428932	76466777	-	67054	Paics	76466610	76482572	+	-167
187	6	320560	D030011O10Rik	149755198	149842938	-	672387	LOC672387	149842773	149843195	+	-165
188	17	386612	Thoc6	22855729	22860816	-	353502	Hcfc1r1	22860654	22862570	+	-162
189	13	67486	Polr3g	78770188	78807927	-	72852	2900024O10Rik	78807769	78848329	+	-158
190	14	277133	Dock5	58888648	59069981	-	672641	LOC672641	59069825	59070193	+	-156
191	19	66360	2310002J21Rik	53944660	53958573	-	56392	Shoc2	53958419	54048669	+	-154
192	7	107503	Atf5	34378236	34382550	-	18226	Nup62	34382398	34396785	+	-152
193	4	319865	E130114P18Rik	95328654	95539927	-	18027	Nfia	95539778	95875573	+	-149
194	17	18038	Nfkbil1	34332150	34348555	-	66237	Atp6v1g2	34348408	34350576	+	-147
195	15	105827	Amigo2	98136212	98139157	-	239647	BC038822	98139014	98285863	+	-143
196	7	69748	Aldh16a1	34708651	34721479	-	68845	Nop17	34721339	34726924	+	-140
197	9	246735	AY074887	55483501	55484240	-	26441	Psma4	55484101	55491272	+	-139
198	15	16469	Jrk	75165021	75171906	-	66769	4933427E11Rik	75171770	75172983	+	-136
199	18	225280	D030070L09Rik	24221768	24329900	-	14423	Galnt1	24329769	24408532	+	-131
200	6	338523	A630082K20Rik	39331818	39399151	-	669545	LOC669545	39399020	39399726	+	-131
201	11	11430	Acox1	117068411	117095370	-	69535	2310004N24Rik	117095240	117111652	+	-130
202	3	20439	Siah2	59219992	59237448	-	669685	LOC669685	59237321	59251005	+	-127
203	14	105504	Exoc5	40858644	40913802	-	74385	4932432K03Rik	40913684	40934858	+	-118
204	17	69392	1700024P12Rik	6097476	6098538	-	328734	D030013I16Rik	6098420	6118294	+	-118
205	11	212706	C330016O10Rik	52053217	52061207	-	97775	D930048N14Rik	52061090	52067396	+	-117
206	14	70561	5730420B22Rik	36946298	37031730	-	70713	6330416L11Rik	37031620	37058682	+	-110
207	11	15248	Hic1	75780308	75782928	-	672712	LOC672712	75782820	75783696	+	-108
208	1	68736	1110034B05Rik	57944243	57962686	-	68115	9430016H08Rik	57962579	57971916	+	-107
209	10	103080	39335	59121137	59200386	-	268301	C820004L04Rik	59200281	59205249	+	-105
210	12	654309	Nrp	82157667	82158173	-	380773	1810035L17Rik	82158068	82164075	+	-105
211	2	277343	Wfdc8	165545758	165563222	-	433502	Wfdc6b	165563118	165594635	+	-104
212	3	435726	LOC435726	32325854	32364405	-	67778	Zfp639	32364302	32374446	+	-103
213	8	74015	Fcho1	71093206	71110318	-	637377	LOC637377	71110219	71150326	+	-99
214	16	12846	Comt	17881899	17900750	-	26462	Txnrd2	17900652	17953296	+	-98
215	7	101544	Zfp575	16822429	16826232	-	66071	Ethe1	16826134	16847524	+	-98
216	2	72326	2500004C02Rik	154148122	154151772	-	228790	Asxl1	154151679	154209986	+	-93
217	11	78294	Rps27a	29545717	29547916	-	73324	1700034F02Rik	29547826	29578227	+	-90
218	3	242050	Igsf10	59869528	59897038	-	669740	LOC669740	59896948	59903947	+	-90
219	1	635567	LOC635567	106721249	106741442	-	98432	Phlpp	106741358	106964745	+	-84
220	7	434168	LOC434168	29080603	29084372	-	233147	9430025M13Rik	29084295	29112087	+	-77
221	14	22380	Wbp4	70411297	70432806	-	13709	Elf1	70432732	70533934	+	-74
222	8	102032	AI316807	21191833	21206074	-	20516	Slc20a2	21206001	21298341	+	-73
223	14	223267	BC006662	114147472	114169715	-	654799	4930594M22Rik	114169647	114186022	+	-68
224	8	671524	LOC671524	84667217	84670800	-	21672	Prdx2	84670733	84675919	+	-67
225	19	670305	LOC670305	5722020	5722313	-	12794	Cnih2	5722251	5727731	+	-62
226	17	75210	Prr3	35057721	35065533	-	14670	Gna-rs1	35065472	35073714	+	-61
227	6	65963	1810009M01Rik	49183647	49190621	-	66058	0610011I04Rik	49190566	49195651	+	-55
228	12	72658	2700097O09Rik	49438925	49473378	-	670736	LOC670736	49473324	49490593	+	-54
229	15	17189	Mb	77515924	77550783	-	71939	Apol6	77550730	77555608	+	-53
230	4	670457	LOC670457	58081559	58082609	-	670466	LOC670466	58082557	58108628	+	-52
231	X	670908	LOC670908	84964412	84977325	-	69713	Pin4	84977282	84989998	+	-43
232	11	54351	Rai12	70551911	70564606	-	67181	Dullard	70564564	70575484	+	-42
233	11	672560	LOC672560	121236077	121294340	-	238021	Fscn2	121294300	121300936	+	-40
234	7	78329	2310010J17Rik	79872744	79878638	-	233489	Picalm	79878605	79957233	+	-33
235	11	21877	Tk1	118725371	118735798	-	71562	Afmid	118735769	118749757	+	-29
236	9	74766	Yipf2	21663022	21667086	-	69773	1810026J23Rik	21667062	21673920	+	-24
237	16	19385	Ranbp1	17711608	17720496	-	15547	Htf9c	17720473	17725300	+	-23
238	2	669752	LOC669752	28775871	28777290	-	241289	Gm347	28777268	28784835	+	-22
239	2	228994	Ythdf1	179236255	179252815	-	329581	Birc7	179252793	179265209	+	-22
240	2	213696	BC019755	123276838	123286978	-	99439	Duox1	123286960	123321338	+	-18
241	10	546486	LOC546486	127691016	127691971	-	17299	Mettl1	127691968	127695497	+	-3
242	11	192986	Cyb5d2	73378453	73397198	-	195018	Zzef1	73397197	73528415	+	-1
243	11	27029	Sgsh	120268398	120280408	-	268512	Slc26a11	120280411	120306454	+	3
244	16	66690	4432406C05Rik	8111774	8115744	-	54128	Pmm2	8115750	8135757	+	6
245	17	627814	LOC627814	19599897	19629725	-	381065	LOC381065	19629734	19630764	+	9
246	9	235043	BC010787	21997950	22004403	-	67119	2510048L02Rik	22004412	22012813	+	9
247	4	433810	LOC433810	148796984	148907648	-	671751	LOC671751	148907660	148908653	+	12
248	7	243963	Zfp473	34294938	34314081	-	101568	Vrk3	34314093	34343500	+	12
249	X	211612	Ptchd1	132513194	132562980	-	670879	LOC670879	132562992	132563453	+	12
250	2	228966	Ppp1r3d	176723735	176727050	-	71532	9030418K01Rik	176727063	176734706	+	13
251	5	70103	Znhit1	135606819	135609020	-	26433	Plod3	135609033	135618550	+	13
252	7	210541	Gm581	34743209	34748029	-	114640	Tifp39	34748042	34748698	+	13
253	12	70369	Bag5	105983595	105986844	-	68020	2810002N01Rik	105986859	106007805	+	15
254	19	226139	Cox15	43625830	43643686	-	66388	Cutc	43643701	43659337	+	15
255	4	669460	LOC669460	99316397	99324102	-	72685	Dnajc6	99324118	99414778	+	16
256	3	74645	4930431B09Rik	100572257	100590108	-	545557	LOC545557	100590127	100624650	+	19
257	11	68979	Nol11	107973449	107996049	-	671692	LOC671692	107996071	107998492	+	22
258	5	68017	Ftsj2	139224508	139228732	-	17766	Nudt1	139228756	139234970	+	24
259	17	76030	5830433I10Rik	14824275	14825526	-	12648	Chd1	14825553	14890461	+	27
260	5	208606	1500011J06Rik	121828668	121849771	-	208628	Kntc1	121849798	121922214	+	27
261	8	629757	LOC629757	127081714	127082079	-	93742	Pard3	127082107	127649374	+	28
262	18	672360	LOC672360	56117891	56121553	-	672364	LOC672364	56121582	56123006	+	29
263	6	669070	LOC669070	70970989	70973146	-	669076	LOC669076	70973178	70974537	+	32
264	X	72621	Pdzd11	83461311	83464312	-	16571	Kif4	83464345	83563769	+	33
265	4	50793	Orc3l	34225089	34270636	-	109093	Rarsl	34270670	34315857	+	34
266	8	670316	LOC670316	20099610	20099876	-	670326	LOC670326	20099910	20124527	+	34
267	1	68972	Tatdn3	192422022	192440125	-	381318	4833432M17Rik	192440161	192461773	+	36
268	11	268465	Eme1	95407802	95416966	-	94064	Mrpl27	95417003	95423299	+	37
269	5	671770	LOC671770	26343391	26343798	-	433862	LOC433862	26343835	26344545	+	37
270	X	245684	Cnksr2	134784502	135006260	-	671018	LOC671018	135006297	135006851	+	37
271	15	432945	LOC432945	40682644	40708578	-	671284	LOC671284	40708616	40709735	+	38
272	19	66387	Nudt8	6822768	6824290	-	73788	4833408A19Rik	6824328	6825321	+	38
273	11	217011	Nle1	83560847	83568447	-	217012	Unc45b	83568486	83602442	+	39
274	11	69747	2410012H22Rik	62700101	62714326	-	72795	Ttc19	62714366	62748134	+	40
275	2	59030	Mkks	137901041	137918160	-	74243	2210009G21Rik	137918200	138096625	+	40
276	11	68299	Vps53	76664890	76798253	-	116972	2310047D13Rik	76798294	76832084	+	41
277	2	68112	Sdccag3	26669228	26675173	-	66865	Pmpca	26675215	26682988	+	42
278	7	22276	Uros	123684269	123707301	-	66165	Bccip	123707343	123719448	+	42
279	11	20926	Supt6h	78845457	78884252	-	20316	Sdf2	78884296	78894036	+	44
280	3	20193	S100a1	91356906	91360260	-	20196	S100a13	91360304	91370083	+	44
281	11	66358	2310004I24Rik	67614084	67628776	-	52892	Sco1	67628821	67643624	+	45
282	11	12467	Cct6b	83378991	83423640	-	66983	Ccdc16	83423685	83426422	+	45
283	11	66048	Tmem93	73776441	73777945	-	76281	Tax1bp3	73777991	73782955	+	46
284	12	671019	LOC671019	107279517	107293590	-	217893	Pacs2	107293636	107353418	+	46
285	17	240047	Mmp25	22815444	22831255	-	212733	BC038613	22831301	22855731	+	46
286	6	66087	Tmem111	114425800	114442553	-	211651	Fancd2	114442600	114507391	+	47
287	10	66094	Lsm7	81324217	81326604	-	73218	3110056O03Rik	81326652	81340100	+	48
288	16	622757	LOC622757	13264373	13265207	-	106298	Rrn3	13265255	13299388	+	48
289	8	71986	Ddx28	105854620	105856431	-	66369	Dus2l	105856479	105898888	+	48
290	9	74498	Gorasp1	121186543	121198497	-	74052	ttc21a	121198545	121228710	+	48
291	11	67726	1810073G14Rik	57990478	58026587	-	216760	Mfap3	58026637	58041895	+	50
292	8	72552	Hsdl1	119571115	119584352	-	68270	Lrrc50	119584404	119619683	+	52
293	17	21647	Tcte3	14119490	14133892	-	381062	9030025P20Rik	14133945	14172254	+	53
294	19	54683	Prdx5	3093351	3096177	-	67674	0610038D11Rik	3096230	3097555	+	53
295	7	66491	Polr2l	131725784	131729110	-	64540	Tspan4	131729165	131748134	+	55
296	3	329735	4933431E20Rik	108384796	108389123	-	14866	Gstm5	108389179	108392010	+	56
297	6	622129	LOC622129	148164187	148202452	-	67015	Ccdc91	148202508	148359990	+	56
298	19	66072	0610038F07Rik	9838415	9861061	-	269061	5730453I16Rik	9861118	9883510	+	57
299	2	99334	Zfp690	122126897	122137461	-	51885	D2Ertd435e	122137518	122163422	+	57
300	6	243771	Parp12	39279457	39311047	-	75379	4930599N23Rik	39311106	39312653	+	59
301	10	109284	C030046I01Rik	80367386	80374245	-	114229	Kiss1r	80374305	80379517	+	60
302	17	71682	Wdr27	13980458	14103483	-	67912	1600012H06Rik	14103543	14106295	+	60
303	4	100226	Stx12	130419415	130449944	-	669316	LOC669316	130450005	130451693	+	61
304	1	227394	Slco4c1	97348201	97402367	-	329217	9530060I07	97402429	97408091	+	62
305	12	207921	A830093I24Rik	4623018	4649944	-	382562	Pfn4	4650007	4658978	+	63
306	15	673045	LOC673045	101561646	101562008	-	23994	Dazap2	101562071	101567108	+	63
307	5	14255	Flt3	146281074	146356630	-	606519	Map1lc3-ps3	146356694	146357383	+	64
308	6	669427	LOC669427	38057278	38062286	-	21848	Trim24	38062350	38158842	+	64
309	2	68349	Ndufs3	91857120	91866880	-	67136	Kbtbd4	91866945	91872719	+	65
310	8	109006	Ciapin1	94627256	94645731	-	67914	Coq9	94645796	94662276	+	65
311	1	19076	Prim2	33908055	34123347	-	67503	1700001G17Rik	34123413	34124295	+	66
312	11	66431	1810049H13Rik	121389420	121390879	-	67291	3110023B02Rik	121390945	121397172	+	66
313	3	99712	Cept1	106983989	107029698	-	67171	Tmem77	107029764	107056787	+	66
314	4	212555	Pqlc2	136925206	136937489	-	110198	Akr7a5	136937555	136945236	+	66
315	10	76563	Qrsl1	43970763	43998422	-	170728	Rtn4ip1	43998490	44044583	+	68
316	15	67197	Zcrb1	94262617	94274794	-	223828	Pphln1	94274862	94367968	+	68
317	Un|NW_031336.1	71678	0610010K06Rik	249700	270340	-	108909	2610208M17Rik	270408	297524	+	68
318	1	111175	Pecr	72937143	72962484	-	271711	A830020B06Rik	72962553	72981177	+	69
319	17	12607	Cebpz	78174675	78192503	-	73694	2410091C18Rik	78192572	78202937	+	69
320	18	67655	Ctdp1	80985558	81047383	-	669389	LOC669389	81047453	81048382	+	70
321	4	230233	Ikbkap	55649094	55700549	-	230234	BC026590	55700619	55707895	+	70
322	19	14156	Fen1	9537291	9542095	-	69038	1810006K21Rik	9542166	9546070	+	71
323	9	67010	Rbm7	48764070	48770667	-	434402	MGC5739	48770738	48792894	+	71
324	X	636756	LOC636756	25605399	25605716	-	544878	LOC544878	25605787	25605939	+	71
325	11	21681	Thoc4	121529116	121532965	-	66156	Anapc11	121533037	121542809	+	72
326	19	56626	Poll	45460140	45468821	-	226162	5330431N19Rik	45468893	45486565	+	72
327	4	381544	Gm1661	114976530	115013764	-	68777	Tmem53	115013836	115030524	+	72
328	5	208144	Dhx37	123661292	123680981	-	669116	LOC669116	123681053	123682703	+	72
329	1	27045	Nit1	172620482	172623869	-	18637	Pfdn2	172623942	172636485	+	73
330	1	74717	Spata17	188179493	188345521	-	67769	Gpatc2	188345595	188480718	+	74
331	2	98828	G431001I09Rik	5800529	5851434	-	53893	Nudt5	5851508	5875234	+	74
332	5	58227	9630031F12Rik	44500996	44610228	-	319251	9630001P10Rik	44610302	44613074	+	74
333	5	74673	Spdyb	142344816	142360081	-	231866	Zfp12	142360156	142372807	+	75
334	14	219114	F630043A04Rik	48940093	48959694	-	67840	Mrp63	48959770	48962276	+	76
335	14	67467	1200011I18Rik	67017646	67042271	-	27275	Nufip1	67042347	67068970	+	76
336	2	78797	Ndor1	25526197	25536756	-	227615	C730025P13Rik	25536832	25537669	+	76
337	14	30877	Gnl3	26111022	26117650	-	66923	Pb1	26117727	26220184	+	77
338	1	57751	Rnf25	75312516	75320141	-	269209	Stk36	75320219	75355664	+	78
339	2	672625	LOC672625	76496042	76525448	-	229279	Hnrpa3	76525526	76535705	+	78
340	11	671272	LOC671272	58606326	58613832	-	69125	Cnot8	58613911	58628464	+	79
341	12	73204	3110056K07Rik	65643114	65649403	-	238247	Arid4a	65649482	65735712	+	79
342	4	669147	LOC669147	129466606	129467532	-	623230	LOC623230	129467611	129468617	+	79
343	8	74549	9130404D08Rik	69418412	69442564	-	70616	Sf4	69442643	69472534	+	79
344	Un|NW_021433.1	635470	LOC635470	2744	3258	-	621290	LOC621290	3337	5401	+	79
345	15	69694	Tatdn1	59312249	59356183	-	66218	Ndufb9	59356263	59361942	+	80
346	13	380840	BC034664	35357860	35497484	-	69955	Fars2	35497565	35924499	+	81
347	17	22084	Tsc2	23784610	23821052	-	18207	Nthl1	23821133	23827260	+	81
348	7	75736	Bcl2l12	34557809	34564163	-	54131	Irf3	34564244	34569556	+	81
349	7	93790	Nipa2	45636320	45666921	-	320845	A230056P14Rik	45667002	45684923	+	81
350	17	214505	Gnptg	24426214	24432013	-	68327	0610007P22Rik	24432096	24434692	+	83
351	2	67578	4930424G05Rik	123090995	123157008	-	74401	4933406J08Rik	123157091	123177029	+	83
352	12	12499	Entpd5	79069352	79105165	-	72873	2900006K08Rik	79105250	79129924	+	85
353	7	64384	Sirt3	131116214	131134855	-	23997	Psmd13	131134940	131151062	+	85
354	17	672733	LOC672733	35301311	35316543	-	546689	LOC546689	35316629	35316817	+	86
355	5	442795	E130018O15Rik	34087672	34096996	-	15371	Hmx1	34097082	34101035	+	86
356	5	384281	2010003O18Rik	113301466	113309385	-	69076	Triap1	113309471	113311776	+	86
357	9	68721	1110032A03Rik	51098943	51104267	-	382137	D630004A14Rik	51104353	51108785	+	86
358	10	117600	Srgap1	122063004	122326796	-	671408	LOC671408	122326883	122327437	+	87
359	2	68475	Ssna1	25546916	25553795	-	99152	Anapc2	25553882	25567298	+	87
360	2	241624	Exdl1	120463982	120492154	-	56398	1500003O03Rik	120492241	120531315	+	87
361	1	73122	Tgfbrap1	43566100	43619760	-	98404	AI597479	43619848	43637091	+	88
362	7	101437	Dhx32	123719348	123774025	-	66930	Fank1	123774113	123879676	+	88
363	2	18041	Nfs1	156968478	156989345	-	67067	2010100O12Rik	156989434	156990953	+	89
364	2	20930	Surf1	27199590	27202485	-	20931	Surf2	27202575	27206326	+	90
365	2	67532	Mfap1	122426932	122475855	-	241627	Wdr76	122475946	122511036	+	91
366	9	20776	Tmie	111972787	111986823	-	235633	Als2cl	111986914	112010061	+	91
367	4	68920	1110065P20Rik	122172512	122173714	-	230734	Yrdc	122173806	122178266	+	92
368	5	100608	Noc4l	108350674	108355637	-	69663	Ddx51	108355729	108362751	+	92
369	9	270156	AU019823	50939748	50953111	-	72614	2700059L22Rik	50953203	50960862	+	92
370	11	20913	Stxbp4	91231374	91391053	-	69802	Cox11	91391146	91397909	+	93
371	9	66925	Sdhd	50930854	50938325	-	30057	Timm8b	50938418	50939826	+	93
372	13	210009	Mtrr	65619719	65639743	-	69577	2310010B21Rik	65639837	65649911	+	94
373	3	433658	LOC433658	141973677	141974342	-	22253	Unc5c	141974436	142343930	+	94
374	8	234852	Pcoln3	123276471	123284945	-	320869	4732415M23Rik	123285039	123289112	+	94
375	15	223593	E430025E21Rik	59755932	59797952	-	68501	1110014D18Rik	59798047	60028478	+	95
376	X	669909	LOC669909	119788553	119799442	-	19139	Prps1	119799537	119818927	+	95
377	15	68537	Mrpl13	55904245	55927462	-	105837	Mtbp	55927558	55996004	+	96
378	4	70941	4921539E11Rik	100937556	100997582	-	71650	4930456L15Rik	100997678	101018553	+	96
379	8	66523	2810004N23Rik	124836398	124859554	-	14712	Gnpat	124859650	124887905	+	96
380	6	66116	Cml1	86763095	86768600	-	69786	Tprkb	86768697	86783348	+	97
381	8	669349	LOC669349	4599568	4600394	-	623223	LOC623223	4600491	4611978	+	97
382	13	69716	Trip13	70990468	71016910	-	105246	AL022779	71017008	71040022	+	98
383	13	67285	Sdccag10	102049409	102232630	-	67288	3110031B13Rik	102232728	102254149	+	98
384	3	66500	Slc30a7	116283095	116343713	-	58193	Extl2	116343811	116366074	+	98
385	4	72098	Tmem68	3000622	3015055	-	116940	Ncoa6ip	3015153	3056738	+	98
386	10	20598	Smpd2	41564416	41567584	-	73075	Ppil6	41567683	41591411	+	99
387	4	54709	Eif3s2	127095008	127103642	-	76799	2510006D16Rik	127103741	127111125	+	99
388	4	108888	Atad3a	151191772	151212224	-	70448	2610204G22Rik	151212323	151213391	+	99
389	11	207592	Tbc1d16	120074178	120155787	-	207607	Ccdc40	120155887	120192344	+	100
390	13	78111	4930451E10Rik	55261483	55270672	-	76856	Catsper3	55270772	55295428	+	100
391	11	276919	Gemin4	76833041	76839984	-	13168	Dbil5	76840085	76841137	+	101
392	14	52585	Dhrs1	46827834	46834407	-	67842	2610027L16Rik	46834508	46843030	+	101
393	7	69714	Tfpt	3055498	3064968	-	68988	Prpf31	3065069	3076801	+	101
394	7	669754	LOC669754	99885240	99885731	-	669757	LOC669757	99885832	99894084	+	101
395	9	109229	C030004A17Rik	35333129	35383426	-	71989	Rpusd4	35383527	35391525	+	101
396	14	56794	Phyh2	26706188	26739734	-	26363	Btd	26739838	26766956	+	104
397	17	26407	Map3k4	11628066	11720137	-	224523	4732491K20Rik	11720242	11726617	+	105
398	2	66877	Crnkl1	146948476	146965581	-	78774	4930529M08Rik	146965686	146996720	+	105
399	12	399510	Map4k5	64430208	64519592	-	73991	Spg3a	64519698	64591186	+	106
400	17	72057	Phf10	14105368	14152496	-	670020	LOC670020	14152602	14152961	+	106
401	4	433813	Pusl1	151347082	151350238	-	140500	Centb5	151350344	151365744	+	106
402	2	26444	Psma7	178362920	178368947	-	269397	Ss18l1	178369054	178396883	+	107
403	5	71985	Acad10	119684546	119723946	-	72399	Brap	119724053	119750890	+	107
404	7	80876	Ifitm2	131207493	131208615	-	68713	Ifitm1	131208722	131222474	+	107
405	13	68927	Ptcd2	96675555	96700767	-	218506	Mrps27	96700875	96772140	+	108
406	1	59287	Ncstn	173355171	173371739	-	12847	Copa	173371848	173411417	+	109
407	9	66202	1110059G10Rik	124376163	124382046	-	209737	Kif15	124382155	124449994	+	109
408	1	66052	Sdhc	172407103	172428540	-	17528	Mpz	172428651	172439063	+	111
409	12	382620	Tmed8	81879526	81913520	-	238333	Gm263	81913631	81926830	+	111
410	13	75597	1810058I14Rik	105477511	105583806	-	71991	Ercc8	105583917	105620266	+	111
411	17	53414	Bysl	46627156	46638627	-	56771	Trfp	46638739	46651562	+	112
412	4	272027	BC057893	44951645	44975307	-	433702	AU014645	44975419	45008862	+	112
413	16	18100	Mrpl40	18347271	18351691	-	15260	Hira	18351804	18445359	+	113
414	19	70387	Ttc9c	8171673	8179666	-	68693	Hnrpul2	8179779	8192059	+	113
415	11	67201	2700085E05Rik	76843982	76865751	-	67390	Rnmtl1	76865865	76872717	+	114
416	14	219103	Cenpj	47642620	47687885	-	328417	Parp4	47687999	47776070	+	114
417	3	229613	6330549D23Rik	96911241	96933757	-	60365	Rbm8a	96933871	96936848	+	114
418	11	72469	Plcd3	103855917	103884809	-	67131	Acbd4	103884925	103896051	+	116
419	15	27660	1700088E04Rik	79859936	79866583	-	69833	Polr2f	79866699	79877255	+	116
420	19	94067	Mrpl43	44904868	44906296	-	226153	Peo1	44906412	44912616	+	116
421	2	12848	Cops2	126811659	126840567	-	69976	Galk2	126840683	126965174	+	116
422	3	209584	5230400J09Rik	155167740	155189310	-	12972	Cryz	155189426	155215931	+	116
423	1	227099	Pms1	53750719	53857840	-	227102	Ormdl1	53857957	53871235	+	117
424	10	72045	2010001E11Rik	39949939	39965566	-	672550	LOC672550	39965683	39969822	+	117
425	13	66482	Exoc2	30307670	30468104	-	432743	LOC432743	30468221	30470305	+	117
426	18	24066	Spry4	38772146	38787304	-	381155	9630014M24Rik	38787421	38832540	+	117
427	2	319513	A930025D01Rik	131414651	131420700	-	80743	Vps16	131420817	131440156	+	117
428	19	383462	LOC383462	33673985	33685086	-	70166	2210418G03Rik	33685204	33702764	+	118
429	5	22791	Dnajc2	20193384	20221277	-	19181	Psmc2	20221395	20239988	+	118
430	7	330577	1700129I04Rik	72344562	72362482	-	101592	Eftud1	72362600	72489534	+	118
431	9	69091	Vps26b	27100904	27123242	-	78658	B130055D15Rik	27123360	27188286	+	118
432	15	27401	Skp2	9115033	9143498	-	320506	Lmbrd2	9143617	9201080	+	119
433	1	69028	1500032H18Rik	38384753	38396430	-	107734	Mrpl30	38396550	38404332	+	120
434	12	209334	5830483C08Rik	11333533	11359559	-	67241	Smc6l1	11359679	11413677	+	120
435	8	353509	Cmtm1	104162799	104191379	-	75502	Cmtm2b	104191499	104213036	+	120
436	9	235315	D130054N24Rik	46119535	46162804	-	18554	Pcsk7	46162924	46185565	+	120
437	13	19336	Rab24	54799563	54801693	-	66494	2610524G07Rik	54801814	54805031	+	121
438	15	140557	Smc1l2	85862149	85928797	-	67747	Ribc2	85928918	85941410	+	121
439	16	76397	4930455F16Rik	3673537	3682677	-	436332	LOC436332	3682798	3684774	+	121
440	7	670667	LOC670667	112629477	112631117	-	19647	Rbbp6	112631238	112662929	+	121
441	8	102124	E130303B06Rik	105547974	105552492	-	71046	4933405L10Rik	105552613	105554568	+	121
442	3	69269	Scnm1	95413970	95418246	-	217779	Lysmd1	95418368	95426284	+	122
443	5	75079	Zfp509	37101019	37121403	-	17089	Lyar	37121525	37135272	+	122
444	X	279706	Gm719	119349276	119404097	-	331537	E230019M04Rik	119404219	119448068	+	122
445	12	217601	BC042761	52134539	52136297	-	639426	LOC639426	52136420	52210380	+	123
446	8	234684	Lrrc29	105166299	105170734	-	66320	Hspc171	105170857	105173534	+	123
447	1	635504	LOC635504	106546324	106557256	-	227449	Zcchc2	106557380	106600936	+	124
448	2	329509	1810024B03Rik	128166883	128188808	-	320632	Ascc3l1	128188932	128220979	+	124
449	2	69178	Snx5	145304148	145321258	-	74528	8430406I07Rik	145321382	145331577	+	124
450	5	209354	Eif2b1	122670193	122678587	-	209357	Gtf2h3	122678711	122696381	+	124
451	10	216292	BC067068	105889406	105968106	-	52713	Ccdc59	105968231	105974262	+	125
452	13	66945	Sdha	71404287	71431911	-	67433	0610011N22Rik	71432036	71440939	+	125
453	19	399599	Ccdc87	5979680	5982428	-	12460	Ccs	5982554	5996471	+	126
454	7	233826	BC066140	111761391	111787066	-	59288	Dctn5	111787192	111803463	+	126
455	8	68718	Rnf166	122535488	122545501	-	66965	2310061F22Rik	122545627	122551185	+	126
456	1	245860	Atg9a	76022172	76033507	-	52231	D1Ertd161e	76033634	76040698	+	127
457	15	67832	Bxdc2	10502189	10511915	-	19355	Rad1	10512042	10519699	+	127
458	18	225187	Ankrd29	12268397	12348859	-	669814	LOC669814	12348986	12600366	+	127
459	4	79554	BC002216	151323192	151327909	-	71957	Cpsf3l	151328036	151347572	+	127
460	11	195040	AI316787	79145409	79150521	-	67811	Poldip2	79150649	79160863	+	128
461	14	66246	Osgep	42780733	42790252	-	11792	Apex1	42790380	42792496	+	128
462	17	319615	6330416L07Rik	21435487	21458896	-	224598	BC021442	21459024	21476219	+	128
463	8	270049	4930431L04Rik	57563451	58045604	-	234290	BC030500	58045732	58048275	+	128
464	17	640355	LOC640355	87293365	87299669	-	17688	Msh6	87299798	87315777	+	129
465	3	269470	Wdr3	100236985	100261195	-	14547	Gdap2	100261324	100305882	+	129
466	7	70080	2210010C17Rik	14978085	14994938	-	671487	LOC671487	14995067	14995868	+	129
467	7	69546	Mapk1ip1	128930139	128940593	-	52432	Ppp2r2d	128940722	128977491	+	129
468	10	66337	1700025K23Rik	39144077	39160120	-	71924	Tube1	39160251	39176493	+	131
469	16	74197	Gtf2e1	37326692	37356665	-	67657	Rabl3	37356796	37389290	+	131
470	5	670425	LOC670425	95599681	95618308	-	670431	LOC670431	95618439	95679813	+	131
471	11	67826	1110031B06Rik	59945158	59986056	-	194952	Jmjd4	59986188	59994168	+	132
472	17	54127	Rps28	32928502	32929945	-	66416	Ndufa7	32930077	32943879	+	132
473	13	238831	Ppwd1	101623473	101647365	-	60411	Solt	101647498	101668160	+	133
474	15	15473	Hrsp12	34588395	34599479	-	67724	Pop1	34599612	34634728	+	133
475	X	66611	Ribc1	129012021	129023640	-	24061	Smc1l1	129023773	129070610	+	133
476	11	192976	BC046404	63044320	63087929	-	216829	BC025076	63088063	63105873	+	134
477	2	319245	9430097D07Rik	32924865	32926365	-	227733	Pip5kl1	32926500	32934643	+	135
478	7	67417	3230401I01Rik	111692840	111721086	-	28018	D7Wsu128e	111721221	111736223	+	135
479	16	13840	Epha6	59931412	60884089	-	672888	LOC672888	60884225	60890078	+	136
480	17	71138	4933413N12Rik	28739328	28762939	-	381085	Tbc1d22b	28763075	28819028	+	136
481	17	20016	Rpo1-1	45264013	45268048	-	28064	Yipf3	45268184	45272262	+	136
482	3	75540	Fpgt	155683800	155692290	-	74435	Lrrc44	155692426	155793056	+	136
483	5	330171	Kctd10	112312409	112329306	-	117146	Ube3b	112329442	112370720	+	136
484	3	69206	2010016I18Rik	106963881	106967808	-	72121	Dennd2d	106967945	106982771	+	137
485	8	12725	Clcn3	60076355	60148578	-	320383	B230317F23Rik	60148715	60151186	+	137
486	8	85305	Kars	111918334	111936166	-	57321	Terf2ip	111936303	111945504	+	137
487	17	66467	Gtf2h5	3134222	3139836	-	321007	Serac1	3139974	3178984	+	138
488	7	18631	Pex11a	69230407	69236301	-	626359	LOC626359	69236439	69278929	+	138
489	9	75881	4930579K19Rik	99083272	99084635	-	50797	Copb2	99084774	99109418	+	139
490	9	69035	Zdhhc3	124506128	124544874	-	66446	Exosc7	124545013	124567875	+	139
491	6	114875	Plcz1	140557244	140609181	-	12344	Capza3	140609321	140610542	+	140
492	19	353242	Mrpl21	7541889	7551631	-	20589	Ighmbp2	7551772	7575197	+	141
493	19	66477	Usmg5	47008976	47016130	-	18572	Pdcd11	47016271	47056801	+	141
494	2	20932	Surf4	27206193	27220082	-	279029	Gm711	27220223	27239650	+	141
495	1	70225	Ppil3	59018891	59033357	-	65102	Nif3l1	59033499	59050148	+	142
496	14	328354	C630025C03	8447981	8579784	-	72003	Synpr	8579926	8912379	+	142
497	17	77875	6030422M01Rik	32182670	32197931	-	224691	Zfp472	32198073	32211293	+	142
498	18	110695	Aldh7a1	56807132	56853950	-	56698	Rnuxa	56854092	56868581	+	142
499	4	28028	Mrpl50	48363220	48371644	-	230162	Zfp189	48371787	48382012	+	143
500	10	56535	Pex3	13410308	13439276	-	66757	Deadc1	13439420	13449350	+	144
501	12	217666	L2hgdh	64320328	64351766	-	68055	Atp5s	64351910	64371261	+	144
502	17	670304	LOC670304	17327585	17363662	-	670311	LOC670311	17363806	17412599	+	144
503	5	71735	1200011O22Rik	134738595	134751386	-	72041	Alkbh4	134751530	134757443	+	144
504	7	18807	Pld3	19767981	19788378	-	66367	2310022A10Rik	19788522	19816482	+	144
505	16	106264	0610012G03Rik	31734697	31736140	-	68092	Ncbp2	31736285	31745826	+	145
506	1	212712	Satb2	57350095	57524796	-	329160	B530002L08	57524942	57593536	+	146
507	3	69639	Exosc8	55196138	55202861	-	66248	Alg5	55203007	55217266	+	146
508	8	71609	Tradd	105102979	105109098	-	50788	Fbxl8	105109244	105113828	+	146
509	11	193670	Rnf185	3278228	3314599	-	71523	8430429K09Rik	3314746	3342581	+	147
510	3	77772	Dcst1	90191195	90206454	-	329702	Dcst2	90206601	90214707	+	147
511	3	99887	Tmem56	121567360	121628984	-	671702	LOC671702	121629131	121643858	+	147
512	4	230596	Prpf38a	106314583	106329272	-	18392	Orc1l	106329419	106364781	+	147
513	11	216516	4930562D19Rik	4002227	4018839	-	67465	Sf3a1	4018987	4039248	+	148
514	7	233204	Tbc1d17	34407011	34415058	-	67605	Akt1s1	34415206	34421389	+	148
515	8	73316	Calr3	71801953	71821377	-	72254	1700030K09Rik	71821525	71840245	+	148
516	2	66935	1700023B02Rik	74118687	74147526	-	74616	Scrn3	74147675	74172834	+	149
517	12	67236	2810452K22Rik	105142231	105158719	-	104859	4930573I19Rik	105158869	105242079	+	150
518	3	67161	2610207F23Rik	41613976	41804861	-	73852	D3Ertd751e	41805011	41818546	+	150
519	X	83558	Tex11	83678613	83902604	-	670738	LOC670738	83902754	83906569	+	150
520	17	78586	Srbd1	85280329	85462638	-	18754	Prkce	85462789	85958747	+	151
521	5	68948	1500011H22Rik	120434968	120442743	-	68080	Atpbd1c	120442894	120453162	+	151
522	5	231872	Jtv1	142981925	142989039	-	18861	Pms2	142989191	143010665	+	152
523	5	215707	Ccdc92	123072904	123100092	-	669069	LOC669069	123100246	123142129	+	154
524	14	210808	9030625A04Rik	67961704	67974120	-	108811	4933415L06Rik	67974275	68048033	+	155
525	3	22401	Wig1	32187563	32218594	-	67576	4930429B21Rik	32218749	32220410	+	155
526	4	52276	Cdca8	122242686	122259399	-	194268	9930104L06Rik	122259554	122261950	+	155
527	5	670358	LOC670358	94511970	94513301	-	140780	Bmp2k	94513456	94607580	+	155
528	6	72440	5930416I19Rik	129278345	129284026	-	14235	Foxm1	129284181	129297094	+	155
529	7	66340	Psenen	22839253	22840572	-	233073	U2af1l4	22840728	22842752	+	156
530	13	28126	D13Wsu177e	54065985	54071874	-	67044	Higd2a	54072031	54072947	+	157
531	6	64704	Htra2	83939374	83942473	-	11993	Aup1	83942630	83945584	+	157
532	X	17763	Mtcp1	58478000	58489792	-	210766	Brcc3	58489949	58527380	+	157
533	9	78250	Iqch	63993788	64174696	-	66939	2310007F21Rik	64174854	64214065	+	158
534	5	191578	Hel308	98309990	98346454	-	68735	Mrps18c	98346613	98352324	+	159
535	5	17220	Mcm7	136869492	136876766	-	11781	Ap4m1	136876925	136883590	+	159
536	15	28075	D15Wsu75e	82750987	82774614	-	14375	Xrcc6	82774774	82798279	+	160
537	17	18701	Pigf	86320921	86348337	-	56724	1200020A08Rik	86348497	86358526	+	160
538	18	15115	Hars	36953803	36970225	-	70791	Harsl	36970385	36979668	+	160
539	4	66440	Cdc26	59662388	59676423	-	70052	Prpf4	59676583	59694791	+	160
540	11	75909	Tmem49	87246226	87346183	-	217057	Ptrh2	87346344	87354684	+	161
541	2	66606	Lrrc57	121560363	121565399	-	66296	Cep27	121565561	121576945	+	162
542	8	20539	Slc7a5	121952557	121979440	-	407789	BC048644	121979602	121990197	+	162
543	1	381306	BC055324	165144245	165185496	-	69962	2810422O20Rik	165185660	165187958	+	164
544	17	66136	Znrd1	36057591	36061830	-	76416	1700022C21Rik	36061994	36069025	+	164
545	2	320633	Zbtb26	37867173	37878126	-	227800	Rabgap1	37878290	38001646	+	164
546	2	27402	Pdhx	103847879	103900444	-	56369	Apip	103900608	103919554	+	164
547	7	18616	Peg3	6087393	6111852	-	57775	Usp29	6112016	6351490	+	164
548	12	11431	Acp1	24991637	25009983	-	24057	Sh3yl1	25010148	25058372	+	165
549	2	20933	Surf5	27191421	27196796	-	27176	Rpl7a	27196961	27199465	+	165
550	X	15929	Idh3g	56992248	57000182	-	20832	Ssr4	57000347	57004107	+	165
551	12	67963	Npc2	79453825	79472527	-	74316	Hbld1	79472693	79473348	+	166
552	14	67011	Mettl6	26577895	26594082	-	74427	Eaf1	26594248	26608963	+	166
553	4	545674	LOC545674	116158231	116176729	-	80509	Med8	116176895	116182652	+	166
554	9	60409	Trappc4	44659839	44663628	-	75617	Rps25	44663794	44666488	+	166
555	18	11555	Adrb2	62481339	62483482	-	225609	LOC225609	62483649	62487887	+	167
556	2	399588	6720416L17Rik	75609578	75611662	-	672597	LOC672597	75611829	75614898	+	167
557	18	17991	Ndufa2	36929636	36931818	-	24010	Ik	36931986	36944908	+	168
558	19	69860	2010003J03Rik	5450730	5455428	-	23825	Banf1	5455596	5457601	+	168
559	3	229503	BC023814	88706287	88713528	-	229504	Isg20l2	88713696	88724069	+	168
560	4	381549	Zfp69	118844538	118863210	-	632957	LOC632957	118863378	118865790	+	168
561	11	27364	Srr	75522362	75541269	-	103677	Smg6	75541438	75779376	+	169
562	18	108654	4933403F05Rik	68604053	68636741	-	67897	Rnmt	68636910	68660329	+	169
563	1	623327	LOC623327	136475623	136597915	-	13007	Csrp1	136598085	136616744	+	170
564	5	100764	1110008J03Rik	118665332	118668838	-	71990	Ddx54	118669008	118684361	+	170
565	7	71151	Exod1	109432654	109442894	-	434234	2610020H08Rik	109443064	109498070	+	170
566	X	54633	Pqbp1	4142378	4147084	-	21855	Timm17b	4147254	4155588	+	170
567	17	20084	Rps18	33062810	33066453	-	224705	Vps52	33066624	33078022	+	171
568	19	112419	2010002M12Rik	34250861	34273878	-	15957	Ifit1	34274049	34282914	+	171
569	5	66123	1110006O24Rik	113602609	113603356	-	77407	Rab35	113603527	113618706	+	171
570	11	382522	Hist3h2bb	59486684	59487148	-	319162	Hist3h2a	59487321	59489310	+	173
571	12	66483	Rpl36al	63807114	63808413	-	217664	Mgat2	63808586	63810620	+	173
572	12	30056	Timm9	65760179	65773682	-	76967	2700049A03Rik	65773855	65883339	+	173
573	12	76357	Trmt5	67931554	67938321	-	625098	LOC625098	67938494	68004722	+	173
574	13	59050	5730427N09Rik	94476849	94484336	-	320806	Gfm2	94484509	94522722	+	173
575	14	672509	LOC672509	54961911	54968054	-	72400	2610028A01Rik	54968227	55027731	+	173
576	X	56397	Morf4l2	116051957	116060674	-	436230	BC065397	116060847	116062208	+	173
577	2	54711	Plagl2	154033422	154047011	-	140484	Pofut1	154047185	154075906	+	174
578	17	80905	Polh	45193251	45222924	-	72322	Xpo5	45223099	45262384	+	175
579	13	319166	Hist1h2ae	22980006	22980709	-	319181	Hist1h2bg	22980885	22981503	+	176
580	13	67911	Zfp169	48138304	48164043	-	442803	A830005F24Rik	48164219	48165508	+	176
581	15	12181	Bop1	76951352	76975680	-	15499	Hsf1	76975856	76999476	+	176
582	6	71177	4933424B01Rik	147265398	147293525	-	67529	Fgfr1op2	147293701	147314957	+	176
583	9	66948	Acad8	27067267	27092679	-	77862	Thyn1	27092855	27100467	+	176
584	9	66167	Ccdc72	110076243	110080639	-	66658	Ccdc51	110080815	110090752	+	176
585	11	21975	Top3a	61171144	61208450	-	237782	Smcr8	61208627	61212152	+	177
586	8	234875	Ttc13	124668160	124718795	-	68865	Arv1	124718972	124730956	+	177
587	X	26370	Cetn2	56140786	56145565	-	18194	Nsdhl	56145742	56185742	+	177
588	17	54402	Stk19	33933807	33946719	-	112403	Dom3z	33946899	33949112	+	180
589	7	69683	2310044H10Rik	34057035	34063316	-	75538	1700021P22Rik	34063496	34068394	+	180
590	8	102323	AW495713	13247547	13275692	-	234076	Tmco3	13275872	13310784	+	180
591	8	102058	Exoc8	124890960	124895557	-	244666	Gm505	124895737	124901665	+	180
592	X	54405	Ndufa1	23129675	23133237	-	69942	Rnf113a1	23133417	23134541	+	180
593	17	224576	LOC224576	19331723	19394466	-	22312	V2r6	19394647	19440721	+	181
594	2	68375	Ndufa8	36468864	36481822	-	75495	1700010A17Rik	36482003	36512241	+	181
595	5	100678	Psph	128045555	128067909	-	12466	Cct6a	128068090	128075205	+	181
596	11	67430	4921536K21Rik	3749393	3758182	-	75219	Dusp18	3758365	3764242	+	183
597	14	632470	LOC632470	14415060	14433994	-	632477	LOC632477	14434177	14441902	+	183
598	2	11949	Atp5c1	10093695	10118272	-	16588	Kin	10118455	10130267	+	183
599	2	69408	Dnajc17	120119218	120155674	-	72008	Zfyve19	120155857	120163949	+	183
600	1	12829	Col4a4	83325020	83462985	-	12828	Col4a3	83463169	83604248	+	184
601	18	78656	Brd8	34777421	34804027	-	19348	Kif20a	34804212	34812499	+	185
602	2	77766	Elp4	106618843	106818122	-	66541	Immp1l	106818307	106879536	+	185
603	5	68929	Mospd3	136311969	136317520	-	640050	LOC640050	136317705	136318691	+	185
604	7	24030	Mrps12	21005583	21007688	-	71984	Sars2	21007874	21019682	+	186
605	7	233863	Gtf3c1	115489576	115556312	-	233865	D430042O09Rik	115556500	115725080	+	188
606	7	233899	Gm166	117443729	117449236	-	233900	Rnf40	117449425	117463800	+	189
607	Un|NW_020984.1	54451	Cpsf3	267654	296241	-	16413	Itgb1bp1	296430	312863	+	189
608	11	24082	Gtlf3a	61352026	61362952	-	26397	Map2k3	61363142	61383888	+	190
609	16	74102	Slc35a5	45181567	45200736	-	67841	Atg3	45200926	45230635	+	190
610	19	269053	Gpr152	6678064	6684009	-	73660	Cabp4	6684199	6688385	+	190
611	4	66454	Nmnat1	144857993	144874349	-	69151	Lzic	144874540	144885877	+	191
612	7	76932	Arfip2	95405045	95409773	-	14356	Fxc1	95409964	95411270	+	191
613	11	66753	4933407N01Rik	30898488	30921124	-	65257	Asb3	30921316	31071650	+	192
614	3	76927	1700021C14Rik	89070034	89084549	-	12462	Cct3	89084741	89109532	+	192
615	8	18117	Cox4nb	120685218	120699367	-	12857	Cox4i1	120699559	120717685	+	192
616	17	381113	Cdkl4	79803537	79843743	-	619329	F420015M19Rik	79843937	79846217	+	194
617	1	67026	Thap4	94158268	94207849	-	66615	Atg4b	94208044	94245038	+	195
618	7	26465	Zfp146	22440819	22449285	-	330503	B430201F14	22449480	22459767	+	195
619	13	66834	Them2	24231451	24244985	-	56196	Ttrap	24245181	24255642	+	196
620	4	26562	Ncdn	124107613	124117216	-	100317	AU040320	124117412	124233660	+	196
621	18	107035	Fbxo38	62810397	62854469	-	328971	A230091H23Rik	62854666	62967111	+	197
622	8	12564	Cdh8	98827732	99225832	-	234624	A330008L17Rik	99226029	99234019	+	197
623	14	219150	Hmbox1	55928368	56056054	-	210925	D14Ertd231e	56056252	56144791	+	198
624	17	69310	Pacrg	9799744	10237062	-	50873	Park2	10237260	11454663	+	198
625	19	14109	Fau	4766171	4767742	-	18120	Mrpl49	4767940	4772061	+	198
626	8	24015	Abce1	79290734	79324560	-	68999	Anapc10	79324759	79389941	+	199
627	12	15982	Ifrd1	34332480	34352515	-	629820	LOC629820	34352715	34358537	+	200
628	13	671356	LOC671356	58998022	59133340	-	78689	Mak10	59133540	59182629	+	200
629	8	408022	BC065112	45748574	45790273	-	12367	Casp3	45790474	45812369	+	201
630	9	244694	Jmjd2d	14429698	14467610	-	66070	0610040D20Rik	14467811	14477705	+	201
631	1	214742	Rcor3	193633578	193671095	-	670574	LOC670574	193671297	193671626	+	202
632	5	71799	Ptcd1	144239283	144258775	-	54188	Cpsf4	144258977	144273794	+	202
633	8	384808	LOC384808	40008518	40009721	-	671940	LOC671940	40009923	40011095	+	202
634	9	546143	LOC546143	73615787	73621439	-	72278	Ccpg1	73621641	73652098	+	202
635	11	108083	Pip5k2b	98484465	98514517	-	72785	2810474C18Rik	98514720	98515321	+	203
636	11	76516	2010001A14Rik	58306609	58312404	-	50724	Sap30l	58312608	58321233	+	204
637	7	16002	Igf2	133083412	133092851	-	111975	Igf2as	133093055	133104059	+	204
638	8	97484	Cog8	106885834	106896220	-	66164	Nip7	106896424	106898792	+	204
639	11	216846	Cntrob	69879971	69904250	-	245828	Trappc1	69904455	69906268	+	205
640	19	67849	Cdca5	4733918	4740594	-	81909	Zfpl1	4740800	4744929	+	206
641	19	20409	Ostf1	18225188	18276250	-	225994	BC016495	18276457	18297366	+	207
642	15	30840	Fbxl6	77034802	77037801	-	52710	Gpr172b	77038009	77041196	+	208
643	17	670614	LOC670614	78006362	78090966	-	53951	2310002B06Rik	78091174	78103893	+	208
644	11	66176	Nat9	116071124	116075608	-	320534	Tmem104	116075817	116135121	+	209
645	15	106025	Sharpin	76844018	76848075	-	68877	Maf1	76848284	76851351	+	209
646	6	14791	Emg1	125589671	125597521	-	12034	Phb2	125597730	125602312	+	209
647	15	18174	Slc11a2	101334705	101369900	-	432982	LOC432982	101370110	101375068	+	210
648	17	620233	LOC620233	23081796	23087439	-	630537	LOC630537	23087649	23089705	+	210
649	13	108138	Xrcc4	86984123	87223918	-	66074	0610041E09Rik	87224129	87241718	+	211
650	5	13667	Eif2b4	29855578	29861103	-	266781	Snx17	29861314	29866910	+	211
651	10	71713	Cdc40	40891555	40971560	-	83767	Wasf1	40971772	41026834	+	212
652	6	19691	Recql	142938944	142965811	-	66964	Golt1b	142966023	142980712	+	212
653	11	20382	Sfrs2	117745947	117749122	-	69900	2600014M03Rik	117749335	117819446	+	213
654	3	67553	Gstcd	133465417	133573260	-	71793	Ints12	133573473	133592508	+	213
655	13	671645	LOC671645	21230695	21234536	-	319171	Hist1h2ao	21234751	21235143	+	215
656	13	75805	Nln	101441359	101527655	-	218544	Sgtb	101527870	101559503	+	215
657	10	672628	LOC672628	41459660	41463945	-	629441	LOC629441	41464162	41526374	+	217
658	11	69297	Lrrc46	97790398	97797280	-	107732	Mrpl10	97797497	97805125	+	217
659	7	75764	Giyd2	116547787	116552365	-	66162	Bola2	116552582	116553275	+	217
660	5	231724	Rad9b	120396200	120424889	-	56433	Vps29	120425107	120433669	+	218
661	X	70887	4921520P21Rik	85739322	85744790	-	75443	1700011M02Rik	85745008	85745756	+	218
662	19	66583	Exosc1	41771903	41781520	-	74168	Zdhhc16	41781739	41792326	+	219
663	11	193286	BC049762	51661562	51670863	-	12750	Clk4	51671083	51693105	+	220
664	7	67308	Mrpl46	68253737	68261485	-	67994	Mrps11	68261706	68271384	+	221
665	12	66689	Btbd5	59487633	59510729	-	328108	A430041B07Rik	59510951	59568099	+	222
666	15	67429	Nudcd1	44573315	44625983	-	223527	Eny2	44626206	44635780	+	223
667	17	83815	2610528M18Rik	39922396	39933892	-	17850	Mut	39934115	39960996	+	223
668	7	67143	Zfpn1a5	121365891	121387858	-	66885	Acadsb	121388081	121424740	+	223
669	X	77644	C330007P06Rik	22650627	22701035	-	22209	Ube2a	22701258	22711114	+	223
670	11	77605	H2afv	6312103	6330027	-	671848	LOC671848	6330251	6330701	+	224
671	12	217410	Trib2	15877287	15902349	-	432636	LOC432636	15902573	15974102	+	224
672	13	64918	Bhmt2	90986515	91004471	-	74129	Dmgdh	91004695	91085351	+	224
673	4	619605	Zcchc17	127824180	127868804	-	66585	Wdr57	127869028	127898886	+	224
674	9	56404	Trip4	66422684	66499658	-	214897	Csnk1g1	66499882	66637107	+	224
675	11	107817	Ptdsr	117733364	117739415	-	74319	1110005A03Rik	117739640	117745774	+	225
676	7	12585	Cdr2	110602630	110628076	-	74466	4933427G17Rik	110628301	110660966	+	225
677	12	217705	9830169C18Rik	79040811	79057316	-	217707	Coq6	79057542	79069285	+	226
678	18	225372	Apbb3	36859345	36867344	-	67843	Slc35a4	36867570	36871836	+	226
679	2	50755	Fbxo18	11829533	11864191	-	320816	Ankrd16	11864417	11876951	+	226
680	9	109785	Pgm3	87495516	87514966	-	69519	Rwdd2	87515192	87518035	+	226
681	X	53380	Psmd10	120291222	120299365	-	669960	LOC669960	120299591	120338434	+	226
682	1	70988	4931428L18Rik	31593480	31674987	-	74708	4930521A18Rik	31675215	31676663	+	228
683	1	69668	2310061I09Rik	34890907	34894024	-	27993	Imp4	34894252	34900099	+	228
684	6	243529	H1fx	88847872	88848812	-	434064	LOC434064	88849040	88851868	+	228
685	13	75398	Mrpl32	14028782	14031518	-	19166	Psma2	14031748	14043923	+	230
686	8	71927	Itfg1	85424858	85546522	-	102093	Phkb	85546752	85763792	+	230
687	11	71679	Atp5h	116304577	116308916	-	70382	Kctd2	116309147	116320269	+	231
688	19	226251	Ablim1	57074782	57255370	-	670632	LOC670632	57255601	57272816	+	231
689	4	73162	Otud3	136508938	136580748	-	66825	Rnf186	136580980	136582135	+	232
690	5	319653	B230315F11Rik	5402255	5439687	-	27214	Dbf4	5439919	5470776	+	232
691	17	71765	Klhdc3	45694732	45701063	-	17256	Mea1	45701296	45703153	+	233
692	2	26371	Wdr39	128221466	128228270	-	69470	Tmem127	128228503	128241292	+	233
693	9	20686	Spa17	37783655	37793971	-	22619	Siae	37794204	37828685	+	233
694	11	72508	Rps6kb1	87176344	87207135	-	56427	Tubd1	87207369	87229721	+	234
695	11	78777	2410002I01Rik	121018762	121027029	-	208501	1810043H04Rik	121027263	121028976	+	234
696	17	224807	Tmem63b	44680050	44706224	-	68463	Mrpl14	44706458	44718657	+	234
697	1	110611	Hdlbp	93859946	93931721	-	18000	39327	93931957	93962640	+	236
698	7	66624	Spcs2	89635882	89655860	-	446101	Xrra1	89656096	89715445	+	236
699	10	118445	Klf16	81037683	81048082	-	671454	LOC671454	81048320	81048880	+	238
700	3	11747	Anxa5	36328800	36355489	-	72282	1810062G17Rik	36355728	36362179	+	239
701	8	320714	D030016E14Rik	46686959	46730303	-	192174	Rwdd4a	46730542	46749155	+	239
702	13	319164	Hist1h2ac	23090836	23093328	-	68024	Hist1h2bc	23093568	23101849	+	240
703	4	230696	AU022252	117127820	117134318	-	56401	Lepre1	117134558	117149979	+	240
704	1	671403	LOC671403	58977016	58982909	-	66882	Bzw1	58983150	58993626	+	241
705	1	66352	Blzf1	165482065	165499749	-	171567	Nme7	165499990	165629014	+	241
706	11	20892	Stra13	121646871	121649782	-	217366	Lrrc45	121650023	121657178	+	241
707	4	242584	Wdr78	100744850	100821052	-	71148	Mier1	100821293	100872929	+	241
708	11	21927	Tnfaip1	79160975	79174321	-	55978	Ift20	79174563	79179600	+	242
709	2	170789	Acot8	165743274	165755378	-	67538	Zswim3	165755620	165772838	+	242
710	5	57782	Rbak	142298635	142307224	-	330228	4933411G11Rik	142307466	142331487	+	242
711	13	218236	BC010304	48530386	48618948	-	68128	C030044B11Rik	48619191	48620269	+	243
712	1	319651	Usp37	75156421	75262033	-	18802	Plcd4	75262279	75284740	+	246
713	1	76843	Dtl	192917761	192955638	-	77065	Ints7	192955884	193002779	+	246
714	11	15366	Hmmr	41032305	41063966	-	52653	Nudcd2	41064212	41070589	+	246
715	X	237222	Ofd1	143542725	143592345	-	66226	Trappc2	143592591	143604928	+	246
716	7	101867	1500003O22Rik	95501815	95506106	-	16202	Ilk	95506354	95512528	+	248
717	8	669991	LOC669991	13326922	13327314	-	21781	Tfdp1	13327562	13366529	+	248
718	17	27409	Abcg5	83959692	83984778	-	67470	Abcg8	83985027	84001273	+	249
719	19	52874	D19Bwg1357e	27119569	27158931	-	107372	C030016D13Rik	27159180	27161716	+	249
720	13	105372	Utp15	95596555	95612702	-	68558	Ankra2	95612952	95623692	+	250
721	14	12934	Dpysl2	57939987	58005986	-	432870	LOC432870	58006236	58008391	+	250
722	1	27392	Pign	106077270	106220618	-	227446	2310035C23Rik	106220869	106311475	+	251
723	13	27015	Polk	93829122	93890987	-	68018	Col4a3bp	93891238	93986045	+	251
724	2	50497	Hspa14	3434259	3458220	-	227526	Armetl1	3458471	3471784	+	251
725	2	13480	Dpm1	169206234	169227225	-	69372	Mocs3	169227476	169229450	+	251
726	6	670362	LOC670362	125104641	125145083	-	670373	LOC670373	125145334	125211899	+	251
727	11	19069	Nup88	71545688	71572592	-	69723	2400006N03Rik	71572844	71580435	+	252
728	10	215008	Vezt	94185341	94253366	-	13998	Fgd6	94253619	94359693	+	253
729	9	102791	Tcta	109173277	109176270	-	11848	Rhoa	109176524	109208155	+	254
730	X	27061	Bcap31	56899604	56929751	-	11666	Abcd1	56930005	56951474	+	254
731	11	52469	Ccdc56	102057055	102058033	-	68107	Cntd1	102058288	102067873	+	255
732	6	320662	Casc1	145779549	145815523	-	67636	4930469P12Rik	145815778	145821561	+	255
733	19	14704	Gng3	8197110	8199427	-	14705	Bscl2	8199684	8208848	+	257
734	1	226409	Zranb3	128742820	128892717	-	226412	R3hdm1	128892976	129027446	+	259
735	7	18036	Nfkbib	21024055	21032327	-	64383	Sirt2	21032586	21054560	+	259
736	16	268882	Fbxo45	32018925	32035839	-	68980	Wdr53	32036100	32045886	+	261
737	1	15278	Tfb2m	180884857	180903432	-	226744	9630058J23Rik	180903694	180984777	+	262
738	14	380921	Dgkh	69514294	69600867	-	672808	LOC672808	69601129	69692874	+	262
739	3	28146	D3Ucla1	59060633	59064409	-	229317	D3Ertd194e	59064671	59096189	+	262
740	5	30841	Fbxl10	120960149	121079079	-	109202	A930024E05Rik	121079341	121088326	+	262
741	18	225659	Cep76	67955756	67979695	-	107047	Tnfsf5ip1	67979958	67992521	+	263
742	5	231580	Gak	106249045	106309372	-	72392	3010001K23Rik	106309635	106326951	+	263
743	15	79456	Recql4	77203065	77209801	-	223664	Lrrc14	77210065	77214591	+	264
744	5	79264	Krit1	10044741	10082912	-	70797	Ankib1	10083176	10196101	+	264
745	4	76299	Txndc4	47053103	47138778	-	16348	Invs	47139043	47291332	+	265
746	4	117592	B3galt6	151449369	151451489	-	20318	Sdf4	151451754	151472036	+	265
747	11	260302	Gga3	116474762	116493938	-	50529	Mrps7	116494204	116498614	+	266
748	5	77697	Mmab	112380588	112393514	-	17855	Mvk	112393780	112426739	+	266
749	8	192156	Mvd	122502944	122512730	-	319574	9330133O14Rik	122512996	122514987	+	266
750	1	66875	1200016B10Rik	152290446	152352158	-	98685	1190005F20Rik	152352425	152381770	+	267
751	4	71901	2310028H24Rik	41285866	41335510	-	68922	Dnaic1	41335777	41404130	+	267
752	2	72931	2900010J23Rik	32632286	32641482	-	99412	Golga2	32641752	32662135	+	270
753	7	233789	2610207I05Rik	107773025	107887014	-	67745	4930583K01Rik	107887284	107888928	+	270
754	15	75729	4933432B09Rik	80339135	80385920	-	73739	Pgea1	80386191	80394624	+	271
755	2	69379	1700013L23Rik	25778940	25780790	-	30839	Fbxw5	25781062	25785754	+	272
756	7	23991	Cib1	69721291	69726747	-	269952	D330012F22Rik	69727019	69736194	+	272
757	12	246196	Zfp277	34446101	34588784	-	238130	Dock4	34589057	34996211	+	273
758	6	232089	Rbed1	73453729	73476800	-	67442	0610039N19Rik	73477073	73486031	+	273
759	8	101943	Sf3b3	110712070	110748352	-	102339	Cog4	110748626	110783905	+	274
760	7	244189	LOC244189	95179671	95192091	-	12426	Cckbr	95192366	95202883	+	275
761	5	100900	AW049829	108530545	108541212	-	50883	Chek2	108541488	108575563	+	276
762	3	319175	Hist2h2ab	96496162	96526538	-	319190	Hist2h2be	96526815	96529432	+	277
763	8	244585	1700047E16Rik	90974116	91070298	-	26383	Fto	91070575	91425042	+	277
764	9	235169	Foxred1	35320371	35327088	-	67398	Srpr	35327366	35333167	+	278
765	13	319185	Hist1h2bl	21140046	21140426	-	319191	Hist1h2ai	21140705	21141097	+	279
766	9	208583	Nek11	105930405	106164395	-	66595	Aste1	106164674	106174613	+	279
767	1	98258	Txndc9	38491178	38503316	-	226982	Eif5b	38503596	38562009	+	280
768	19	56350	Arl3	46452944	46494156	-	94279	Sfxn2	46494436	46518160	+	280
769	2	66926	3300001M20Rik	133808374	133820214	-	66634	Mcm8	133820494	133848591	+	280
770	4	67830	Rer1	150523901	150536438	-	76866	Morn1	150536718	150596096	+	280
771	13	319180	Hist1h2bf	22983299	22983679	-	319165	Hist1h2ad	22983960	22984352	+	281
772	8	69479	1700029J07Rik	45113595	45135249	-	192169	1810047C23Rik	45135530	45156701	+	281
773	6	72103	2010301N04Rik	88495820	88539542	-	320001	E230015B07Rik	88539825	88548419	+	283
774	11	67998	1300010M03Rik	101872848	101896369	-	103733	Tubg1	101896657	101902946	+	288
775	15	69906	Slc25a32	39274861	39293297	-	223499	Wdsof1	39293585	39327515	+	288
776	15	105847	AI451006	90193668	90198144	-	52683	D15Ertd785e	90198432	90215294	+	288
777	3	74600	Mrpl47	32582003	32591239	-	66046	Ndufb5	32591527	32606207	+	288
778	7	67224	Ixl	20651606	20657960	-	54624	Paf1	20658248	20664634	+	288
779	1	226539	Dars2	162218404	162247391	-	70454	2610300B10Rik	162247683	162263069	+	292
780	11	72735	2810442I21Rik	16909462	16925980	-	319701	A630050E13Rik	16926272	16929634	+	292
781	3	652994	C330027G06Rik	128028319	128035151	-	71643	4930422G04Rik	128035443	128100217	+	292
782	7	672143	LOC672143	19593141	19682910	-	233016	Blvrb	19683202	19701590	+	292
783	11	68275	Rpa1	75915782	75963915	-	319822	Smyd4	75964208	76021418	+	293
784	16	72615	Anks3	4395168	4418003	-	74684	4930451G09Rik	4418296	4432752	+	293
785	8	65114	Vps35	84966099	85005473	-	56452	Orc6l	85005766	85014046	+	293
786	8	68219	Nudt21	93800493	93821703	-	270086	Ogfod1	93821996	93852627	+	293
787	10	237433	LOC237433	88917774	88919334	-	104303	Arl1	88919628	88932362	+	294
788	17	14977	Slc39a7	33139491	33142776	-	20182	Rxrb	33143070	33150023	+	294
789	5	231151	AA474455	35183230	35195721	-	66717	Ccdc96	35196015	35199679	+	294
790	7	101831	C230052I12Rik	25894118	25898733	-	72140	2610507L03Rik	25899027	25939960	+	294
791	8	12826	Col4a1	11162960	11277448	-	12827	Col4a2	11277742	11430337	+	294
792	4	69902	2610012O22Rik	136979511	136984364	-	230866	C230096C10Rik	136984659	137010896	+	295
793	13	319169	Hist1h2ak	21177718	21178110	-	319187	Hist1h2bn	21178406	21178786	+	296
794	19	68323	Nudt22	3178841	3182024	-	107328	Trpt1	3182320	3185033	+	296
795	7	641361	2310033E01Rik	16780144	16784574	-	22594	Xrcc1	16784870	16812017	+	296
796	13	319174	Hist1h2aj	21145725	21146084	-	319186	Hist1h2bm	21146381	21146761	+	297
797	13	319170	Hist1h2an	21211109	21211501	-	319188	Hist1h2bp	21211798	21212178	+	297
798	14	76789	2410129H14Rik	90209684	90221535	-	77744	6720463M24Rik	90221832	90249511	+	297
799	X	670848	LOC670848	84644104	84647954	-	382231	8030474K03Rik	84648251	84655967	+	297
800	11	246782	Atpaf2	60938941	60955322	-	66771	4933439F18Rik	60955620	60983804	+	298
801	19	671954	LOC671954	17482714	17554847	-	235503	Eef1a1-ps1	17555146	17555570	+	299
802	10	78670	Plekhj1	81267370	81269552	-	20222	Sf3a2	81269853	81276193	+	301
803	8	102122	2310065K24Rik	94378817	94406359	-	67610	Rspry1	94406660	94464876	+	301
804	2	12908	Crat	30743325	30758662	-	110854	Ppp2r4	30758964	30790681	+	302
805	3	669386	LOC669386	137161144	137161581	-	19055	Ppp3ca	137161884	137430866	+	303
806	8	66531	2310061C15Rik	116880583	116912221	-	72155	2610510J17Rik	116912525	116932738	+	304
807	17	68531	1110020A21Rik	84216347	84256582	-	19043	Ppm1b	84256887	84315886	+	305
808	13	319177	Hist1h2ba	23343090	23343473	-	319163	Hist1h2aa	23343779	23344168	+	306
809	4	109242	Kif24	41156913	41231498	-	66401	Nudt2	41231806	41247584	+	308
810	5	231887	Pdap1	144220520	144231841	-	231889	Bud31	144232149	144239826	+	308
811	8	671556	LOC671556	33664173	33730706	-	319520	Dusp4	33731014	33743490	+	308
812	17	224902	Safb2	55622230	55643953	-	224903	Safb	55644263	55665726	+	310
813	1	76668	Mdh1b	64326590	64358701	-	75619	2810421I24Rik	64359012	64381747	+	311
814	6	69956	2810422B04Rik	72757831	72785959	-	20019	Rpo1-4	72786270	72856014	+	311
815	8	50917	Galns	122653055	122686017	-	59005	1810017G16Rik	122686328	122690265	+	311
816	15	12465	Cct5	31682746	31693667	-	68073	A930016P21Rik	31693979	31709212	+	312
817	10	208228	Mobkl2a	81154613	81172949	-	71564	9030607L17Rik	81173262	81176415	+	313
818	17	670245	LOC670245	17011737	17015604	-	670250	LOC670250	17015917	17016262	+	313
819	6	60321	Wbp11	137180227	137194701	-	320135	BC049715	137195014	137207282	+	313
820	14	76338	Rab2b	44123641	44141251	-	268741	5730589K01Rik	44141566	44156501	+	315
821	7	78914	Nadsyn1	134237918	134264630	-	13360	Dhcr7	134264945	134290344	+	315
822	4	12017	Bag1	40700529	40712348	-	76959	Chmp5	40712664	40729413	+	316
823	17	319712	C230013L11Rik	27374485	27376752	-	224656	Zfp523	27377074	27405538	+	322
824	3	54124	Cks1b	90258357	90261176	-	20416	Shc1	90261499	90272901	+	323
825	5	73130	Tmed5	105796805	105807749	-	73254	Ccdc18	105808072	105912419	+	323
826	10	66844	Ormdl2	129485974	129489668	-	66118	1110005A23Rik	129489993	129545961	+	325
827	2	228019	BC004636	71748068	71839996	-	75763	4833418A01Rik	71840321	71877939	+	325
828	3	74034	4632404H12Rik	90607728	90613457	-	70093	Ube2q	90613782	90624139	+	325
829	11	20624	Eftud2	103624290	103667193	-	73293	1700039D13Rik	103667520	103671492	+	327
830	6	72170	Chchd4	92224162	92233309	-	74122	Tmem43	92233637	92248344	+	328
831	14	18002	Nedd8	46750559	46760198	-	105446	Gmpr2	46760528	46767492	+	330
832	9	270201	Klhl18	111521960	111572564	-	16578	Kif9	111572895	111621183	+	331
833	X	11605	Gla	113974099	113986779	-	56258	Hnrph2	113987110	113992879	+	331
834	12	435328	LOC435328	109771557	109779494	-	435329	LOC435329	109779826	109784219	+	332
835	2	670802	LOC670802	167868741	167875668	-	110750	Cse1l	167876000	167916318	+	332
836	2	320558	4930518F03Rik	176658955	176716354	-	73771	4930421P05Rik	176716687	176721819	+	333
837	6	574519	Vax2os1	84590754	84599560	-	24113	Vax2	84599893	84627478	+	333
838	8	234374	Ddx49	69695021	69704509	-	59042	Cope	69704842	69715047	+	333
839	2	77310	C030010B13Rik	174819734	174897560	-	19334	Rab22a	174897894	174942606	+	334
840	5	12753	Clock	75720469	75812505	-	669046	LOC669046	75812839	75813484	+	334
841	13	319168	Hist1h2ah	21461878	21462264	-	319184	Hist1h2bk	21462599	21462979	+	335
842	4	56737	Alg2	46327018	46332256	-	66212	Sec61b	46332592	46341620	+	336
843	5	72195	Supt7l	30184032	30196148	-	20534	Slc4a1ap	30196484	30223406	+	336
844	14	672317	LOC672317	50503933	50543226	-	69008	Cab39l	50543563	50651512	+	337
845	2	574418	LOC574418	122417400	122422987	-	67693	2310003F16Rik	122423324	122424662	+	337
846	19	19881	Rom1	8288475	8290433	-	225898	Eml3	8290771	8302677	+	338
847	4	19782	Rmrp	42326807	42327081	-	622404	LOC622404	42327419	42329942	+	338
848	6	68240	Rpa3	8009399	8012575	-	170772	Glcci1	8012913	8351826	+	338
849	8	234069	Pcid2	13064616	13092833	-	99375	Cul4a	13093171	13135211	+	338
850	X	76763	Mospd2	142081636	142126126	-	237211	Fancb	142126464	142143023	+	338
851	8	384770	LOC384770	3930213	3931201	-	619648	LOC619648	3931540	3935691	+	339
852	5	672482	LOC672482	118590901	118644917	-	75732	Iqcd	118645257	118663379	+	340
853	14	69019	Spcs1	26098408	26099943	-	76485	Glt8d1	26100284	26110574	+	341
854	2	51897	D2Ertd391e	92651166	92686520	-	241547	D230010M03Rik	92686861	92691374	+	341
855	3	23908	Hs2st1	144951951	145090462	-	93684	39340	145090803	145118003	+	341
856	5	97212	Hadha	28625433	28662108	-	231086	Hadhb	28662450	28691790	+	342
857	9	56368	Cyb561d2	108398873	108401727	-	56032	Tusc4	108402071	108405560	+	344
858	13	66336	1700022C02Rik	49115615	49304298	-	70930	Nol8	49304645	49330763	+	347
859	2	241688	2810039F03Rik	145526423	145580297	-	70408	Polr3f	145580644	145594678	+	347
860	11	116891	Derl2	71610075	71621893	-	67139	Mis12	71622241	71629764	+	348
861	14	53600	Timm23	27285259	27306964	-	26430	Parg	27307313	27402232	+	349
862	16	73261	1700037C18Rik	3354246	3357105	-	76779	Cluap1	3357454	3389597	+	349
863	17	214901	Chtf18	24912513	24920885	-	106707	Rpusd1	24921234	24924939	+	349
864	11	66152	1110020P15Rik	4560944	4563299	-	67178	Zmat5	4563649	4596686	+	350
865	14	218973	Wdhd1	39070622	39110631	-	67296	Socs4	39110984	39125435	+	353
866	16	106389	Eaf2	36601524	36686840	-	224139	Golgb1	36687193	36745268	+	353
867	16	12544	Cdc45l	18255503	18287024	-	22230	Ufd1l	18287378	18310309	+	354
868	2	227697	Tmem15	30623786	30625603	-	227699	Nup188	30625957	30683769	+	354
869	17	18044	Nfya	47426231	47449128	-	672876	LOC672876	47449483	47456566	+	355
870	4	59001	Pole3	59792238	59793454	-	214106	4933430I17Rik	59793809	59816609	+	355
871	1	20822	Trove2	144615532	144636938	-	56207	Uchl5	144637295	144666775	+	357
872	8	76478	2410004L22Rik	70635235	70656274	-	17925	Myo9b	70656631	70745202	+	357
873	3	13722	Scye1	133143064	133166185	-	271981	A630047E20Rik	133166543	133279550	+	358
874	5	76571	Styxl1	134350544	134381186	-	17448	Mdh2	134381544	134393281	+	358
875	2	71233	4933434I06Rik	21361491	21386220	-	208967	Thnsl1	21386579	21395815	+	359
876	8	670453	LOC670453	71302474	71308421	-	170938	Zfp617	71308782	71321627	+	361
877	15	223774	Alg12	89642000	89655214	-	76737	Creld2	89655576	89662610	+	362
878	8	626493	LOC626493	92128017	92138519	-	54352	Irx5	92138881	92142541	+	362
879	4	28010	D4Wsu114e	143219649	143227483	-	14349	Fv1	143227846	143230971	+	363
880	Un|NW_032000.1	673597	LOC673597	5030	6863	-	673598	LOC673598	7227	8789	+	364
881	11	66249	1810003N24Rik	17177786	17186137	-	103784	AI553587	17186502	17208380	+	365
882	10	14202	Fhl4	85263589	85268978	-	103266	AI597468	85269344	85284155	+	366
883	5	269695	Tmem118	116188543	116242705	-	76792	2410131K14Rik	116243071	116261207	+	366
884	9	17350	Mlh1	112338352	112381285	-	77781	Epm2aip1	112381651	112388811	+	366
885	13	22017	Tpmt	46665783	46683814	-	218214	Aof1	46684181	46725211	+	367
886	X	672085	LOC672085	55039522	55044940	-	67048	2610030H06Rik	55045307	55057081	+	367
887	1	227290	Aamp	74996087	75000911	-	56695	Pnkd	75001279	75069371	+	368
888	10	22027	Hsp90b1	86863078	86877681	-	103220	Gnn	86878049	86948929	+	368
889	14	105638	Zcsl2	27184720	27189733	-	218885	Oxnad1	27190101	27207353	+	368
890	10	11783	Apaf1	91198235	91289833	-	67454	1200009F10Rik	91290202	91309592	+	369
891	14	71838	Phf7	26336741	26350379	-	104416	Bap1	26350748	26359091	+	369
892	18	67526	Atg12	46909303	46918433	-	11777	Ap3s1	46918803	46967506	+	370
893	3	74383	Ubap2l	90845459	90897861	-	99650	4933434E20Rik	90898233	90907843	+	372
894	4	66526	2210012G02Rik	104861834	104901895	-	56374	Tmem59	104902267	104924562	+	372
895	2	672620	LOC672620	76051011	76051885	-	545423	LOC545423	76052258	76052848	+	373
896	17	628205	LOC628205	21806035	21826951	-	383218	LOC383218	21827325	21831032	+	374
897	19	107173	Gpr137	3124333	3127836	-	12015	Bad	3128212	3138352	+	376
898	2	66958	Txndc14	85560153	85566885	-	381379	Med19	85567263	85577052	+	378
899	5	320118	Fbxl13	19919206	20081316	-	67211	2810037C14Rik	20081695	20098313	+	379
900	9	67618	Aasdhppt	4219116	4233479	-	69149	Kbtbd3	4233858	4255422	+	379
901	4	230101	Gba2	42401362	42413014	-	242406	1110029E03Rik	42413394	42422042	+	380
902	7	269881	Map3k10	19890983	19908995	-	112415	C030039L03Rik	19909377	19940910	+	382
903	11	56095	Ftsj3	107036592	107043250	-	19184	Psmc5	107043633	107050560	+	383
904	17	213760	Prepl	84360085	84387115	-	73582	1700106N22Rik	84387498	84756902	+	383
905	5	19301	Pxmp2	107977699	107989352	-	18973	Pole	107989735	108040295	+	383
906	1	320907	B430105G09Rik	60376792	60378835	-	12168	Bmpr2	60379220	60485966	+	385
907	11	670804	LOC670804	54083154	54091022	-	670811	LOC670811	54091407	54101793	+	385
908	14	75698	3110001K24Rik	29347194	29422160	-	14661	Glud1	29422545	29456966	+	385
909	5	11991	Hnrpd	97499769	97517620	-	75129	4930524J08Rik	97518006	97519242	+	386
910	9	258471	Olfr891	38361290	38362240	-	671268	LOC671268	38362626	38367246	+	386
911	14	105689	Phr1	94319235	94552588	-	620637	LOC620637	94552975	94646693	+	387
912	17	110956	D17H6S56E-5	34108479	34112501	-	22321	Vars2	34112888	34128080	+	387
913	8	79233	Zfp319	95130932	95136746	-	101985	AA960436	95137136	95152614	+	390
914	13	14593	Ggps1	13468342	13479298	-	94246	Arid4b	13479689	13617229	+	391
915	4	384050	Wdr65	116479645	116519088	-	69072	Ebna1bp2	116519482	116529095	+	394
916	8	74334	Ranbp10	105612293	105672003	-	72236	Tsnaxip1	105672397	105689536	+	394
917	7	232946	Bloc1s3	14545534	14548061	-	67091	Trappc6a	14548456	14555903	+	395
918	6	435926	LOC435926	140624336	140624866	-	619767	LOC619767	140625263	140625550	+	397
919	9	434438	Ccdc36	109273797	109306400	-	434439	BC048562	109306797	109316285	+	397
920	12	74335	Xrcc3	106079489	106090338	-	68520	Zfyve21	106090737	106103808	+	399
921	4	77809	Lrrc42	104957273	104978277	-	72938	2900042B11Rik	104978677	105006696	+	400
922	9	77609	C330001K17Rik	22066720	22079347	-	19089	Prkcsh	22079748	22090950	+	401
923	1	57750	Wdr12	60693255	60714265	-	241066	Carf	60714668	60767133	+	403
924	8	64340	Dhx38	109394492	109412071	-	234723	Txnl4b	109412475	109420509	+	404
925	8	212139	Cc2d1a	83827999	83842924	-	74666	4930432K21Rik	83843330	83867761	+	406
926	Un|NW_030662.1	671237	LOC671237	57018	58212	-	673387	LOC673387	58618	60112	+	406
927	17	68636	Fahd1	24028607	24040488	-	14651	Hagh	24040898	24054992	+	410
928	17	74011	Slc25a27	42641892	42667081	-	56050	Cyp39a1	42667491	42751600	+	410
929	5	330064	Slc5a6	29698242	29710565	-	381629	0610007C21Rik	29710975	29716914	+	410
930	13	72198	Skiv2l2	110464843	110524925	-	218629	Dhx29	110525338	110566802	+	413
931	4	66576	Uqcrh	113828898	113836988	-	230654	Lrrc41	113837405	113859018	+	417
932	6	19362	Rad51ap1	127821501	127837113	-	28040	D6Wsu163e	127837530	127872928	+	417
933	1	69171	1810031K17Rik	75976954	75984109	-	227298	BC038286	75984527	75989646	+	418
934	17	14976	H2-Ke2	33049734	33051116	-	57315	Wdr46	33051534	33060506	+	418
935	15	66656	Eef1d	76392349	76406891	-	105734	Tigd5	76407311	76412085	+	420
936	17	106795	Tcf19	34601046	34605067	-	240084	Cchcr1	34605489	34619571	+	422
937	17	67681	Mrpl18	12352046	12356782	-	21454	Tcp1	12357205	12365256	+	423
938	2	212670	Catsper2	122360556	122379733	-	14827	Pdia3	122380158	122404177	+	425
939	7	246694	Hps5	36341828	36377040	-	14884	Gtf2h1	36377465	36405160	+	425
940	7	12039	Bckdha	17856952	17885693	-	27998	Exosc5	17886119	17895219	+	426
941	11	114886	Cygb	117543927	117552270	-	629972	LOC629972	117552698	117566928	+	428
942	4	58864	Tssk3	126991876	126993638	-	68233	1700125D06Rik	126994067	126995073	+	429
943	16	433036	LOC433036	65102889	65168017	-	106143	Cggbp1	65168450	65175856	+	433
944	4	13368	Dffb	149397845	149408516	-	230967	BC046331	149408951	149441252	+	435
945	12	73834	Atp6v1d	73523050	73541880	-	13665	Eif2s1	73542316	73565770	+	436
946	3	67035	Dnajb4	152773263	152799490	-	51886	Fubp1	152799928	152826232	+	438
947	1	67099	2310038H17Rik	65252063	65262752	-	227210	9630037P07Rik	65263191	65369663	+	439
948	5	71336	Rbks	30293644	30366508	-	107976	Bre	30366948	30752042	+	440
949	5	56412	2610024G14Rik	76813596	76829404	-	231329	Polr2b	76829844	76868568	+	440
950	3	69769	Tnfaip8l2	95426287	95429126	-	669616	LOC669616	95429568	95432449	+	442
951	4	669341	LOC669341	43590918	43594910	-	319885	Zcchc7	43595352	43752620	+	442
952	9	68014	Zwilch	64710183	64745663	-	67891	Rpl4	64746107	64751398	+	444
953	14	55946	Ap3m1	16150522	16167899	-	11534	Adk	16168345	16564458	+	446
954	7	671372	LOC671372	82431717	82479336	-	75985	Rab30	82479782	82576434	+	446
955	2	269252	Gtf3c4	29162448	29177159	-	227674	Ddx31	29177610	29242564	+	451
956	11	17449	Mdh1	21578702	21593747	-	216560	AV249152	21594199	21920173	+	452
957	6	68202	Ndufa5	24477920	24486941	-	78910	Asb15	24487398	24529554	+	457
958	4	384042	LOC384042	113043760	113046612	-	230639	LOC230639	113047073	113060755	+	461
959	11	83429	Ctns	73784042	73799954	-	74637	Carkl	73800417	73825828	+	463
960	18	670680	LOC670680	28336343	28336934	-	632419	LOC632419	28337397	28337621	+	463
961	9	69253	Hspb2	51087193	51088408	-	12955	Cryab	51088873	51092748	+	465
962	4	106564	Ppcs	117320034	117323921	-	332934	Zmynd12	117324387	117366565	+	466
963	4	74648	S100pbp	126624007	126662819	-	107271	Yars	126663288	126693037	+	469
964	1	15510	Hspd1	55629894	55639906	-	15528	Hspe1	55640378	55643368	+	472
965	2	66580	2610101J03Rik	141152649	141203423	-	69487	2310003L22Rik	141203895	141236618	+	472
966	18	240263	Fem1c	46676683	46699724	-	672012	LOC672012	46700198	46700887	+	474
967	7	66273	1810020D17Rik	87294707	87323901	-	233532	Hbxap	87324375	87431665	+	474
968	2	227738	Lrsam1	33275666	33311705	-	269261	Rpl12	33312180	33314495	+	475
969	9	11920	Atm	53768681	53865886	-	244879	Npat	53866363	53901850	+	477
970	2	338348	Ttc16	33113767	33126928	-	329384	Ptrh1	33127410	33129182	+	482
971	8	11502	Adam9	23676950	23744597	-	69742	Tm2d2	23745083	23751062	+	486
972	7	13593	Ebf3	127275943	127396170	-	672002	LOC672002	127396658	127396993	+	488
973	Un|NW_030233.1	673324	LOC673324	13723	14686	-	673325	LOC673325	15176	17133	+	490
974	15	70356	St13	82118000	82152840	-	321003	E430012M05Rik	82153334	82207937	+	494
975	10	258672	Olfr825	130822704	130823666	-	672419	LOC672419	130824161	130824325	+	495
976	2	20878	Aurka	173570977	173585286	-	67337	Cstf1	173585783	173595849	+	497
977	1	670455	LOC670455	8904937	8905280	-	670461	LOC670461	8905778	8906119	+	498
978	11	672306	LOC672306	69951592	69976314	-	78304	Lsmd1	69976812	69977692	+	498
979	18	110796	Tshz1	84600692	84676635	-	225791	Zadh2	84677138	84686504	+	503
980	3	140917	Dclre1b	103909850	103918632	-	67489	Ap4b1	103919136	103931478	+	504
981	2	23992	Prkra	77501386	77519443	-	381375	Gm1001	77519948	77530305	+	505
982	5	20005	Rpl9	64464174	64466801	-	79464	Lias	64467306	64484743	+	505
983	3	68259	Ift80	69492560	69607305	-	70099	Smc4l1	69607812	69637334	+	507
984	8	320191	Hook3	24762885	24849529	-	77733	Rnf170	24850036	24872134	+	507
985	9	672101	LOC672101	44630843	44635179	-	12282	Hyou1	44635687	44648471	+	508
986	7	233875	Ccdc95	116705450	116714480	-	233876	Hirip3	116714989	116718061	+	509
987	1	17248	Mdm4	133845514	133880427	-	638636	LOC638636	133880937	133881591	+	510
988	11	66610	Abi3	96593385	96603154	-	14710	Gngt2	96603664	96606725	+	510
989	8	19727	Rfxank	69531490	69539882	-	17259	Mef2b	69540394	69568212	+	512
990	2	69987	1700026L06Rik	29028452	29036023	-	68870	1190002A17Rik	29036536	29149976	+	513
991	6	53379	Hnrpa2b1	51852011	51860732	-	12417	Cbx3	51861247	51888649	+	515
992	12	435314	LOC435314	82463016	82463945	-	72113	Adck1	82464464	82564290	+	519
993	2	381406	2810408M09Rik	166457824	166461026	-	170441	Slc2a10	166461545	166486104	+	519
994	19	670485	LOC670485	47096247	47104611	-	18011	Neurl	47105134	47183401	+	523
995	8	18983	Cnot7	39654664	39672932	-	52348	Vps37a	39673455	39712199	+	523
996	6	671900	LOC671900	21150328	21151139	-	16508	Kcnd2	21151668	21671044	+	529
997	16	17217	Mcm4	15085619	15098873	-	19090	Prkdc	15099406	15305889	+	533
998	7	67973	Mphosph10	53748867	53764508	-	73724	Mcee	53765043	53784408	+	535
999	3	56629	Dnase2b	147115867	147131813	-	22262	Uox	147132350	147165820	+	537
1000	1	545389	Cep170	178052879	178133350	-	76816	Sdccag8	178133889	178344996	+	539
1001	3	360213	Trim46	90066677	90078544	-	66059	Krtcap2	90079085	90082469	+	541
1002	X	14381	G6pdx	57622814	57642492	-	16151	Ikbkg	57643035	57664697	+	543
1003	5	71951	Gpc2	136978063	136984541	-	50878	Stag3	136985087	137016001	+	546
1004	17	16912	Psmb9	33294798	33300029	-	21354	Tap1	33300579	33309422	+	550
1005	5	108099	Prkag2	23331565	23576360	-	67261	2900005J15Rik	23576913	23578937	+	553
1006	19	107242	AI837181	5395040	5397196	-	66556	Drap1	5397752	5399803	+	556
1007	12	104776	Aldh6a1	79126861	79147094	-	217708	5830457H20Rik	79147652	79227710	+	558
1008	3	212114	8030451K01Rik	53914719	53925982	-	212127	2810046L04Rik	53926541	53944479	+	559
1009	15	68479	Phf5a	82620322	82626909	-	11429	Aco2	82627469	82670201	+	560
1010	15	22142	Tuba1	99862226	99865882	-	320551	B430209F14Rik	99866442	99871468	+	560
1011	2	67917	Zcchc3	153216983	153219055	-	228778	6820408C15Rik	153219615	153248345	+	560
1012	4	230119	Zbtb5	43832233	43853262	-	73405	1700055D18Rik	43853822	43855391	+	560
1013	7	54006	Deaf1	131550890	131581311	-	71448	Tmem80	131581871	131590725	+	560
1014	19	619304	I830134H01Rik	37699279	37701923	-	74107	Cep55	37702484	37721697	+	561
1015	6	435919	LOC435919	129572897	129582310	-	94071	Clec2h	129582875	129597863	+	565
1016	1	14897	Trip12	85608237	85725978	-	66153	Fbxo36	85726545	85786488	+	567
1017	8	382010	BC088983	55557862	55576781	-	50753	Fbxo8	55577349	55620347	+	568
1018	5	74504	2410018C17Rik	32300046	32329048	-	433873	LOC433873	32329618	32331785	+	570
1019	11	270906	Prr11	87754740	87774204	-	66140	1110001A07Rik	87774781	87788610	+	577
1020	4	671425	LOC671425	117421194	117422481	-	384052	LOC384052	117423058	117423434	+	577
1021	4	433770	LOC433770	134197435	134198460	-	67663	4930549C01Rik	134199037	134201450	+	577
1022	9	71599	Senp8	60275106	60289829	-	270163	Myo9a	60290406	60471269	+	577
1023	12	66912	Bzw2	30212453	30277930	-	217473	Ankmy2	30278510	30318412	+	580
1024	14	22380	Wbp4	70411297	70432806	-	672816	LOC672816	70433387	70481655	+	581
1025	9	66663	Ube1dc1	104809714	104825316	-	102632	Acad11	104825898	104890084	+	582
1026	8	497652	Acd	105542481	105545417	-	56513	Pard6a	105546005	105547788	+	588
1027	X	631145	LOC631145	77179172	77205831	-	68316	0610008C08Rik	77206423	77258605	+	592
1028	6	101206	Tada3l	114278685	114289550	-	68089	Arpc4	114290143	114301679	+	593
1029	10	71761	Amdhd1	93741748	93758613	-	237465	Ccdc38	93759212	93804354	+	599
1030	3	56772	Mllt11	95505564	95515198	-	57912	Cdc42se1	95515797	95523426	+	599
1031	4	230903	Fbxo44	143516224	143523248	-	230904	Fbxo2	143523852	143529733	+	604
1032	17	193740	Hspa1a	34081050	34083986	-	15482	Hspa1l	34084594	34091087	+	608
1033	4	67096	Mmachc	114465638	114471524	-	68394	0610037D15Rik	114472132	114478416	+	608
1034	13	319182	Hist1h2bh	22952380	22952760	-	260423	Hist1h3f	22953373	22955223	+	613
1035	6	68298	2810406C15Rik	126053218	126077181	-	66493	Mrpl51	126077795	126079987	+	614
1036	11	67163	2610204L23Rik	106987914	107003751	-	72047	Ddx42	107004374	107036587	+	623
1037	10	68778	1110038D17Rik	75938278	75949410	-	67332	Snrpd3	75950034	75967422	+	624
1038	1	14270	Srgap2	132121362	132363969	-	108900	2700049P18Rik	132364595	132376480	+	626
1039	19	72982	Tmem138	9906884	9913101	-	225912	Cybasc3	9913727	9925629	+	626
1040	19	72199	Mms19l	41791933	41829558	-	226122	Ubtd1	41830185	41883615	+	627
1041	17	66973	Mrps18b	35000578	35006584	-	52040	Ppp1r10	35007213	35038497	+	629
1042	2	67121	Mastl	23388284	23426140	-	27377	Yme1l1	23426770	23468887	+	630
1043	4	56711	Plag1	3345282	3381183	-	66433	Chchd7	3381816	3386425	+	633
1044	7	67369	Qpctl	14180989	14190070	-	107686	Snrpd2	14190712	14193600	+	642
1045	4	242505	Rasef	70988081	71065842	-	671275	LOC671275	71066488	71073620	+	646
1046	8	19656	Rbmxrt	78065423	78069082	-	76775	2410193C02Rik	78069729	78292160	+	647
1047	11	170472	Recql5	116786132	116826461	-	57230	Sap30bp	116827114	116861593	+	653
1048	4	19646	Rbbp4	126782442	126815882	-	67106	Zbtb8os	126816538	126827541	+	656
1049	11	216853	Wdr79	70146509	70164079	-	22059	Trp53	70164736	70176627	+	657
1050	2	383774	LOC383774	167975841	167983507	-	228889	Ddx27	167984164	167994667	+	657
1051	9	235587	Parp3	107332895	107339147	-	27966	Rnu3ip2	107339805	107347911	+	658
1052	4	16498	Kcnab2	147799504	147886751	-	260305	Nphp4	147887414	147973077	+	663
1053	9	74360	Cep57	13773216	13792655	-	72826	2810485I05Rik	13793319	13812065	+	664
1054	7	628898	LOC628898	7935523	7936377	-	171240	V1rg5	7937048	7937962	+	671
1055	13	192136	AF397014	16274869	17109852	-	66308	2810021B07Rik	17110526	17114218	+	674
1056	13	66975	2410002O22Rik	101561368	101596876	-	81003	Trim23	101597551	101620397	+	675
1057	13	13865	Nr2f1	75274805	75284129	-	634725	LOC634725	75284812	75285909	+	683
1058	3	12340	Capza1	104932097	104973646	-	229681	St7l	104974333	105036279	+	687
1059	14	19188	Psme2	46675728	46679389	-	268749	Rnf31	46680078	46691959	+	689
1060	8	22427	Wrn	32150765	32301733	-	75029	Purg	32302424	32303487	+	691
1061	18	15183	Hdac3	38124059	38142016	-	225392	4631403P03Rik	38142708	38146244	+	692
1062	X	669975	LOC669975	17523849	17538062	-	19889	Rp2h	17538754	17557002	+	692
1063	10	18551	Pcsk4	80785640	80793813	-	70335	Reep6	80794510	80800781	+	697
1064	7	68472	Tmem126b	80217793	80224960	-	78880	B230218P12Rik	80225659	80271793	+	699
1065	7	672006	LOC672006	91759948	91795734	-	101706	Numa1	91796437	91840742	+	703
1066	3	229228	Nudt6	37289998	37304605	-	57815	Spata5	37305313	37464087	+	708
1067	7	243923	Rgs9bp	26079774	26086312	-	245886	Ankrd27	26087021	26109859	+	709
1068	14	56410	Cbln3	46976432	46981784	-	219094	9130227C08Rik	46982497	46994337	+	713
1069	17	108077	Skiv2l	33949105	33960086	-	27632	Rdbp	33960801	33966040	+	715
1070	11	75429	3100002J23Rik	59323707	59346798	-	258529	Olfr313	59347518	59348444	+	720
1071	4	53418	B4galt2	115635718	115646319	-	671162	LOC671162	115647039	115647502	+	720
1072	10	671062	LOC671062	117823459	117824863	-	94118	Kifc5c	117825588	117831430	+	725
1073	2	16917	Lmx1b	33960003	34052984	-	329385	C130021I20	34053718	34058736	+	734
1074	2	214593	Duox2	123253722	123271450	-	66811	9030623N16Rik	123272185	123276170	+	735
1075	3	67437	Ssr3	65911572	65924468	-	433604	LOC433604	65925212	65928202	+	744
1076	18	269033	4930503L19Rik	70793901	70813524	-	170461	Stard6	70814274	70842510	+	750
1077	7	20174	Ruvbl2	34989769	35002107	-	14936	Gys1	35002858	35023998	+	751
1078	16	74685	4930451C15Rik	17016595	17033643	-	18440	P2rxl1	17034396	17043662	+	753
1079	7	243853	Fkrp	11948908	11954737	-	97387	Strn4	11955493	11980571	+	756
1080	6	384408	LOC384408	68897386	68898896	-	435898	LOC435898	68899655	68900143	+	759
1081	6	13448	Dok1	83919062	83921593	-	16950	Loxl3	83922352	83940656	+	759
1082	8	70796	Zdhhc1	105317847	105342292	-	672593	LOC672593	105343051	105349900	+	759
1083	4	110326	Tas1r1	147433578	147444240	-	74035	Nol9	147445006	147467338	+	766
1084	19	66206	1110059E24Rik	21247999	21303364	-	226016	5730446C15Rik	21304131	21336184	+	767
1085	2	18088	Nkx2-2	148210430	148213508	-	78068	6430503K07Rik	148214282	148215603	+	774
1086	3	56426	Pdcd10	76181853	76222261	-	20713	Serpini1	76223035	76308650	+	774
1087	11	13207	Ddx5	107567737	107575460	-	320162	Ccdc45	107576241	107605664	+	781
1088	13	78925	Srd5a1	66641214	66680074	-	28114	Nsun2	66680855	66704383	+	781
1089	8	234686	Fhod1	105173644	105192586	-	277973	Slc9a5	105193367	105214883	+	781
1090	5	14255	Flt3	146281074	146356630	-	384254	LOC384254	146357412	146358143	+	782
1091	6	22225	Usp5	125701820	125716248	-	14793	Cdca3	125717036	125720499	+	788
1092	3	83409	Mapbpip	89344302	89347410	-	94232	Ubqln4	89348199	89364291	+	789
1093	6	73327	1700040I03Rik	86348774	86353267	-	12468	Cct7	86354057	86370456	+	790
1094	15	20436	Siah1-ps2	38714232	38714429	-	627256	LOC627256	38715236	38715839	+	807
1095	9	244895	C230081A13Rik	56750652	56941272	-	66867	Hmg20a	56942080	57020713	+	808
1096	12	67217	2810055F11Rik	66718120	66730066	-	104771	1200003C05Rik	66730876	66745620	+	810
1097	16	628681	LOC628681	45578344	45579734	-	208169	Slc9a10	45580554	45652372	+	820
1098	19	70605	Zdhhc24	5937640	5943444	-	11474	Actn3	5944264	5960726	+	820
1099	5	68366	Tmem129	32352913	32357529	-	21335	Tacc3	32358359	32371690	+	830
1100	1	74241	D1Bwg1363e	76317627	76322459	-	319998	A230078I05Rik	76323290	76328374	+	831
1101	7	233005	LOC233005	19166984	19174739	-	672093	LOC672093	19175573	19185758	+	834
1102	11	71860	Wdr16	68502161	68543339	-	55943	Stx8	68544180	68784154	+	841
1103	7	65116	Prrg2	34620310	34628366	-	66394	Nosip	34629207	34644130	+	841
1104	11	68106	Nt5c3l	101203073	101221829	-	66720	Klhl10	101222679	101237845	+	850
1105	13	19356	Rad17	97962121	97995720	-	108143	Taf9	97996573	98001027	+	853
1106	16	208624	Alg3	20345014	20350286	-	66275	1810009K13Rik	20351143	20358482	+	857
1107	14	66487	2010107H07Rik	26223097	26227516	-	70021	Nt5dc2	26228374	26237639	+	858
1108	3	229589	Prune	95540698	95569136	-	75007	4930504E06Rik	95570004	95583776	+	868
1109	7	75613	Med25	34445646	34458733	-	70300	2600013E07Rik	34459601	34466690	+	868
1110	7	244219	Zfp668	117726923	117738387	-	233905	6820429M01	117739265	117747560	+	878
1111	14	20618	Sncg	29481596	29485971	-	105450	Mmrn2	29486850	29514606	+	879
1112	18	271505	LOC271505	28335633	28336518	-	632419	LOC632419	28337397	28337621	+	879
1113	11	66180	1110036O03Rik	101188809	101195438	-	14230	Fkbp10	101196319	101205577	+	881
1114	5	75416	2610033H07Rik	33346968	33368325	-	14772	Gprk2l	33369209	33462294	+	884
1115	X	211702	LOC211702	62935249	62936204	-	669748	LOC669748	62937099	62937444	+	895
1116	14	19191	Psme2b-ps	46675773	46679177	-	268749	Rnf31	46680078	46691959	+	901
1117	11	70419	2810408A11Rik	70481148	70484776	-	216860	0610025P10Rik	70485682	70498026	+	906
1118	1	240869	Zbtb37	162194404	162211088	-	14455	Gas5	162211995	162215366	+	907
1119	4	11426	Macf1	120662412	120997149	-	671806	LOC671806	120998061	121000284	+	912
1120	4	433752	AA415398	117432376	117440837	-	230700	Foxj3	117441756	117542223	+	919
1121	7	73830	Eif3s12	21237682	21248175	-	672367	LOC672367	21249095	21269392	+	920
1122	2	56194	Prpf40a	53670317	53723039	-	65103	Arl6ip6	53723963	53751274	+	924
1123	14	671736	LOC671736	45411906	45447723	-	69089	Oxa1l	45448652	45457480	+	929
1124	17	57354	Cramp1l	24152223	24206852	-	106633	Ift140	24207787	24290328	+	935
1125	9	30959	Ddx25	35677778	35694492	-	67049	Pus3	35695430	35703147	+	938
1126	11	67863	Slc25a11	71231594	71234393	-	70510	Rnf167	71235333	71239245	+	940
1127	16	670789	LOC670789	14680629	14681099	-	385748	LOC385748	14682043	14685327	+	944
1128	19	54130	Actr1a	46290696	46315059	-	24069	Sufu	46316023	46408067	+	964
1129	4	70533	Btf3l4	106565272	106583858	-	66073	Txndc12	106584822	106612264	+	964
1130	10	67371	2410016F19Rik	40288224	40296725	-	19850	Rnu3a	40297695	40297798	+	970
1131	7	74054	4931406B18Rik	33093072	33106968	-	672821	LOC672821	33107938	33108485	+	970
1132	12	211978	Zfyve26	73909587	73975844	-	19363	Rad51l1	73976822	74500543	+	978
1133	1	74106	Iqwd1	166530370	166655842	-	70456	Brp44	166656823	166676838	+	981
1134	16	11964	Atp6v1a	43922113	43975578	-	72117	Mak3	43976564	44000234	+	986
1135	2	107733	Mrpl41	25248885	25251513	-	241274	BC027342	25252503	25331248	+	990
1136	4	75563	Dnali1	122378890	122388237	-	76793	Snip1	122389227	122396570	+	990
1137	1	73363	1700056E22Rik	185130530	185131313	-	63953	Dusp10	185132306	185173857	+	993
1138	1	671904	LOC671904	21005478	21022655	-	671912	LOC671912	21023649	21028606	+	994
1139	4	22275	Urod	114752914	114757056	-	76608	Hectd3	114758050	114768022	+	994

## Sheet: Rat
SortID	Chromosome	GeneID	GeneSymbol	Start	End	Strand	GeneID	GeneSymbol	Start	End	Strand	Distance
1	1	690717	LOC690717	213184653	213185701	-	308178	Vps37c_predicted	213184708	213210286	+	-993
2	14	498323	RGD1564998_predicted	4549385	4593428	-	690545	LOC690545	4592461	4593688	+	-967
3	Un|NW_047879.1	689763	LOC689763	276820	326136	-	689776	LOC689776	325175	325315	+	-961
4	Un|NW_047883.1	690659	LOC690659	1993131	2039366	-	690664	LOC690664	2038406	2038546	+	-960
5	5	500551	RGD1564943_predicted	148307992	148350243	-	685947	LOC685947	148349299	148349838	+	-944
6	3	311721	Urkl1_predicted	170723233	170731540	-	366276	RGD1307103_predicted	170730604	170804681	+	-936
7	10	360571	Rab34	64443111	64447315	-	685246	LOC685246	64446398	64447328	+	-917
8	16	290533	Slmap_predicted	1705552	1822246	-	679964	LOC679964	1821331	1821748	+	-915
9	6	680081	LOC680081	101367180	101368429	-	314259	Mpp5_predicted	101367516	101474182	+	-913
10	10	363544	LOC363544	11855568	11887257	-	360483	RGD1561796_predicted	11886366	11889287	+	-891
11	Un|NW_047872.1	685805	LOC685805	103313	138191	-	685836	LOC685836	137334	139376	+	-857
12	10	303016	RGD1310862_predicted	16669057	16723929	-	686137	LOC686137	16723087	16723926	+	-842
13	1	308387	Npas1_predicted	76719182	76739672	-	679544	LOC679544	76738833	76739773	+	-839
14	10	360555	RGD1306656_predicted	57568905	57581552	-	113886	Kif1c	57580715	57622517	+	-837
15	20	171120	Jmjd1c	22151774	22314921	-	294375	RGD1560401_predicted	22314085	22395858	+	-836
16	2	690366	LOC690366	197249330	197296099	-	690939	LOC690939	197295266	197395696	+	-833
17	5	362533	Tle1_predicted	89682079	89766548	-	689451	LOC689451	89765754	89766805	+	-794
18	17	306764	Nsd1_predicted	15363303	15474754	-	498705	LOC498705	15473974	15504482	+	-780
19	19	690445	LOC690445	38434171	38435184	-	307829	RGD1560268_predicted	38434411	38784461	+	-773
20	10	690817	LOC690817	84501834	84535957	-	287644	Phospho1_predicted	84535192	84543328	+	-765
21	3	311902	Rbm18_predicted	15227143	15247798	-	311903	Mrrf	15247054	15303722	+	-744
22	14	24170	Add1	81750430	81808919	-	680804	LOC680804	81808217	81809107	+	-702
23	6	681415	LOC681415	104396469	104407838	-	314275	Slc39a9	104407151	104442633	+	-687
24	10	287470	Sdf2_predicted	64378702	64389195	-	303281	Supt6h	64388520	64425858	+	-675
25	5	690946	LOC690946	58100567	58101469	-	65028	Dnaja1	58100794	58111705	+	-675
26	10	302935	Ubn1_predicted	10612475	10647907	-	679694	LOC679694	10647241	10647759	+	-666
27	7	690935	LOC690935	11076001	11079550	-	314622	Dos_predicted	11078884	11087524	+	-666
28	5	313018	RGD1303271	151552166	151563759	-	688975	LOC688975	151563108	151564112	+	-651
29	9	367235	RGD1304927_predicted	22725133	22805742	-	689444	LOC689444	22805098	22805871	+	-644
30	5	313722	Spsb1_predicted	167012675	167073644	-	691449	LOC691449	167073015	167073620	+	-629
31	9	501145	RGD1562369_predicted	55646380	55824685	-	688585	LOC688585	55824069	55829795	+	-616
32	3	690396	LOC690396	169160024	169174964	-	296461	Osbpl2	169174367	169219820	+	-597
33	1	308875	Rhog	159724016	159735532	-	685521	LOC685521	159734946	159735458	+	-586
34	1	309419	Pip5k1a	227689733	227961671	-	680120	LOC680120	227961087	227961815	+	-584
35	11	303790	RGD1310674	85352180	85427058	-	303787	Slc7a4_predicted	85426481	85430413	+	-577
36	13	246304	Cap350	70816960	71010102	-	679854	LOC679854	71009529	71010032	+	-573
37	X	302313	Tspan6	121432301	121447313	-	317181	Srpx2_predicted	121446759	121468691	+	-554
38	15	688445	LOC688445	19632596	19637618	-	498467	LOC498467	19637071	19644483	+	-547
39	1	29707	Gabra5	108843086	108955130	-	691463	LOC691463	108954589	108955933	+	-541
40	1	361700	Fbxl11_predicted	206903420	206973721	-	689003	LOC689003	206973183	206974079	+	-538
41	12	304376	RGD1310964_predicted	19797807	19809158	-	684986	LOC684986	19808639	19809358	+	-519
42	10	81504	Grb2	105722014	105818649	-	690301	LOC690301	105818137	105818898	+	-512
43	16|NW_047483.1	679966	LOC679966	58874	59707	-	117273	Rhoa	59196	93472	+	-511
44	8	300328	Aasdhppt_predicted	846850	858772	-	315394	Kbtbd3_predicted	858266	890034	+	-506
45	11	287940	Hic2_predicted	85738934	85770521	-	680884	LOC680884	85770019	85770546	+	-502
46	7	681324	LOC681324	67731261	67731965	-	299510	Zbtb39_predicted	67731465	67737427	+	-500
47	2	361976	RGD1311265	180001177	180009775	-	361977	Isg20l2	180009276	180018762	+	-499
48	6	691553	LOC691553	137659528	137664882	-	691556	LOC691556	137664386	137666198	+	-496
49	9	363294	Twsg1_predicted	104697701	104729090	-	689187	LOC689187	104728616	104729257	+	-474
50	11	680893	LOC680893	44810124	44827271	-	360709	Tfg	44826798	44853093	+	-473
51	1	309035	Dcun1d3	178172445	178212119	-	365361	RGD1563498_predicted	178211655	178231662	+	-464
52	10	287475	Med31_predicted	59104232	59108164	-	679576	LOC679576	59107710	59108410	+	-454
53	Un|NW_047902.1	303734	LOC303734	193139	275451	-	679655	LOC679655	275013	275549	+	-438
54	3	295701	Tmx2	67880726	67888376	-	311165	Med19_predicted	67887941	67897106	+	-435
55	10	619573	LOC619573	103291220	103312069	-	287798	MGC95210	103311635	103322562	+	-434
56	7	314894	Mon2	62763962	62841151	-	680548	LOC680548	62840717	62849188	+	-434
57	10	117056	H3f3b	106130316	106132544	-	360663	Zc3h5_predicted	106132111	106169649	+	-433
58	X	681284	LOC681284	97367513	97376529	-	302363	Sh3bgrl_predicted	97376104	97559778	+	-425
59	X	503446	Asb12	83013812	83102298	-	686005	LOC686005	83101884	83102889	+	-414
60	10	303669	Nat9_predicted	105256781	105262135	-	303670	Tmem104_predicted	105261728	105318456	+	-407
61	5	298577	Ubxd3	157530589	157536425	-	29387	Pla2g2c	157536018	157558206	+	-407
62	7	362857	RGD1563325_predicted	20725221	20747413	-	314678	Fhl4	20747012	20748614	+	-401
63	10	691667	LOC691667	46810339	46811160	-	303193	Alkbh5_predicted	46810762	46833657	+	-398
64	17	681372	LOC681372	12230112	12230759	-	246209	Kif27	12230381	12301010	+	-378
65	1	293615	Sirt3_predicted	201021387	201044277	-	365388	Psmd13_predicted	201043903	201057030	+	-374
66	10	303206	Ulk2_predicted	47933095	48009983	-	691740	LOC691740	48009613	48010179	+	-370
67	12	360815	RGD1562539_predicted	37103084	37118267	-	288683	RGD1306772_predicted	37117897	37121532	+	-370
68	2	685864	LOC685864	39527477	39527989	-	361895	Elovl7_predicted	39527640	39597785	+	-349
69	15	685144	LOC685144	3827724	3849897	-	305675	RGD1565434_predicted	3849577	3865349	+	-320
70	2	294711	Ppwd1_predicted	35136468	35159689	-	294712	Solt_predicted	35159370	35184733	+	-319
71	17	306722	Dapk1_predicted	9617607	9779457	-	680870	LOC680870	9779142	9779537	+	-315
72	6	500673	RGD1559456_predicted	95303860	95358736	-	314221	Six6_predicted	95358421	95360951	+	-315
73	17	690016	LOC690016	23633303	23633863	-	306817	Dek	23633551	23655507	+	-312
74	3	499846	RGD1562313_predicted	90017648	90046332	-	691012	LOC691012	90046023	90046484	+	-309
75	1	308795	Mesdc1	140157358	140159377	-	688883	LOC688883	140159083	140159613	+	-294
76	9	63840	Per2	90645342	90687509	-	681106	LOC681106	90687216	90687560	+	-293
77	1	292729	Snrpa	82265660	82274283	-	499106	RGD1560854_predicted	82274001	82282129	+	-282
78	20	685089	LOC685089	43501709	43502134	-	25150	Fyn	43501853	43695567	+	-281
79	14	679723	LOC679723	110307620	110376475	-	305605	RGD1306694_predicted	110376196	110527192	+	-279
80	18	361346	LOC361346	67162209	67185302	-	680108	LOC680108	67185025	67185681	+	-277
81	20	690588	LOC690588	12089053	12089445	-	294336	Pcbp3	12089173	12290273	+	-272
82	7	81734	Nell2	133758272	134080104	-	679621	LOC679621	134079834	134080308	+	-270
83	8	689877	LOC689877	48878258	48879652	-	29606	Pcsk7	48879382	48901968	+	-270
84	15	688387	LOC688387	73869	74246	-	305645	Dlg5_predicted	73981	207787	+	-265
85	14	305581	Pex13_predicted	104553746	104571864	-	305583	RGD1306402	104571602	104607741	+	-262
86	3	288155	Evx2_predicted	57262625	57275336	-	288154	Hoxd13_predicted	57275074	57286998	+	-262
87	1	309098	Adam8_predicted	199796224	199822193	-	293586	Znf511_predicted	199821932	199826268	+	-261
88	16	290670	Tssk6_predicted	20009496	20011110	-	290671	Ndufa13_predicted	20010849	20018382	+	-261
89	14	305244	Thap6_predicted	17673465	17683631	-	289508	Rchy1	17683377	17698982	+	-254
90	1	680119	LOC680119	145953225	145954003	-	64558	Fzd4	145953758	145957666	+	-245
91	13	304893	Rasal2_predicted	72381738	72672920	-	680254	LOC680254	72672676	72679870	+	-244
92	X	302422	Pdzd11_predicted	88621177	88624190	-	84393	Kif4	88623947	88742447	+	-243
93	2	207122	Pkn2	240903608	241009063	-	685168	LOC685168	241008825	241009439	+	-238
94	7	686113	LOC686113	119937681	119938329	-	170915	Ep300	119938092	120008906	+	-237
95	18	24914	Lox	47893877	47906673	-	685970	LOC685970	47906437	47910863	+	-236
96	14	690458	LOC690458	105001384	105002554	-	305589	Bcl11a	105002319	105096357	+	-235
97	13	689910	LOC689910	94183276	94185176	-	498294	RGD1560572_predicted	94184947	94377971	+	-229
98	1	117017	Polr2g	211462323	211469430	-	499313	RGD1561140_predicted	211469205	211471560	+	-225
99	6	299207	RGD1310769_predicted	109934786	109945907	-	299208	RGD1563583_predicted	109945682	110170165	+	-225
100	5	83510	Lypla2	154750433	154755029	-	689964	LOC689964	154754820	154755158	+	-209
101	5	362652	LOC362652	160664451	160700757	-	58918	Casp9	160700549	160721800	+	-208
102	5	313126	Gja10	48900601	48920332	-	313128	Casp8ap2_predicted	48920137	48958146	+	-195
103	18	291540	Cep76	64157006	64185832	-	291539	Tnfsf5ip1_predicted	64185644	64200220	+	-188
104	4	296981	Atp6v0a4_predicted	65588970	65654337	-	689748	LOC689748	65654149	65660096	+	-188
105	X	367691	LOC367691	137533	176076	-	313296	RGD1563873_predicted	175888	179442	+	-188
106	5	366378	LOC366378	76957721	76990258	-	170955	Zfp483	76990071	77003107	+	-187
107	X	84593	Cetn2	158917611	158923210	-	309262	Nsdhl	158923025	158954914	+	-185
108	10	79227	Pdrp	12933304	12938664	-	287097	Hcfc1r1	12938482	12940103	+	-182
109	3	690103	LOC690103	75610854	75611213	-	311187	Pacsin3	75611040	75619605	+	-173
110	X	302495	LOC302495	137742921	137756538	-	685417	LOC685417	137756386	137783472	+	-152
111	4	690216	LOC690216	168531119	168570133	-	690225	LOC690225	168569982	168571245	+	-151
112	3	311358	RGD1566077_predicted	108255831	108262910	-	311359	RGD1311457_predicted	108262767	108264495	+	-143
113	2	294601	Ankrd32_predicted	4361771	4469800	-	294603	RGD1560883_predicted	4469665	4644913	+	-135
114	3	362252	Scand1_predicted	146710062	146710868	-	296311	RGD1311678	146710733	146793746	+	-135
115	3	678756	LOC678756	165290	226501	-	365990	LOC365990	226372	227279	+	-129
116	Un|NW_047929.1	501439	LOC501439	441206	442352	-	499740	LOC499740	442223	514651	+	-129
117	Un|NW_047929.1	688675	LOC688675	558140	612716	-	367600	LOC367600	612587	613494	+	-129
118	5	298032	RGD1307983_predicted	77890067	77924155	-	298033	Snx30_predicted	77924027	78035902	+	-128
119	1	690265	LOC690265	92513141	92517626	-	499135	MGC114499	92517500	92524037	+	-126
120	17	364755	RGD1563548_predicted	67014631	67056249	-	498769	RGD1564010_predicted	67056125	67143933	+	-124
121	4	679970	LOC679970	149601735	149602210	-	500295	LOC500295	149602086	149617748	+	-124
122	19	679596	LOC679596	56985275	57015864	-	81918	Pard3	57015742	57603133	+	-122
123	1	689434	LOC689434	208118326	208118655	-	293677	Efemp2	208118537	208125490	+	-118
124	4	680722	LOC680722	32900135	32903548	-	65044	C1galt1	32903434	32933953	+	-114
125	1	309570	RGD1306962_predicted	22202139	22265436	-	65139	Rps12	22265324	22267477	+	-112
126	3	170588	Acot8	155828209	155839862	-	311630	Zswim3_predicted	155839759	155855040	+	-103
127	12	304579	Usp30_predicted	43536731	43566886	-	171442	Svop	43566784	43624986	+	-102
128	1	309070	Uros	193184946	193205475	-	361666	Bccip_predicted	193205374	193218801	+	-101
129	10	287765	Ddx5	96131888	96139423	-	287766	RGD1309655	96139324	96168887	+	-99
130	9	25661	Fn1	70702181	70771155	-	501161	RGD1563521_predicted	70771057	70791583	+	-98
131	10	302995	Haghl	15050382	15053046	-	302996	RGD1560244_predicted	15052949	15057481	+	-97
132	X	302822	Igsf1	136291193	136306435	-	685242	LOC685242	136306339	136306740	+	-96
133	6	314478	RGD1309696_predicted	137757297	137809465	-	362793	RGD1307315	137809373	137816169	+	-92
134	5	362513	RGD1565350_predicted	61983170	62311358	-	298079	Aldh1b1	62311268	62316276	+	-90
135	18	681251	LOC681251	74162161	74164074	-	364901	St8sia5	74163989	74224969	+	-85
136	19	291927	Orc6l	23116888	23124657	-	25479	Vps35_mapped	23124572	23161660	+	-85
137	4	679689	LOC679689	149121732	149122055	-	312634	RGD1304842_predicted	149121973	149164835	+	-82
138	7	65170	Scamp4	10612354	10624775	-	500794	LOC500794	10624695	10626647	+	-80
139	9	316328	RGD1309220	35259028	35303816	-	679806	LOC679806	35303738	35358575	+	-78
140	5	140934	Ikbkap	74657287	74707435	-	298018	LOC298018	74707358	74711907	+	-77
141	1	361613	Ppme1	157725633	157774262	-	293148	RGD1307366_predicted	157774188	157892744	+	-74
142	18	291463	Ppic	48886548	48899154	-	307305	RGD1559594_predicted	48899082	49053750	+	-72
143	1	294010	Actr1a_predicted	251592423	251612448	-	361769	Sufu	251612377	251708109	+	-71
144	14	498356	RGD1565710_predicted	43175487	43179800	-	680948	LOC680948	43179729	43180409	+	-71
145	14	289707	Lyar	77859637	77873205	-	305428	Zfp509_predicted	77873134	77895158	+	-71
146	10	302938	RGD1311862	10756804	10805883	-	679796	LOC679796	10805815	10806045	+	-68
147	12	360254	Brca2	4282952	4323693	-	689594	LOC689594	4323628	4337022	+	-65
148	15	306004	Rhobtb2	50166160	50184221	-	691997	LOC691997	50184156	50460630	+	-65
149	3	311633	Neurl2_predicted	155863676	155866396	-	296370	Ppgb	155866335	155871998	+	-61
150	4	368057	RGD1564605_predicted	80531468	80546341	-	500128	RGD1564419_predicted	80546284	80550079	+	-57
151	11	94271	Atp5j	24316746	24323800	-	363735	Gabpa_predicted	24323746	24352761	+	-54
152	14	305476	RGD1308775_predicted	84548871	84556029	-	305477	Dusp18	84555975	84560365	+	-54
153	4	297376	Prss25	117261677	117265481	-	680423	LOC680423	117265427	117268638	+	-54
154	10	690585	LOC690585	109984214	109988402	-	498030	RGD1561880_predicted	109988349	109997114	+	-53
155	2	295382	RGD1563465_predicted	205438057	205806452	-	691470	LOC691470	205806407	205807028	+	-45
156	11	681046	LOC681046	45645147	45658948	-	304007	Lrriq2_predicted	45658904	45687082	+	-44
157	12	288398	RGD1562451_predicted	1017273	1020358	-	688522	LOC688522	1020315	1021564	+	-43
158	3	690973	LOC690973	30420024	30420434	-	362132	Epc2_predicted	30420394	30537594	+	-40
159	15	688467	LOC688467	19668977	19670590	-	498468	LOC498468	19670552	19678556	+	-38
160	15	498472	LOC498472	19892331	19899763	-	688689	LOC688689	19899725	19908595	+	-38
161	Un|NW_047923.1	685929	LOC685929	156310	163811	-	501966	LOC501966	163773	172369	+	-38
162	14	305628	RGD1564165_predicted	2052777	2155628	-	289883	Tmed5	2155594	2167280	+	-34
163	8	300733	Tspan3	59739961	59764317	-	691028	LOC691028	59764285	59773830	+	-32
164	17	290995	RGD1308082	15350084	15353124	-	361208	Rab24	15353098	15355291	+	-26
165	4	362414	LOC362414	149247795	149259252	-	297518	Arpc4_predicted	149259226	149270624	+	-26
166	14	140946	Paics	33492707	33509389	-	117544	Ppat	33509364	33543765	+	-25
167	4	502770	RGD1564323_predicted	80339806	80374930	-	502771	LOC502771	80374911	80375477	+	-19
168	2	81808	Nr2f1	5765399	5794104	-	684998	LOC684998	5794091	5795328	+	-13
169	5	689655	LOC689655	131018284	131027480	-	140657	Faf1	131027467	131394549	+	-13
170	9	301419	RGD1311269_predicted	56283826	56302297	-	301418	MGC94335	56302284	56310215	+	-13
171	19	502201	LOC502201	35126167	35141421	-	291963	RGD1560953_predicted	35141409	35144073	+	-12
172	3	688402	LOC688402	54202927	54203133	-	114517	Itga6	54203126	54274943	+	-7
173	4	685002	LOC685002	42679956	42680728	-	500040	LOC500040	42680721	42718278	+	-7
174	2	80881	RAMP4	147866072	147870096	-	502531	Eif2a	147870093	147903411	+	-3
175	1	292687	Qpctl_predicted	78499600	78508576	-	680309	LOC680309	78508575	78511992	+	-1
176	15	290500	RGD1304748	108029945	108053498	-	681047	LOC681047	108053499	108058811	+	1
177	MT	170612	Trny	5256	5321	-	26195	COX1	5323	6867	+	2
178	MT	170606	Trnq	3761	3831	-	170607	Trnm	3835	3903	+	4
179	MT	170613	Trns1	6865	6933	-	170614	Trnd	6937	7004	+	4
180	3	295923	Ndufs3_predicted	75256383	75263454	-	311185	Kbtbd4_predicted	75263459	75269505	+	5
181	4	500226	RGD1561494_predicted	117364089	117367718	-	500227	LOC500227	117367724	117373944	+	6
182	MT	170619	Trne	14062	14130	-	26192	CYTB	14136	15278	+	6
183	16	361126	Sfrs14_predicted	19644786	19673401	-	306352	Armc6_predicted	19673408	19689122	+	7
184	X	691151	LOC691151	3191770	3196206	-	313308	Thoc2_predicted	3196214	3302680	+	8
185	8	500943	RGD1564081_predicted	5879407	6101252	-	689633	LOC689633	6101261	6101746	+	9
186	3	311802	Ssna1_predicted	3435049	3436512	-	296558	Anapc2	3436524	3448589	+	12
187	16	290564	Mettl6	6924470	6939562	-	306261	Eaf1_predicted	6939576	6950540	+	14
188	3	296358	Matn4_predicted	155411846	155423962	-	362268	Rbpsuhl_predicted	155423976	155436599	+	14
189	5	366312	LOC366312	24881875	24888053	-	366313	LOC366313	24888067	24888673	+	14
190	10	360602	RGD1307981_predicted	82929988	82966084	-	690586	LOC690586	82966099	82985185	+	15
191	1	690494	LOC690494	212173364	212174411	-	690503	LOC690503	212174427	212175887	+	16
192	3	499851	RGD1566052_predicted	91154930	91360250	-	691133	LOC691133	91360266	91364685	+	16
193	19	307848	Fuk_predicted	40802874	40823581	-	690682	LOC690682	40823598	40872415	+	17
194	3	311855	RGD1305178	10039722	10047993	-	311856	Usp20_predicted	10048011	10081057	+	18
195	9	688517	LOC688517	16065497	16094102	-	363198	LOC363198	16094120	16108897	+	18
196	Un|NW_047872.1	685760	LOC685760	42158	51824	-	501349	LOC501349	51842	67222	+	18
197	12	288387	RGD1561234_predicted	1880317	1887275	-	288386	RGD1559710_predicted	1887294	1937801	+	19
198	4	502913	RGD1565073_predicted	173852299	173852700	-	502914	LOC502914	173852719	173858308	+	19
199	6	171139	Timm9	93218515	93231335	-	299123	RGD1311562_predicted	93231355	93292607	+	20
200	X	367699	RGD1563086_predicted	7869389	7871293	-	691335	LOC691335	7871313	7953513	+	20
201	5	362548	Itgb3bp	120459569	120525476	-	362549	RGD1561825_predicted	120525498	120576069	+	22
202	2	310362	RGD1305938_predicted	53890329	53901032	-	690163	LOC690163	53901055	54031835	+	23
203	13	289222	Nit1	87242625	87245351	-	685607	LOC685607	87245375	87264098	+	24
204	13|NW_047415.1	289378	LOC289378	25592	58186	-	680574	LOC680574	58211	65872	+	25
205	5	366434	RGD1311774_predicted	130122616	130142091	-	298370	Txndc12	130142116	130167631	+	25
206	10	302915	Pmm2_predicted	7001736	7022536	-	497863	MGC114379	7022562	7025880	+	26
207	6	314381	RGD1565082_predicted	124395607	124477642	-	24242	Calm1	124477668	124487802	+	26
208	17	291355	Prtfdc1_predicted	95020761	95140359	-	681411	LOC681411	95140386	95140859	+	27
209	1	292778	Polr2i_predicted	85489091	85490154	-	292777	Ckap1_predicted	85490182	85496445	+	28
210	17	29669	Psma2	58736300	58746837	-	291206	Mrpl32_predicted	58746865	58749911	+	28
211	11	288092	Tmem39a	63938077	63967213	-	288091	RGD1306248	63967243	64004771	+	30
212	5	298598	Necap2	159924712	159937073	-	690831	LOC690831	159937107	159940525	+	34
213	4	680915	LOC680915	151972272	151981944	-	312651	Wdr10	151981979	152052650	+	35
214	11	288065	Ccdc58_predicted	66497109	66518067	-	360721	LOC360721	66518103	66546302	+	36
215	5	500531	RGD1563714_predicted	137520555	137559821	-	313529	Tmem53_predicted	137559858	137575395	+	37
216	8	363056	RGD1307500_predicted	48841749	48879345	-	29606	Pcsk7	48879382	48901968	+	37
217	10	303306	Srr	62217481	62234831	-	287522	LOC287522	62234869	62470616	+	38
218	12	363882	RGD1560288_predicted	16878515	17142840	-	498158	LOC498158	17142878	17143922	+	38
219	19	361389	Anapc10_predicted	30040687	30093610	-	361390	Abce1	30093650	30118625	+	40
220	3	50566	Grem1	99597203	99608935	-	691596	LOC691596	99608977	99609318	+	42
221	4	500006	RGD1559939_predicted	27234483	27275316	-	296840	RGD1310794	27275358	27285611	+	42
222	Un|NW_047936.1	301133	LOC301133	63120	67048	-	367612	LOC367612	67091	76422	+	43
223	16	364624	Lsm1_predicted	70652849	70663777	-	361167	Bag4	70663821	70680671	+	44
224	16	689486	LOC689486	83348504	83379943	-	29376	Irs2	83379987	83404220	+	44
225	9	316356	RGD1562212_predicted	39923092	39961205	-	501129	RGD1563696_predicted	39961249	40011240	+	44
226	15	290234	Dhrs1	33900694	33907979	-	290235	RGD1308396_predicted	33908024	33916489	+	45
227	3	311799	Ndor1_predicted	3412729	3420959	-	311800	RGD1306304_predicted	3421004	3421975	+	45
228	3	64463	Surf1	5810638	5813475	-	619345	Surf2	5813520	5817338	+	45
229	7	681000	LOC681000	137983323	137984573	-	27150	Kcnh3	137984618	138002553	+	45
230	Un|NW_047900.1	302279	LOC302279	534217	534858	-	691811	LOC691811	534903	589524	+	45
231	15	688609	LOC688609	19833248	19837365	-	501965	RGD1561638_predicted	19837412	19845810	+	47
232	7	679791	LOC679791	134915188	134959944	-	366980	Arid2_predicted	134959992	135080151	+	48
233	10	303183	RGD735194	45712924	45754443	-	287359	Jmjd4_predicted	45754493	45760297	+	50
234	17	680615	LOC680615	50436312	50436733	-	364724	RGD1560092_predicted	50436783	50437409	+	50
235	8	690671	LOC690671	55660765	55661693	-	690678	LOC690678	55661743	55662974	+	50
236	8	691652	LOC691652	70977481	71017549	-	363085	Car12	71017600	71071354	+	51
237	6	685859	LOC685859	28187320	28213233	-	500625	LOC500625	28213288	28282067	+	55
238	6	362686	Cebpz_predicted	1697524	1715895	-	298748	RGD1311578	1715952	1727127	+	57
239	17	291077	RGD1307537	36259123	36297520	-	498735	LOC498735	36297578	36312532	+	58
240	8	315634	Rbm7_predicted	51768850	51775283	-	500993	RGD1563941_predicted	51775342	51775937	+	59
241	3	296467	Ythdf1	170014277	170029789	-	296468	RGD1562883_predicted	170029849	170043277	+	60
242	14	681091	LOC681091	84769568	84786011	-	305479	Sf3a1_predicted	84786072	84804741	+	61
243	1	293494	LOC293494	186030837	186041424	-	361650	Hirip3	186041486	186044512	+	62
244	16	290615	RGD1311847	17798175	17814175	-	364529	Calr3	17814237	17842744	+	62
245	19	364995	Ddx28_predicted	35856544	35858492	-	291978	Dus2l_predicted	35858554	35901645	+	62
246	7	315023	Slc25a32_predicted	74651487	74668554	-	362902	Wdsof1_predicted	74668616	74703964	+	62
247	3	84594	Nfs1	146528820	146551156	-	679572	LOC679572	146551219	146552808	+	63
248	4	297357	Ctnna2_predicted	110772134	111922504	-	679846	LOC679846	111922567	112029668	+	63
249	12	691278	LOC691278	42535695	42538147	-	360821	RGD1309698_predicted	42538211	42545964	+	64
250	15	688494	LOC688494	19689217	19691258	-	688507	LOC688507	19691322	19703025	+	64
251	8	363027	Yipf2	20694350	20698551	-	315463	RGD1309188_predicted	20698615	20700895	+	64
252	Un|NW_047923.1	685904	LOC685904	131918	143653	-	685919	LOC685919	143717	145758	+	64
253	10	287134	Gnptg	14481889	14487902	-	360494	RGD1565744_predicted	14487968	14491254	+	66
254	14	364226	LOC364226	111889431	111889755	-	498433	Psme4	111889821	111994403	+	66
255	3	296199	Snx5_predicted	132778611	132797964	-	296200	RGD1307465	132798031	132806688	+	67
256	10	287388	RGD1310324_predicted	48438703	48450890	-	691506	LOC691506	48450958	48479939	+	68
257	19	689662	LOC689662	33832559	34281649	-	291871	LOC291871	34281717	34284007	+	68
258	10	690076	LOC690076	105122724	105125172	-	363703	LOC363703	105125241	105133795	+	69
259	Un|NW_047948.1	690985	LOC690985	1262188	1279235	-	367650	LOC367650	1279304	1280247	+	69
260	6	362739	RGD1309207	75516505	75539654	-	299050	RGD1305089_predicted	75539724	75633118	+	70
261	6	299197	RGD1307597_predicted	108962980	109016504	-	299198	RGD1310899_predicted	109016574	109028443	+	70
262	5	313138	Orc3l	51172243	51226644	-	297969	Rarsl_predicted	51226715	51268906	+	71
263	MT	170611	Trnc	5186	5252	-	26195	COX1	5323	6867	+	71
264	1	308060	RGD735106	29732942	29739287	-	157074	Sdha	29739359	29764329	+	72
265	10	302982	RGD1304924_predicted	14140949	14144038	-	287126	Mrps34_predicted	14144110	14145240	+	72
266	13	685941	LOC685941	86732189	86734531	-	304964	LOC304964	86734603	86736792	+	72
267	18	252889	Tmed7	40800858	40807985	-	317163	Eif1a	40808057	40819421	+	72
268	2	310900	Mttp	235613705	235669968	-	295496	LOC295496	235670040	235683593	+	72
269	4	312560	Xpc_predicted	125672667	125699925	-	297455	Lsm3_predicted	125699997	125706286	+	72
270	6	362766	Alkbh_predicted	111663793	111682060	-	688717	LOC688717	111682132	111688752	+	72
271	Un|NW_047915.1	685204	LOC685204	76364	79147	-	503365	LOC503365	79219	92656	+	72
272	17	361247	Hist1h2bm_predicted	50429221	50429657	-	680587	LOC680587	50429730	50430087	+	73
273	3	685619	LOC685619	156539432	156542466	-	366251	Slc2a10_predicted	156542539	156570740	+	73
274	3	296394	Dpm1_predicted	159375048	159393586	-	311655	Mocs3_predicted	159393659	159395078	+	73
275	8	691276	LOC691276	62629252	62629755	-	59266	Hcn4	62629828	62667249	+	73
276	9	113956	Pecr	71414826	71443719	-	690294	LOC690294	71443792	71466097	+	73
277	9	301515	Rnf25	73944153	73950962	-	301516	Stk36_predicted	73951035	73977783	+	73
278	MT	170606	Trnq	3761	3831	-	26194	ND2	3904	4944	+	73
279	MT	170613	Trns1	6865	6933	-	26198	COX2	7006	7689	+	73
280	10	363644	RGD1307010	63575440	63600076	-	360569	RGD1309077_predicted	63600150	63600936	+	74
281	19	246187	LOC246187	36050637	36059762	-	361402	RGD1304869_predicted	36059837	36111356	+	75
282	MT	26203	ND6	13543	14061	-	26192	CYTB	14136	15278	+	75
283	12	288666	Vps29_predicted	35403351	35412384	-	363924	Rad9b	35412463	35443713	+	79
284	16	306628	Col4a2_predicted	82899203	83045104	-	290905	Col4a1	83045183	83157835	+	79
285	3	311847	Tmem15_predicted	9329606	9331727	-	366016	Nup188	9331806	9388202	+	79
286	8	313782	Fbxl12	19656937	19661560	-	500954	LOC500954	19661639	19665481	+	79
287	6	366532	Dhx57	3139942	3191206	-	500606	RGD1563988_predicted	3191287	3198056	+	81
288	4	690728	LOC690728	184121153	184152940	-	362463	Fgfr1op2	184153022	184173961	+	82
289	1	679825	LOC679825	1414891	1621381	-	679836	LOC679836	1621464	1641684	+	83
290	19	681083	LOC681083	21716756	21717058	-	140941	Siah1a	21717141	21740751	+	83
291	12	304570	Ddx51_predicted	46155856	46160560	-	360828	Noc4l	46160644	46165182	+	84
292	14	289469	Mrps18c_predicted	10096208	10102418	-	360912	LOC360912	10102502	10136676	+	84
293	5	362592	RGD1559909_predicted	144180889	144183489	-	319113	Isrip	144183573	144188418	+	84
294	X	680702	LOC680702	127515499	127518659	-	680709	LOC680709	127518743	127530263	+	84
295	12	680825	LOC680825	17688893	17717313	-	680837	LOC680837	17717400	17719474	+	87
296	6	362757	Rdh11	101946431	101962606	-	680245	LOC680245	101962693	101963452	+	87
297	12	288651	Gtf2h3	33121881	33138233	-	64514	Eif2b1	33138323	33146596	+	90
298	2	310745	Dclre1b	199025718	199034230	-	310746	Ap4b1_predicted	199034320	199046337	+	90
299	6	362754	Trmt5_predicted	95708559	95715639	-	299139	Slc38a6	95715729	95778756	+	90
300	1	361760	Cutc_predicted	247062232	247077011	-	309391	Cox15	247077102	247093757	+	91
301	2	310025	Ptcd2_predicted	30310427	30338099	-	361883	Mrps27_predicted	30338190	30406794	+	91
302	3	685539	LOC685539	7833613	7849267	-	311835	Ddx31_predicted	7849358	7914907	+	91
303	4	311968	Mll5	7041905	7111945	-	499976	RGD1564792_predicted	7112036	7114590	+	91
304	6	298884	RGD1559792_predicted	34680601	34709808	-	313961	Smc6l1_predicted	34709899	34764617	+	91
305	12	360814	Rasal1_predicted	37047908	37079755	-	304509	RGD1561303_predicted	37079847	37102545	+	92
306	15	290028	Osgep	26896592	26904032	-	79116	Apex1	26904124	26906224	+	92
307	15	306164	Tgds_predicted	102906896	102931621	-	306165	MGC94555	102931713	102955239	+	92
308	20	294339	Mcm3ap_predicted	12543441	12580807	-	361822	RGD1308722_predicted	12580901	12587428	+	94
309	11	360720	Rabl3_predicted	64943667	64972172	-	303918	Gtf2e1	64972267	65006126	+	95
310	14	301978	RGD1566142_predicted	4601620	4643774	-	498325	RGD1564364_predicted	4643869	4644003	+	95
311	15	306103	RGD1304646_predicted	82855346	82881885	-	306104	RGD1305077_predicted	82881980	83056944	+	95
312	Un|NW_047861.1	679772	LOC679772	303459	303599	-	679792	LOC679792	303694	346226	+	95
313	Un|NW_047874.1	501353	LOC501353	1991857	1991997	-	688909	LOC688909	1992092	2019312	+	95
314	Un|NW_047879.1	689708	LOC689708	162723	203644	-	689718	LOC689718	203739	203879	+	95
315	Un|NW_047990.1	691762	LOC691762	505920	550874	-	691765	LOC691765	550969	551109	+	95
316	10	24855	Tsc2	13848210	13883189	-	29541	Nthl1_predicted	13883285	13889790	+	96
317	16	364577	RGD1565331_predicted	38682363	38687886	-	502081	RGD1560742_predicted	38687982	38689106	+	96
318	6	314128	RGD1304624_predicted	75393191	75446742	-	116650	Srp54	75446838	75494001	+	96
319	15	305984	Cdca2	47226082	47272013	-	364410	Kctd9_predicted	47272110	47300696	+	97
320	7	691531	LOC691531	16319726	16321080	-	299643	Ndufa7_predicted	16321177	16334502	+	97
321	11	360711	RGD1310335_predicted	53036735	53065266	-	303963	RGD1563278_predicted	53065364	53134110	+	98
322	11	303915	Iqcb1_predicted	65708725	65763312	-	266787	Eaf2	65763410	65809967	+	98
323	1	499015	RGD1565064_predicted	40824256	40858814	-	502227	RGD1560991_predicted	40858916	40865224	+	102
324	3	50564	Gja9	99861095	99864094	-	691608	LOC691608	99864196	99871131	+	102
325	8	65209	Dnch2	3826843	4072644	-	315405	Dcun1d5	4072746	4094149	+	102
326	19	245709	Exoc8	55066272	55068761	-	292101	RGD1559496_predicted	55068865	55073633	+	104
327	8	56082	Gorasp1	124883450	124895126	-	301065	ttc21a_predicted	124895230	124929673	+	104
328	15	290286	RGD1565886_predicted	37111473	37114963	-	25444	Fgf9	37115068	37155652	+	105
329	18	291800	RGD1561771_predicted	947096	949238	-	364806	LOC364806	949343	950675	+	105
330	8	689582	LOC689582	11222556	11248114	-	300361	RGD1310669	11248219	11259120	+	105
331	5	362514	RGD1310893_predicted	62668826	62690961	-	298075	Ncbp1	62691068	62723436	+	107
332	1	293703	Nudt22	209666129	209669607	-	293704	Trpt1_predicted	209669715	209673604	+	108
333	Un|NW_047851.1	690556	LOC690556	2642543	2667184	-	690564	LOC690564	2667292	2681269	+	108
334	16	290775	MGC116266	55077793	55118155	-	306492	Cnot7_predicted	55118264	55137736	+	109
335	10	360658	Gga3_predicted	105665677	105683496	-	113958	Mrps7	105683606	105687212	+	110
336	15	305968	RGD1306787_predicted	44182292	44305502	-	290322	RGD1311539_predicted	44305612	44389322	+	110
337	7	315126	RGD1359634	117115146	117122727	-	83503	Polr2f	117122839	117137654	+	112
338	1	361767	LOC361767	250718414	250726874	-	294004	RGD1307648	250726987	250746864	+	113
339	10	360629	Nt5c3l	89371177	89385133	-	303533	Klhl10	89385247	89401614	+	114
340	2	689954	LOC689954	140414575	140456801	-	499613	RGD1566102_predicted	140456915	140457601	+	114
341	2	691149	LOC691149	200080647	200125606	-	295344	St7l	200125720	200198472	+	114
342	3	499935	RGD1562582_predicted	148692144	148736447	-	311591	RGD1304782_predicted	148736561	148783743	+	114
343	2	502585	RGD1563598_predicted	191611172	191643478	-	65144	Pdzk1	191643593	191675995	+	115
344	4	297483	Shq1_predicted	135478202	135571296	-	689383	LOC689383	135571411	135577465	+	115
345	17	498749	LOC498749	47290530	47301849	-	291135	Them2_predicted	47301965	47314435	+	116
346	19	365024	Pcoln3_predicted	53522788	53530268	-	292078	RGD1561507_predicted	53530384	53542713	+	116
347	17	690056	LOC690056	23714339	23725937	-	364682	Nhlrc1	23726054	23727244	+	117
348	8	679747	LOC679747	114090959	114095788	-	316008	Ccdc51	114095905	114106350	+	117
349	13	304863	RGD1307830_predicted	64660375	64688445	-	304862	Tpr	64688563	64759740	+	118
350	3	311910	Zbtb26_predicted	17194818	17204720	-	311911	Gpr21_predicted	17204838	17322497	+	118
351	6	503027	RGD1562028_predicted	91884707	91979142	-	362750	Spg3a	91979260	92077664	+	118
352	3	365988	LOC365988	51390	52048	-	678745	LOC678745	52168	109560	+	120
353	3	679884	LOC679884	1080140	1080798	-	287228	LOC287228	1080918	1138890	+	120
354	5	500551	RGD1564943_predicted	148307992	148350243	-	313047	Yars	148350363	148378989	+	120
355	7	300121	Smc1l2_predicted	123078901	123140077	-	300122	Ribc2	123140197	123155197	+	120
356	Un|NW_047929.1	688921	LOC688921	1167020	1167741	-	501438	RGD1565009_predicted	1167861	1228353	+	120
357	8	363137	Cyb561d2	112787042	112789564	-	363138	Tusc4	112789685	112792727	+	121
358	10	303293	Cyb5d2	59667011	59683247	-	287476	Zzef1_predicted	59683369	59820143	+	122
359	2	25546	Shox2	156881044	156889646	-	361956	Rsrc1	156889768	157213296	+	122
360	4	312706	Emg1_predicted	160826925	160835206	-	114766	Phb2	160835328	160839933	+	122
361	7	362828	RGD1308556	10354554	10367210	-	362829	Lsm7_predicted	10367332	10369749	+	122
362	Un|NW_047948.1	690823	LOC690823	60458	61348	-	501456	LOC501456	61470	94547	+	122
363	2	310720	Wdr3_predicted	195093948	195116587	-	362004	Gdap2	195116710	195174436	+	123
364	1	292788	Psenen	85607051	85608248	-	361542	U2af1l4	85608372	85610421	+	124
365	19	291965	Kctd19_predicted	35197670	35230173	-	361394	Lrrc36	35230297	35280568	+	124
366	5	362517	Mrpl50_predicted	66262533	66266719	-	313219	Zfp189_predicted	66266843	66278230	+	124
367	7	362941	Fbxl6	114587758	114590656	-	362942	RGD1560410_predicted	114590780	114593267	+	124
368	9	301232	RGD1561662_predicted	8982852	9019321	-	681205	LOC681205	9019445	9041032	+	124
369	2	365972	LOC365972	23958062	23976438	-	245961	Dmgdh	23976563	24052766	+	125
370	6	366734	Bag5	136491438	136495093	-	299341	RGD1304719	136495219	136520113	+	126
371	19	291975	RGD1307357_predicted	35535885	35540308	-	498943	RGD1561415_predicted	35540435	35542337	+	127
372	5	362642	Pqlc2_predicted	158087649	158097552	-	171445	Akr7a2	158097679	158106217	+	127
373	1	308067	Brd9_predicted	30136729	30165202	-	292206	Trip13	30165330	30210271	+	128
374	19	365022	Rnf166	52755818	52765658	-	292069	LOC292069	52765786	52771016	+	128
375	3	311346	RGD1307128	107365961	107371633	-	691918	LOC691918	107371761	107384786	+	128
376	17	290999	Higd2a_predicted	16083851	16084796	-	306768	RGD1305727_predicted	16084925	16089867	+	129
377	2	499505	Msh3	22462934	22606964	-	24312	Dhfr	22607093	22828487	+	129
378	20	309911	Qrsl1	47793411	47818351	-	309912	RGD1563384_predicted	47818480	47857754	+	129
379	7	65151	Hrsp12	69930464	69944267	-	315045	Pop1_predicted	69944396	69979798	+	129
380	X	679703	LOC679703	89770431	89775969	-	501590	RGD1562081_predicted	89776098	89783082	+	129
381	13	498265	LOC498265	79711032	79754920	-	304928	RGD1306783	79755050	79757177	+	130
382	1	56816	Park2	43151265	44374470	-	499021	RGD1561027_predicted	44374601	44836590	+	131
383	7	690120	LOC690120	96440909	96441832	-	78969	Trib1	96441963	96449209	+	131
384	10	360665	Ptdsr	106942942	106948652	-	287918	RGD1306284	106948784	106953448	+	132
385	5	298490	Ppcs	140008436	140012685	-	313552	Zmynd12_predicted	140012818	140046978	+	133
386	1	309196	Ttc9c	211476084	211486414	-	309197	RGD1562784_predicted	211486548	211499476	+	134
387	2	361894	RGD1560158_predicted	39269485	39382833	-	310071	Ercc8_predicted	39382967	39420800	+	134
388	X	501550	RGD1306925	48690381	48701588	-	302661	RGD1562231_predicted	48701723	48742443	+	135
389	11	288238	Pigp_predicted	34610698	34617045	-	360702	Ttc3_predicted	34617181	34659047	+	136
390	7	315218	RGD1306274	127646002	127650632	-	300149	MGC114417	127650768	127666461	+	136
391	10	497966	RGD1561014_predicted	70981419	70983630	-	497967	LOC497967	70983767	70985231	+	137
392	16	502084	Rwdd4a	47928187	47946521	-	290746	RGD1309765_predicted	47946658	47992785	+	137
393	17	689197	LOC689197	79728503	79738859	-	116550	Atp5c1	79738997	79761176	+	138
394	15	305751	Nkiras1_predicted	9072535	9082112	-	245981	Rpl15	9082251	9085473	+	139
395	2	310935	Fpgt	252878847	252885883	-	499732	LOC499732	252886022	253060065	+	139
396	6	314196	L2hgdh_predicted	91732454	91771850	-	362749	Atp5s	91771989	91799619	+	139
397	9	503252	RGD1565095_predicted	36361811	36375520	-	192356	Unc50	36375659	36383535	+	139
398	1	293061	RGD1562653_predicted	138907514	138920518	-	308789	Eftud1_predicted	138920658	139044341	+	140
399	10	287125	Nubp2	14131309	14134994	-	302981	Spsb3_predicted	14135134	14140926	+	140
400	15	298712	RGD1307254	57010461	57027968	-	364430	Nufip1	57028109	57058834	+	141
401	9	301245	Yipf3	10292858	10298168	-	301246	Rpo1-1	10298309	10302421	+	141
402	1	309176	Mrpl49	208689805	208694923	-	29752	Fau	208695065	208696580	+	142
403	1	499280	RGD1565431_predicted	198629554	198640628	-	246255	Ppp2r2d	198640772	198675076	+	144
404	6	299334	RGD1563395_predicted	135595271	135609491	-	314456	RGD1307503_predicted	135609635	135709731	+	144
405	8	363061	Sdhd	53955067	53964547	-	64372	Timm8b	53964691	53966073	+	144
406	X	681152	LOC681152	72807954	72808235	-	681167	LOC681167	72808379	72820109	+	144
407	7	314798	RGD1310270_predicted	44415594	44496480	-	314799	Ccdc59_predicted	44496625	44502540	+	145
408	12	368190	LOC368190	22722933	22724529	-	368084	LOC368084	22724675	22735895	+	146
409	19	307798	LOC307798	35530557	35533249	-	307799	Pard6a	35533395	35535711	+	146
410	8	301079	RGD1311745	127690773	127694126	-	353302	Kif15	127694272	127764633	+	146
411	10	498003	RGD1560049_predicted	91031206	91044852	-	498004	RGD1565533_predicted	91045000	91050200	+	148
412	19	361425	Cox4nb	51013951	51023812	-	29445	Cox4i1	51023960	51030200	+	148
413	3	366203	RGD1306067	128283410	128353727	-	296190	RGD1309829_predicted	128353875	128384213	+	148
414	11	498097	RGD1559546_predicted	70362380	70370753	-	288042	RGD1311861_predicted	70370902	70384179	+	149
415	8|NW_047806.1	367196	LOC367196	156939	172158	-	300470	Thyn1	172307	181147	+	149
416	19	292095	Ttc13	54848488	54904567	-	292097	Arv1_predicted	54904717	54916524	+	150
417	3	116481	Crnkl1	134538940	134554660	-	311496	RGD1311519_predicted	134554810	134838963	+	150
418	5	362573	RGD1308616_predicted	138843690	138890241	-	362575	Med8_predicted	138890391	138896099	+	150
419	16	290556	Gnl3	6444437	6450375	-	306254	RGD1565549_predicted	6450526	6550030	+	151
420	X	313450	LOC313450	7725172	7726299	-	363441	Ndufa1_predicted	7726450	7738120	+	151
421	13	289307	Tfb2m	95228520	95246255	-	498297	RGD1564833_predicted	95246407	95323173	+	152
422	2	499731	RGD1559623_predicted	252411091	252433405	-	362061	Cryz	252433557	252461038	+	152
423	3	311113	RGD1308818_predicted	51903511	51937671	-	295663	MGC93920	51937823	51944984	+	152
424	5	298653	Nmnat1	166549759	166567260	-	366507	Lzic	166567412	166579423	+	152
425	10	685273	LOC685273	14419590	14420368	-	497874	RGD1565784_predicted	14420521	14430958	+	153
426	3	296281	Plagl2_predicted	143578869	143592116	-	311551	Pofut1	143592269	143614466	+	153
427	5	298586	RGD1311709_predicted	158147902	158154551	-	362643	RGD1310427_predicted	158154704	158178620	+	153
428	19	291990	Cog8_predicted	36904218	36914998	-	192180	Nip7	36915152	36917294	+	154
429	6	298914	Itgb1bp1_predicted	41830106	41844817	-	298916	Cpsf3	41844971	41873619	+	154
430	1	499318	RGD1566254_predicted	213557330	213560338	-	293740	LOC293740	213560493	213566883	+	155
431	12|NW_047384.1	680976	LOC680976	411	4483	-	360830	LOC360830	4638	13907	+	155
432	1	680935	LOC680935	233186879	233206272	-	309306	RGD1310016_predicted	233206428	233322770	+	156
433	20	361799	Dom3z	4093667	4095822	-	361800	Stk19	4095978	4105509	+	156
434	7	288783	Ormdl2_predicted	2117883	2121098	-	362819	RGD1305692	2121254	2176071	+	156
435	15	688635	LOC688635	19867254	19868903	-	688654	LOC688654	19869060	19874189	+	157
436	9	171086	Trak2	57474682	57540751	-	501146	RGD1559449_predicted	57540908	57560256	+	157
437	14	81777	Rps27a	110559619	110561451	-	289865	RGD1307937	110561609	110602190	+	158
438	5	500430	LOC500430	49098943	49238039	-	366341	LOC366341	49238197	49250081	+	158
439	6	81769	Rpl36a	91135710	91137104	-	94273	Mgat2	91137262	91139751	+	158
440	8	363109	Pgm3_predicted	91808604	91827290	-	363110	Rwdd2_predicted	91827448	91830231	+	158
441	1	84485	Ccs	207429928	207450996	-	689151	LOC689151	207451156	207453766	+	160
442	19	681401	LOC681401	23361393	23363353	-	681412	LOC681412	23363513	23406282	+	160
443	19	292028	Kars	41927508	41946461	-	307861	Terf2ip	41946621	41954910	+	160
444	2	294790	RGD1562456_predicted	58770295	58797349	-	499539	RGD1563920_predicted	58797509	58875181	+	160
445	13	498305	RGD1565282_predicted	103171233	103353833	-	289362	Gpatc2	103353994	103371422	+	161
446	4	59300	Cml2	120059311	120065977	-	297411	Tprkb	120066138	120079623	+	161
447	9	316415	RGD1309752	57180410	57252641	-	301427	Ndufb3_predicted	57252803	57262995	+	162
448	8	300441	RGD1563250_predicted	21024232	21029925	-	300442	RGD1308031	21030088	21038281	+	163
449	2	295246	Dcst1_predicted	181537599	181560124	-	295247	Dcst2_predicted	181560288	181574669	+	164
450	6	314523	RGD1306493_predicted	143478863	143566418	-	299488	RGD1565705_predicted	143566582	143657661	+	164
451	19	498909	LOC498909	10606083	10619005	-	307649	Ciapin1	10619171	10632187	+	166
452	5	313771	MGC94339	172723909	172727994	-	298688	RGD1306841	172728160	172746611	+	166
453	14	305348	Lias	45575334	45592514	-	29257	Rpl9	45592681	45595875	+	167
454	1	114087	Banf1	208008344	208010342	-	293673	RGD1304686	208010510	208015810	+	168
455	9	363244	RGD1559859_predicted	63330663	63342034	-	316452	RGD1310683_predicted	63342202	63377369	+	168
456	1	293741	Ms4a12_predicted	213739418	213748448	-	502377	LOC502377	213748617	213749606	+	169
457	2	310685	Polr3c	191511970	191527849	-	362002	Zfp364_predicted	191528018	191611456	+	169
458	18	291660	Ndufa2_predicted	29441773	29443834	-	291659	Ik	29444004	29458808	+	170
459	3	362149	RGD1309199	55789080	55818634	-	311731	Scrn3	55818804	55835967	+	170
460	X	691119	LOC691119	2783132	2784737	-	298169	RGD1560119_predicted	2784907	2786850	+	170
461	12	288587	Alkbh4_predicted	21639416	21645302	-	304396	LOC304396	21645473	21658442	+	171
462	17	680009	LOC680009	3925278	3925502	-	306672	Pols_predicted	3925673	3958962	+	171
463	MT	170610	Trnn	5081	5152	-	26195	COX1	5323	6867	+	171
464	10	363545	RGD1308915	11890203	11910230	-	266774	Zfp597	11910402	11926707	+	172
465	13	305073	RGD1310439_predicted	107603350	107640974	-	289382	RGD1308014_predicted	107641146	107696422	+	172
466	10	302935	Ubn1_predicted	10612475	10647907	-	360477	RGD1309459	10648082	10681723	+	175
467	19	292098	Pgbd5_predicted	54541781	54608557	-	691696	LOC691696	54608732	54609202	+	175
468	5	313417	Wdr78	123959144	124048268	-	313418	RGD1562337_predicted	124048443	124100875	+	175
469	10	287834	Recql5_predicted	106000172	106039286	-	360662	Sap30bp_predicted	106039462	106072139	+	176
470	X	25179	Idh3g	159701345	159710254	-	29435	Ssr4	159710430	159714302	+	176
471	1	365153	Tcte3_predicted	53893800	53905718	-	499055	RGD1562376_predicted	53905895	53925656	+	177
472	1	308365	Zfp446_predicted	72943559	72950039	-	691759	LOC691759	72950216	72952367	+	177
473	12	288486	RGD1564396_predicted	11679226	11686785	-	690750	LOC690750	11686962	11687279	+	177
474	15	361047	RGD1307201_predicted	36847233	36866743	-	691814	LOC691814	36866920	36867782	+	177
475	4	312440	Jmjd1a	104866501	104910747	-	691077	LOC691077	104910924	104911610	+	177
476	1	171069	Usmg5	252406530	252413322	-	309458	Pdcd11_predicted	252413500	252454620	+	178
477	2	362056	LOC362056	244656916	244702698	-	79218	Gng5	244702876	244711373	+	178
478	1	292758	Mrps12_predicted	83845165	83848043	-	292759	Sars2_predicted	83848222	83859886	+	179
479	8	300776	RGD1310670_predicted	67583265	67777088	-	171435	P34	67777267	67814192	+	179
480	1	361726	RGD1309216	212983948	213008757	-	365407	RGD1305441	213008937	213032612	+	180
481	5	366381	Cdc26	79390026	79403683	-	298095	Prpf4	79403863	79417429	+	180
482	6	503060	LOC503060	137321631	137336073	-	691485	LOC691485	137336253	137337651	+	180
483	7	300050	Bop1	114500155	114524030	-	79245	Hsf1	114524211	114551166	+	181
484	6	299192	LOC299192	108137193	108143762	-	299193	RGD1309669_predicted	108143944	108155388	+	182
485	7	299938	Mrpl13	92047293	92068851	-	500870	RGD1565672_predicted	92069033	92146617	+	182
486	14	289874	RGD1306508_predicted	112045854	112086271	-	364227	Asb3_predicted	112086454	112174996	+	183
487	1	292268	RGD1309546_predicted	35112432	35143532	-	292267	RGD1305235	35143718	35169030	+	186
488	11|NW_047364.1	363849	LOC363849	78207	187540	-	287962	Mrpl40	187726	193562	+	186
489	2	295238	Dap3	180987265	181014360	-	310638	Ash1l_predicted	181014546	181149729	+	186
490	9	363213	RGD1304653_predicted	33174536	33179220	-	316317	Imp4	33179406	33184544	+	186
491	2	499655	RGD1561797_predicted	181611626	181616394	-	85385	Shc1	181616581	181626966	+	187
492	3	311088	Cobll1_predicted	47023654	47185979	-	681279	LOC681279	47186167	47187332	+	188
493	3	117051	Arfrp1	170499593	170505513	-	296478	Zgpat	170505701	170521996	+	188
494	1	293344	Arfip2	163364860	163369542	-	84384	Fxc1	163369731	163372577	+	189
495	1	690862	LOC690862	214220651	214294952	-	690870	LOC690870	214295141	214296716	+	189
496	19	288925	RGD1564058_predicted	24731551	24733038	-	288924	RGD1306947	24733228	24738858	+	190
497	1	292878	MGC93975	94967722	94974041	-	361564	RGD1311142_predicted	94974232	94978735	+	191
498	11	288108	Mak3_predicted	58107655	58126569	-	685232	LOC685232	58126760	58180225	+	191
499	18	681278	LOC681278	74287044	74287553	-	291427	Loxhd1_predicted	74287744	74384737	+	191
500	10	303113	Phf15_predicted	37338455	37382041	-	690785	LOC690785	37382234	37388259	+	193
501	1	64664	Arl3	251756117	251870990	-	294011	Sfxn2	251871184	251883480	+	194
502	1	308607	E2f8	98640381	98694764	-	365253	LOC365253	98694959	98699699	+	195
503	15	29536	Rmrp1	26789869	26790125	-	290027	Parp2_predicted	26790321	26801088	+	196
504	3	311254	LOC311254	88239144	88305927	-	295961	Apip_predicted	88306124	88332801	+	197
505	5	689194	LOC689194	152260144	152261772	-	65033	Stx12	152261969	152290210	+	197
506	10	360632	RGD1561189_predicted	90113211	90137615	-	252921	Tubg1	90137813	90144403	+	198
507	15	54254	Gata4	42472793	42519569	-	498531	RGD1565502_predicted	42519767	42523638	+	198
508	9	690188	LOC690188	33544134	33579914	-	301337	Plekhb2_predicted	33580113	33618327	+	199
509	5	298443	Toe1_predicted	137099556	137103758	-	170841	Mutyh	137103958	137115897	+	200
510	1	309031	Zfpn1a5_predicted	190967492	190987456	-	25618	Acadsb	190987657	191026275	+	201
511	19	361431	Cbfa2t3_predicted	52908784	52960618	-	498962	LOC498962	52960820	53106673	+	202
512	8	363016	RGD1309534	12084956	12106942	-	363017	Josd3	12107144	12134809	+	202
513	1	81738	Nup98	159598048	159696720	-	116675	Frag1	159696924	159722582	+	204
514	17	680312	LOC680312	50118729	50119156	-	680322	LOC680322	50119360	50127302	+	204
515	4	297593	Usp5_predicted	160937701	160952780	-	297594	Cdca3	160952986	160956574	+	206
516	6	114628	Abcg5	8027647	8064425	-	155192	Abcg8	8064631	8083271	+	206
517	6	314311	RGD1309058_predicted	108410062	108425404	-	299195	Coq6	108425610	108436950	+	206
518	6	314312	Entpd5	108439822	108472938	-	685784	LOC685784	108473145	108477718	+	207
519	10	363629	RGD1559567_predicted	56188307	56189856	-	287429	RGD1559617_predicted	56190064	56191673	+	208
520	3	29231	Wdr39	114740676	114746203	-	311405	RGD1309744_predicted	114746411	114759591	+	208
521	3	311441	RGD1308877_predicted	120602560	120614285	-	296178	Mcm8_predicted	120614495	120644673	+	210
522	5	500555	RGD1565267_predicted	149347150	149388381	-	313056	RGD1309198_predicted	149388591	149422960	+	210
523	1	691159	LOC691159	65188287	65188672	-	691166	LOC691166	65188883	65200340	+	211
524	10	287653	Lrrc46	85757231	85761727	-	691075	LOC691075	85761938	85770349	+	211
525	10	360596	RGD1560397_predicted	76772960	77149277	-	690002	LOC690002	77149489	77150925	+	212
526	2	499675	RGD1560965_predicted	191023502	191023904	-	295274	RGD1562346_predicted	191024117	191025187	+	213
527	6	362683	LOC362683	1539967	1619714	-	362685	RGD1311424_predicted	1619927	1629692	+	213
528	2	171525	Polk	26953023	27012113	-	365652	Col4a3bp_predicted	27012328	27117165	+	215
529	1	83632	Deaf1	201491091	201524767	-	309109	Tmem80	201524983	201533592	+	216
530	10	287477	Tmem93_predicted	60052994	60053880	-	360564	Tax1bp3	60054096	60058595	+	216
531	12	498188	RGD1562310_predicted	39443062	39461736	-	304521	RGD1560195_predicted	39461952	39517512	+	216
532	10	691488	LOC691488	45245171	45245682	-	64646	H2a	45245900	45247452	+	218
533	1	292886	Tbc1d17_predicted	95312910	95321657	-	292887	Akt1s1_predicted	95321876	95328510	+	219
534	20	361783	Zfp57	1612084	1617758	-	499399	RGD1559984_predicted	1617977	1623499	+	219
535	3	499779	LOC499779	11402738	11411869	-	64528	Golga2	11412088	11434260	+	219
536	10	360673	RGD1307410	109503079	109510416	-	690871	LOC690871	109510636	109512782	+	220
537	9	363231	RGD1307304_predicted	53958426	54014728	-	316403	Mars2_predicted	54014948	54029796	+	220
538	Un|NW_047970.1	367407	LOC367407	125409	129566	-	691451	LOC691451	129786	133127	+	220
539	16	680594	LOC680594	7542734	7546609	-	306270	Oxnad1_predicted	7546830	7574714	+	221
540	17	291314	Sephs1	84444209	84473434	-	679857	LOC679857	84473656	84490351	+	222
541	19	307657	RGD1308848_predicted	11386375	11412510	-	291877	Cpsf5	11412732	11428838	+	222
542	9	363219	RGD1307700	36827857	36839148	-	301352	Mrpl30_predicted	36839370	36850101	+	222
543	20	24811	Tap1	4790363	4800997	-	24967	Psmb9	4801220	4806608	+	223
544	1	24483	Igf2	202906624	202915231	-	685283	LOC685283	202915455	202916424	+	224
545	6	299103	Btbd5_predicted	86282683	86314925	-	314169	RGD1310474_predicted	86315149	86380322	+	224
546	8	691849	LOC691849	77719631	77724097	-	363098	Ccpg1_predicted	77724321	77768070	+	224
547	1	361567	Bcl2l12_predicted	95462938	95470058	-	292892	Irf3	95470284	95475078	+	226
548	3	366174	Catsper2	108196792	108216182	-	29468	Pdia3	108216414	108240138	+	232
549	12	688786	LOC688786	2530825	2533454	-	245976	Xab2	2533687	2545690	+	233
550	X	300923	RGD1564353_predicted	127752322	127812950	-	315915	MGC114520	127813184	127866224	+	234
551	19	361410	RGD1306153	41852743	41880003	-	64670	Gabarapl2	41880238	41891074	+	235
552	1	83519	Pex3	8316117	8357960	-	361453	Deadc1_predicted	8358197	8372629	+	237
553	1	293674	Drap1_predicted	208067902	208070604	-	266609	Bles03	208070841	208072920	+	237
554	19	29338	Prdx2	24836199	24841377	-	364974	Rnaseh2a	24841614	24851834	+	237
555	10	360479	LOC360479	10718515	10731871	-	302937	RGD1305833	10732109	10752778	+	238
556	10	287524	Rpa1	62612232	62663163	-	287525	Smyd4_predicted	62663401	62709626	+	238
557	9	64474	Hdlbp	92687612	92755853	-	117515	39327	92756091	92789257	+	238
558	14	360942	Pcdh7	56609036	57323892	-	688455	LOC688455	57324131	57326865	+	239
559	18	291534	Rnmt	64688074	64711525	-	307343	RGD1359600	64711764	64744073	+	239
560	5	84359	Dffb	170750718	170762034	-	246295	LOC246295	170762273	170795349	+	239
561	3	83727	Fbn1	112608480	112804118	-	679786	LOC679786	112804358	112804844	+	240
562	1	293452	RGD1304759_predicted	180928714	180952595	-	308961	Dctn5	180952836	180969511	+	241
563	2	207120	Nudt6	123947307	123962635	-	361935	Spata5_predicted	123962876	124154137	+	241
564	3	311051	RGD1561169_predicted	40579355	40856873	-	680630	LOC680630	40857114	40858966	+	241
565	16	306247	Il17rb_predicted	5336152	5349062	-	290551	Chdh	5349304	5380800	+	242
566	3	619346	Surf4	5817200	5830060	-	311825	RGD1307355	5830302	5849302	+	242
567	20	309593	Gnl1	2925741	2940921	-	361788	Prr3	2941164	2946284	+	243
568	2	310034	Rad17	31424504	31454313	-	373541	Taf9	31454557	31466611	+	244
569	1	259275	Ostf1	222182802	222229865	-	499330	LOC499330	222230110	222257462	+	245
570	4	312824	Recql	179927255	179951742	-	362460	Golt1b_predicted	179951987	179965071	+	245
571	MT	170609	Trna	5010	5078	-	26195	COX1	5323	6867	+	245
572	1	361773	RGD1307158_predicted	263097910	263118548	-	680584	LOC680584	263118795	263126956	+	247
573	1	308911	RGD1308302	163477028	163481051	-	170922	Ilk	163481299	163487550	+	248
574	10	303190	Atpaf2_predicted	46669018	46684300	-	691649	LOC691649	46684548	46685415	+	248
575	13	304761	RGD1564952_predicted	40648221	40803738	-	304763	R3hdm1	40803986	40942005	+	248
576	2	499697	MGC124992	212812720	212825579	-	310807	Sass6_predicted	212825827	212856068	+	248
577	6	681086	LOC681086	10446733	10474789	-	56725	Cript	10475037	10482993	+	248
578	5	313520	Mmachc_predicted	136995887	137001429	-	298442	LOC298442	137001678	137007706	+	249
579	10	690244	LOC690244	105608044	105645254	-	287830	Pcnt1	105645505	105665079	+	251
580	15	290046	Hnrpc	27516839	27546646	-	305850	Rpgrip1	27546897	27606131	+	251
581	15	192275	Dad1	32285592	32305885	-	364380	Abhd4_predicted	32306136	32325157	+	251
582	19	361377	LOC361377	22373355	22561509	-	171083	Cda08	22561761	22682885	+	252
583	19	292100	RGD1562218	55019196	55033524	-	84470	Gnpat	55033777	55065449	+	253
584	4	297342	Kcmf1	105866419	106099850	-	246298	Retsat	106100103	106108866	+	253
585	5	500545	Cdca8	144251164	144276352	-	500546	RGD1560436_predicted	144276605	144281766	+	253
586	Un|NW_047852.1	503306	LOC503306	333541	335369	-	309891	LOC309891	335622	394949	+	253
587	14	305623	RGD1309712	1614529	1630636	-	81659	Gak	1630890	1710373	+	254
588	1	292810	Gpatc1_predicted	87793199	87853217	-	308516	Rhpn2_predicted	87853473	87917630	+	256
589	1	84490	Fen1	212688118	212692486	-	499317	RGD1560328_predicted	212692742	212696604	+	256
590	10	192129	Tmem49	74865123	74964158	-	287593	RGD1306819	74964414	74974445	+	256
591	15	305853	Rab2b	27708937	27729229	-	286990	RGD708449	27729485	27743620	+	256
592	8	315423	Cep57	10608116	10628332	-	367021	RGD1311077_predicted	10628588	10647170	+	256
593	19	498939	RGD1564421_predicted	34845801	34858905	-	291951	RGD1564100_predicted	34859162	34859791	+	257
594	16	290626	RGD1311565	18418577	18434003	-	25486	Myo9b	18434261	18519222	+	258
595	9	301458	Ndufs1	61798141	61831964	-	363241	Eef1b2_predicted	61832222	61834964	+	258
596	16	54312	Timm23	7663202	7689233	-	83507	Parg	7689492	7798104	+	259
597	2	295106	Ift80	158892673	158987059	-	295107	Smc4l1	158987318	159019049	+	259
598	6	298805	Slc4a1ap_predicted	24966427	24993960	-	313905	RGD1562206_predicted	24994219	25004983	+	259
599	7	314785	Tmtc3_predicted	38095622	38138286	-	314787	RGD1311640_predicted	38138545	38228716	+	259
600	6	299203	Acyp1_predicted	109320443	109333652	-	314321	RGD1307122	109333912	109343371	+	260
601	X	293852	Bcap31	159583683	159614143	-	363516	Abcd1_predicted	159614403	159636220	+	260
602	20	309860	RGD1560479_predicted	46918487	47080285	-	688390	LOC688390	47080547	47081042	+	262
603	15	692032	LOC692032	82818370	82828946	-	306102	RGD1309522	82829209	82852061	+	263
604	17	364723	Hist1h2ao_predicted	50342330	50342757	-	306969	Hist1h2bp_predicted	50343020	50343698	+	263
605	1	361730	RGD1311026	213081825	213095034	-	64470	Ddb1	213095298	213120534	+	264
606	17	24828	Hist1h2aa	48289528	48289920	-	24829	Hist1h2ba	48290185	48290654	+	265
607	13	304833	Trove2_predicted	57586497	57605646	-	360853	Uchl5	57605912	57643049	+	266
608	2	310158	RGD1306502_predicted	62322090	62335745	-	310159	Rnasen	62336011	62448313	+	266
609	2	294963	Mrpl47	118935029	118946172	-	294964	Ndufb5_predicted	118946438	118963161	+	266
610	14	170956	Yt521	22805108	22835283	-	305265	Tmprss11e_predicted	22835550	22944794	+	267
611	6	298836	Snx17	25153586	25159556	-	117019	Eif2b4	25159823	25165561	+	267
612	14	24551	Mdh1	102259130	102273788	-	305552	RGD1309501_predicted	102274058	102612378	+	270
613	15	50683	Sftpc	50923105	50926047	-	306013	Lgi3_predicted	50926317	50939273	+	270
614	X	501552	RGD1561555_predicted	50143416	50159956	-	363463	RGD1563952_predicted	50160226	50202092	+	270
615	3	499873	RGD1564263_predicted	106124769	106134136	-	311336	Nusap1_predicted	106134407	106164187	+	271
616	5	295586	Clcn6_predicted	165078991	165110610	-	362657	Mthfr_predicted	165110881	165126885	+	271
617	3	311329	Dnajc17_predicted	105687465	105721935	-	499871	LOC499871	105722207	105730192	+	272
618	11	287953	Htf9c	84731490	84736099	-	360739	Ranbp1_predicted	84736372	84744638	+	273
619	2	171375	Atp5f1	201195390	201206585	-	310769	Wdr77	201206860	201216573	+	275
620	5	313551	RGD1564804_predicted	139811206	139816042	-	114200	Lepre1	139816317	139831409	+	275
621	1	29532	Ighmbp2	205792891	205815212	-	309140	Mrpl21_predicted	205815488	205823814	+	276
622	7	315160	RGD1305776	120380505	120401688	-	25019	Xrcc6	120401967	120426793	+	279
623	10	287543	Tnfaip1	64633831	64646766	-	287541	RGD1309400_predicted	64647046	64652539	+	280
624	12	288479	Pms2_predicted	11004517	11028688	-	288480	MGC125271	11028968	11038458	+	280
625	5	313231	Alg2	64092016	64096592	-	298068	Sec61b_predicted	64096873	64105084	+	281
626	4	312559	Chchd4	125647269	125656403	-	362401	Tmem43	125656685	125671827	+	282
627	1	24818	Tcp1	42103543	42111222	-	292244	Mrpl18_predicted	42111505	42116472	+	283
628	X	64510	Rbm10	12957747	12989626	-	299310	Ndufb11_predicted	12989909	12992168	+	283
629	5	297994	Bag1_predicted	58329339	58342322	-	297995	Chmp5	58342606	58359749	+	284
630	5	362528	RGD1304816_predicted	79294685	79359136	-	171135	Slc31a1	79359420	79385988	+	284
631	6	314214	RGD1305721_predicted	94270169	94280764	-	690133	LOC690133	94281050	94281745	+	286
632	16	83720	Fath	50472074	50591399	-	685630	LOC685630	50591686	50592112	+	287
633	5	298066	Txndc4	64869536	64962569	-	313228	RGD1563359_predicted	64962857	65117889	+	288
634	1	309440	Mrpl43_predicted	250072386	250073062	-	309441	Peo1_predicted	250073351	250079743	+	289
635	20	309646	Slc26a8_predicted	6886486	6938960	-	81649	Mapk14	6939249	7000377	+	289
636	4	297627	MGC94282	165378054	165383377	-	58921	Foxm1	165383666	165394688	+	289
637	1	293054	Mrpl46	134498789	134507602	-	499185	RGD1559901_predicted	134507892	134523195	+	290
638	9	363254	RGD1310450	74463655	74474286	-	363255	RGD1359242	74474576	74481441	+	290
639	2	361984	Atp8b2	182180828	182274405	-	361985	LOC361985	182274696	182287567	+	291
640	7	78976	Kiss1r	11297840	11301187	-	362840	RGD1307067_predicted	11301479	11309973	+	292
641	X	317431	Ribc1	41491913	41503095	-	63996	Smc1l1	41503387	41547830	+	292
642	17	680063	LOC680063	48768351	48771578	-	64647	Hist1h2bl	48771873	48772253	+	295
643	1	681194	LOC681194	80155930	80161479	-	499100	LOC499100	80161775	80168843	+	296
644	18	364823	RGD1566178_predicted	13167647	13280825	-	685114	LOC685114	13281122	13283670	+	297
645	17	684996	LOC684996	55268559	55271187	-	361253	RGD1308114	55271485	56354931	+	298
646	5	313170	RGD1307723_predicted	58821891	58886831	-	297998	Nudt2	58887129	58901965	+	298
647	3	296532	RGD1305847_predicted	1518496	1598423	-	679969	LOC679969	1598723	1613269	+	300
648	15	289900	RGD1359592	4157828	4196419	-	688968	LOC688968	4196720	4258576	+	301
649	17	679910	LOC679910	48512944	48513373	-	498753	RGD1564767_predicted	48513674	48514066	+	301
650	10	25460	Hmmr	25733375	25762825	-	287199	Nudcd2	25763129	25768887	+	304
651	12	304573	Pole_mapped	46491498	46540008	-	29533	Pxmp2	46540314	46550621	+	306
652	17	361276	Armetl1_predicted	85834236	85848287	-	307133	Hspa14	85848593	85869375	+	306
653	13	289088	RGD1308695_predicted	66242526	66300693	-	304851	RGD1307890	66301000	66334062	+	307
654	4	296883	Rpa3_predicted	33304331	33307377	-	680817	LOC680817	33307684	33329267	+	307
655	8	300711	Atm_mapped	56892394	56996929	-	315666	Npat_predicted	56997236	57034829	+	307
656	3	362286	Datf1_predicted	169750618	169807020	-	296466	Bwk1	169807328	169813810	+	308
657	5	298690	B3galt6_predicted	172834041	172835785	-	155173	Sdf4	172836094	172853044	+	309
658	7	78963	Apaf1	27932908	28020533	-	314730	RGD1305457	28020842	28040176	+	309
659	19	292073	Galns	52859254	52890422	-	292074	RGD1304906_predicted	52890732	52894405	+	310
660	X	363494	Gla_mapped	122044659	122056336	-	308650	LOC308650	122056647	122061844	+	311
661	8	81685	Mlh1	115616396	115653471	-	316021	Epm2aip1_predicted	115653784	115701395	+	313
662	19	291905	RGD1305121_predicted	16514746	16858800	-	307724	RGD1311099_predicted	16859114	16952056	+	314
663	20	414982	Rps2-ps1_mapped	2798167	2798916	-	24751	RT1-O	2799232	2801636	+	316
664	8	316012	Klhl18_predicted	114804739	114861037	-	501059	RGD1565187_predicted	114861355	114906391	+	318
665	1	292751	Ixl_predicted	83496017	83500894	-	361531	Paf1	83501213	83506791	+	319
666	Un|NW_047865.1	301115	LOC301115	44691	53130	-	316123	Gtf2f1	53449	62405	+	319
667	4	362317	LOC362317	27014475	27048642	-	368062	LOC368062	27048963	27172970	+	321
668	3	311486	RGD1311344_predicted	133021912	133073987	-	311487	Polr3f_predicted	133074309	133087786	+	322
669	10	360560	RGD1304728_predicted	59052750	59099715	-	287474	Txnl5_predicted	59100038	59102686	+	323
670	3	362164	RGD1310685_predicted	76055122	76090368	-	690164	LOC690164	76090691	76099137	+	323
671	4	500199	LOC500199	105159834	105187103	-	83581	Rpo1-4	105187426	105251391	+	323
672	12	360810	Atpbd1c	35384025	35392646	-	288667	RGD1310861	35392970	35402113	+	324
673	17	291061	Riok1	32994293	33016782	-	306872	Ctag3	33017106	33056422	+	324
674	2	310662	Scnm1_predicted	190035098	190039026	-	499671	LOC499671	190039350	190044651	+	324
675	7	81859	Sharpin	114397762	114401974	-	315093	Maf1	114402298	114405331	+	324
676	10	287146	Chtf18_predicted	14988146	14996182	-	287148	Rpusd1_predicted	14996510	15000357	+	328
677	16	290666	Sf4	19835921	19866795	-	290668	RGD1308759_predicted	19867124	19893641	+	329
678	9	363259	RGD1306073_predicted	74761012	74780919	-	24504	Inha	74781249	74784109	+	330
679	14	59077	Gprk2l	81648003	81722480	-	289724	RGD1305605_predicted	81722811	81744241	+	331
680	18	307217	Sdccag33_predicted	80536032	80613633	-	291403	Zadh2_predicted	80613964	80621848	+	331
681	9	301264	Cyp39a1_predicted	12927591	13002480	-	85262	Slc25a27	13002816	13028534	+	336
682	12	498150	RGD1565146_predicted	14399445	14411982	-	304318	Iqce_predicted	14412323	14451362	+	341
683	13	304918	Zbtb37_predicted	76577429	76594440	-	81714	Gas5	76594781	76598102	+	341
684	17	307102	Ankrd16	77930658	77943867	-	291293	Fbxo18_predicted	77944208	77982314	+	341
685	5	691024	LOC691024	58938709	58988640	-	500442	LOC500442	58988981	59060130	+	341
686	17	361274	Nudt5	83496937	83520204	-	116656	D123	83520546	83563263	+	342
687	18	361321	Atg12	40933793	40943970	-	302290	Ap3s1_predicted	40944313	41016597	+	343
688	6	171439	Bzw2	54817272	54881338	-	314046	Ankmy2_predicted	54881681	54924023	+	343
689	7	689427	LOC689427	124294253	124295276	-	689443	LOC689443	124295619	124491633	+	343
690	5	685491	LOC685491	148471278	148492301	-	297885	Zbtb8os_predicted	148492646	148504132	+	345
691	14	305120	RGD1309034	2664860	2744461	-	289437	Glmn	2744809	2789993	+	348
692	X	363447	Tm4sf2_mapped	24362330	24406930	-	691858	LOC691858	24407280	24434906	+	350
693	5	298675	RGD1306324	171875696	171887772	-	298676	Morn1	171888125	171944965	+	353
694	12	81829	Mor1	22021302	22034257	-	360792	Styxl1	22034611	22067320	+	354
695	2	361979	RGD1304953_predicted	180371096	180380690	-	295230	Cct3	180381044	180434156	+	354
696	7	314627	RGD1305038_predicted	10858118	10874502	-	314626	Adamtsl5_predicted	10874857	10881699	+	355
697	7	299514	Mterfd1	67969806	67988047	-	314553	Ptdss1	67988402	68061040	+	355
698	2	310019	RGD1310992	28837488	28853551	-	294679	Ankra2	28853907	28864539	+	356
699	10	64201	Slc25a11	57524561	57526676	-	360554	Rnf167	57527033	57531325	+	357
700	5	500479	RGD1562410_predicted	92078752	92079551	-	298144	Jmjd2c_predicted	92079908	92288809	+	357
701	14	289716	RGD1305153_predicted	79857379	79859699	-	289717	RGD1561605_predicted	79860057	79871857	+	358
702	1	361641	RGD1307904_predicted	180861635	180889473	-	293454	RGD1306614	180889833	180901230	+	360
703	2	365732	LOC365732	92165995	92166650	-	294892	tGap1	92167010	92225043	+	360
704	6	171155	Hadhb	26139397	26173425	-	500621	RGD1560655_predicted	26173786	26274341	+	361
705	14	289561	Polr2b_predicted	33069789	33107600	-	289562	RGD1359460	33107963	33123993	+	363
706	2	295143	Etfdh	171008641	171030692	-	310537	RGD1560010_predicted	171031055	171033196	+	363
707	9	367214	RGD1308299_predicted	7963431	7969677	-	29508	Nfya	7970040	7994375	+	363
708	3	29674	Psma7	169100807	169107149	-	192352	Ss18l1	169107517	169125910	+	368
709	10	363679	LOC363679	88801441	88801869	-	680374	LOC680374	88802238	88804824	+	369
710	1	361541	RGD1565712_predicted	85586974	85598705	-	192245	Hspb6	85599075	85601214	+	370
711	10	287478	Ctns_predicted	60060832	60075490	-	287479	Carkl	60075861	60100209	+	371
712	10	498000	RGD1564337_predicted	90306756	90307737	-	498001	RGD1564542_predicted	90308109	90316974	+	372
713	16|NW_047483.1	306587	Tcta	55755	58823	-	117273	Rhoa	59196	93472	+	373
714	10	303608	Ftsj3	95644169	95650613	-	81827	Psmc5	95650987	95656921	+	374
715	12	288532	Mcm7	17607250	17614508	-	304344	Ap4m1	17614882	17620773	+	374
716	5	362566	Lrrc41	136234186	136255107	-	366448	Uqcrh	136255481	136263676	+	374
717	3	690155	LOC690155	16856441	16865180	-	366027	LOC366027	16865556	16866537	+	376
718	12	288533	Taf6	17620720	17629282	-	363886	RGD1307636_predicted	17629659	17635523	+	377
719	15	305827	Wdhd1_predicted	23194974	23228549	-	305828	Socs4_predicted	23228926	23243161	+	377
720	1	292916	Syngr4	96361591	96372794	-	308593	RGD1305013_predicted	96373172	96389114	+	378
721	20	309628	Wdr46	5089611	5097383	-	309629	Ke2	5097762	5099190	+	379
722	9	685665	LOC685665	48622916	48623783	-	685674	LOC685674	48624163	48624372	+	380
723	2	294709	RGD1306583	35069282	35100637	-	81002	Trim23	35101019	35135026	+	382
724	6	286898	Npc2	108793935	108814703	-	500694	RGD1563216_predicted	108815085	108817056	+	382
725	8	315465	RGD1310048_predicted	21092995	21106599	-	300445	Prkcsh_predicted	21106981	21117472	+	382
726	19	361396	Ranbp10_predicted	35601078	35661711	-	498944	RGD1565341_predicted	35662094	35679857	+	383
727	4	500313	RGD1561715_predicted	160364904	160394498	-	312701	Cd163_predicted	160394881	160424333	+	383
728	18	291543	LOC291543	63426298	63427416	-	291542	RGD1561821_predicted	63427802	63429592	+	386
729	6	362704	Bre	24406837	24791918	-	362706	Rbks_predicted	24792304	24868757	+	386
730	8	367073	Trappc4	47370776	47373913	-	122799	Rps25	47374303	47376679	+	390
731	4	500144	RGD1560454_predicted	86170995	86172225	-	494239	V1rc6	86172617	86173516	+	392
732	10	691956	LOC691956	57911784	57921221	-	501706	LOC501706	57921614	57928993	+	393
733	Un|NW_047865.1	64196	Safb	468210	494398	-	301126	LOC301126	494791	516065	+	393
734	2	310773	Cept1	201801921	201843259	-	362011	Tmem77	201843653	201871232	+	394
735	9	60417	Ecel1	85933894	85946083	-	680092	LOC680092	85946477	85947289	+	394
736	Un|NW_047848.1	689867	LOC689867	298929	306556	-	689878	LOC689878	306950	326630	+	394
737	5	686050	LOC686050	77093824	77262942	-	83626	Ugcg	77263337	77295486	+	395
738	2	365805	LOC365805	152982728	153031328	-	24590	Mme	153031724	153114515	+	396
739	8	315723	Senp8	63564217	63577603	-	171296	Myo9a	63578001	63783806	+	398
740	16	306607	Tmco3_predicted	81072647	81110740	-	688913	LOC688913	81111139	81136556	+	399
741	5	689895	LOC689895	154494898	154501766	-	362629	RGD1559655_predicted	154502170	154527108	+	404
742	12	89819	G10	9776932	9784337	-	64527	Pdap1	9784744	9794971	+	407
743	10	287416	LOC287416	55660790	55661742	-	287417	Rpl26	55662151	55665307	+	409
744	15	60627	Exoc5	25008873	25052870	-	305861	RGD1308087	25053279	25075541	+	409
745	2	365633	RGD1562964_predicted	14317701	14319360	-	294622	RGD1564961_predicted	14319769	14320848	+	409
746	2	117041	Nln	34915111	35031566	-	294708	Sgtb	35031975	35065686	+	409
747	20	25218	Vps52	5074501	5083217	-	294282	Rps18	5083626	5087304	+	409
748	16	306436	Fbxo8	37093835	37139103	-	290722	RGD1308517	37139513	37159628	+	410
749	1	25244	Bckdha	80837906	80866672	-	308441	Exosc5_predicted	80867084	80876234	+	412
750	2	294864	Cct5	83681785	83692937	-	499561	RGD1560629_predicted	83693349	83707955	+	412
751	5	298399	Gba2	60045679	60057035	-	313493	RGD1311757_predicted	60057449	60066093	+	414
752	10	303332	LOC303332	64617003	64621575	-	287544	Poldip2_predicted	64621990	64632021	+	415
753	8	685070	LOC685070	40408290	40416770	-	405974	Olr1225_predicted	40417186	40418169	+	416
754	17	291354	RGD1309839_predicted	95178273	95201815	-	498805	Thnsl1	95202232	95208666	+	417
755	17	361277	RGD1564164_predicted	86022621	86027741	-	680202	LOC680202	86028159	86029490	+	418
756	2	365729	LOC365729	90536382	90537207	-	294887	LOC294887	90537626	90597440	+	419
757	12	689732	LOC689732	32872473	32897749	-	24957	Glul	32898169	32924846	+	420
758	4	680173	LOC680173	27917615	27928788	-	680187	LOC680187	27929208	27929333	+	420
759	7	299620	Sf3a2	10419996	10426019	-	314634	Plekhj1	10426439	10428646	+	420
760	11	288117	Slc9a10	56702554	56769394	-	685706	LOC685706	56769817	56771340	+	423
761	1	50546	Insl6	232990534	232994069	-	365443	LOC365443	232994496	232995384	+	427
762	10	117096	Nlgn2	56662847	56678060	-	287442	RGD1563438_predicted	56678487	56680351	+	427
763	X	367920	LOC367920	127070013	127076438	-	501631	LOC501631	127076865	127080388	+	427
764	16	688966	LOC688966	19757374	19764480	-	306353	Rfxank	19764913	19772281	+	433
765	5	500587	RGD1562463_predicted	165229493	165238647	-	85273	Fbxo2	165239080	165244509	+	433
766	9	316530	RGD735175	74419728	74426115	-	363252	RGD1306844	74426552	74432831	+	437
767	11	116500	Snap29	85579141	85609842	-	64161	Pik4ca	85610281	85726603	+	439
768	2	680687	LOC680687	232939925	232942775	-	81920	Ube2d3	232943214	232971022	+	439
769	15	25490	Nedd8	33797457	33820423	-	192357	Gmpr2	33820865	33830025	+	442
770	2	295234	RGD1562501_predicted	180665353	180669036	-	310633	Ubqln4_predicted	180669481	180684859	+	445
771	20	361801	Rxrb	4954336	4960880	-	294281	RT1-Ke4	4961333	4964650	+	453
772	7	59326	Rapgef3	136452945	136474659	-	300191	LOC300191	136475115	136499617	+	456
773	3	311849	Crat	9447585	9461180	-	362102	Ppp2r4_predicted	9461639	9492181	+	459
774	5	297891	Tssk3	148645617	148647266	-	500554	RGD1564163_predicted	148647727	148648459	+	461
775	13	498266	LOC498266	80057361	80073350	-	171566	Nme7	80073815	80214238	+	465
776	2	361887	Sdccag10	35567205	35825390	-	361888	RGD1305356	35825856	35849470	+	466
777	8	363156	RGD1562243_predicted	118621502	118700702	-	301039	Susd5_predicted	118701170	118739369	+	468
778	10	287102	Kremen2_predicted	12998498	13005893	-	360487	RGD1561157_predicted	13006364	13007125	+	471
779	15	25368	Adk	3071412	3458891	-	171126	Ap3m1	3459364	3477284	+	473
780	8	161476	Hspb2	54105807	54106778	-	25420	Cryab	54107253	54111505	+	475
781	19	307774	Otud4	30121515	30167285	-	689128	LOC689128	30167761	30168639	+	476
782	10	113929	Nup88	57849428	57874078	-	287463	RGD1308492	57874557	57881526	+	479
783	19	364996	RGD1306894_predicted	36731740	36741726	-	291987	Cirh1a	36742206	36770285	+	480
784	7	81800	St13	119694123	119728936	-	685823	LOC685823	119729416	119777488	+	480
785	5	298398	RGD1310425	60136728	60145689	-	313490	RGD1310012_predicted	60146171	60172626	+	482
786	1	691909	LOC691909	186870715	186875618	-	266712	Rnf40	186876103	186890731	+	485
787	16	290833	Tm2d2	71440489	71446012	-	290834	Adam9_predicted	71446498	71526108	+	486
788	Un|NW_047917.1	685387	LOC685387	16664	17011	-	685403	LOC685403	17498	18455	+	487
789	19	307645	Gpr114_predicted	10517112	10539070	-	361363	RGD1308684_predicted	10539560	10558092	+	490
790	8	691493	LOC691493	68334114	68366312	-	64302	Rpl4	68366802	68371925	+	490
791	6	299295	RGD1309550	132479553	132546517	-	500715	LOC500715	132547009	132569682	+	492
792	16	364514	LOC364514	9898204	9965225	-	24399	Glud1	9965718	9999254	+	493
793	1	293828	Mphosph10_predicted	118815635	118832460	-	293829	Mcee_predicted	118832954	118856094	+	494
794	X	317374	Timm17b_predicted	26630879	26637962	-	302557	Pqbp1	26638460	26642640	+	498
795	2	685465	LOC685465	9765579	9803698	-	365627	RGD1306703_predicted	9804197	9846566	+	499
796	8	315713	RGD1562602_predicted	62020438	62051927	-	300748	RGD1559463_predicted	62052428	62060321	+	501
797	10	688885	LOC688885	96556787	96569595	-	501732	RGD1562577_predicted	96570098	96571587	+	503
798	1	113898	Prdx5	209583414	209586399	-	293700	RGD1309710_predicted	209586906	209587561	+	507
799	5	679641	LOC679641	139058096	139095362	-	114021	Ebna1bp2	139095875	139100441	+	513
800	11	360748	Prkdc_predicted	86951418	87169228	-	29728	Mcm4	87169742	87183443	+	514
801	14	305464	Depdc5_predicted	83487137	83615042	-	245958	Atp5e	83615556	83615919	+	514
802	1	361606	RGD1561459_predicted	154786536	154817135	-	308839	Hbxap_predicted	154817654	154936529	+	519
803	14	360908	Cdc7_predicted	3421620	3441721	-	690138	LOC690138	3442240	3442518	+	519
804	3	261730	Stk6	163270479	163286500	-	311670	Cstf1	163287021	163298464	+	521
805	10	25139	Slc2a4	56786705	56792209	-	363635	RGD1560902_predicted	56792732	56811057	+	523
806	18	291733	Slc39a6	16353725	16374267	-	307545	Statip1	16374790	16410413	+	523
807	7	60356	Csad	140917825	140960361	-	685834	LOC685834	140960889	140968079	+	528
808	9	316226	Klc4	10002198	10015732	-	301240	Mrpl2	10016260	10020033	+	528
809	10	497976	RGD1563765_predicted	75692205	75718447	-	287603	Tex14_predicted	75718976	75844797	+	529
810	4	25488	Ndufa5	50649500	50657852	-	500050	LOC500050	50658382	50694356	+	530
811	1	502217	RGD1565376_predicted	2155531	2183235	-	680016	LOC680016	2183772	2196674	+	537
812	9	316575	Trip12	83961411	84085077	-	363268	Fbxo36_predicted	84085615	84164936	+	538
813	1	293498	RGD1306636_predicted	186122978	186126577	-	308988	Sez6l2_predicted	186127119	186147462	+	542
814	10	89829	Socs3	107958468	107959330	-	303698	RGD1305052_predicted	107959873	108014255	+	543
815	8	315417	Jrkl_predicted	10115671	10117832	-	300359	MGC94183	10118375	10157451	+	543
816	10	360591	RGD1561541_predicted	75362906	75382535	-	287598	RGD1307084	75383081	75400888	+	546
817	14	690086	LOC690086	3329421	3331961	-	364093	RGD1563600_predicted	3332517	3371070	+	556
818	2	310641	Trim46_predicted	181404394	181417096	-	295243	Krtcap2_predicted	181417653	181421281	+	557
819	1	292907	Ruvbl2	95894029	95906885	-	690987	LOC690987	95907443	95928161	+	558
820	Un|NW_047883.1	690701	LOC690701	2084356	2086734	-	690709	LOC690709	2087294	2100984	+	560
821	14	289752	Ewsr1	85730279	85758968	-	289753	RGD1311827	85759530	85765197	+	562
822	6	314415	RGD1304878	129773507	129841598	-	362778	RGD1308470	129842160	129858108	+	562
823	8	300968	Ube1dc1	109109592	109124197	-	315973	Acad11_predicted	109124759	109189770	+	562
824	11	25041	P2rxl1	85431257	85441174	-	287944	Thap7	85441738	85477597	+	564
825	1	81525	Nfkbib	83865440	83873010	-	361532	Sirt2	83873578	83896121	+	568
826	6	81708	Aldh6a1	108497137	108516389	-	362763	RGD1306798_predicted	108516957	108601853	+	568
827	9	301562	Col4a4	81866835	81910088	-	363265	LOC363265	81910656	82036998	+	568
828	2	295050	Exosc8_predicted	143954319	143961468	-	295051	Alg5	143962038	143975765	+	570
829	7	300266	Cbx5_predicted	142107616	142149658	-	29578	Hnrpa1	142150229	142154520	+	571
830	2	310416	RGD1565414_predicted	142389371	142403482	-	310417	RGD1309403_predicted	142404054	142423297	+	572
831	2	59296	Dnase2b	244779607	244794980	-	114768	Uox	244795552	244832143	+	572
832	8	315686	RGD1312026_predicted	59805109	60014225	-	315689	Hmg20a_predicted	60014798	60085544	+	573
833	Un|NW_047883.1	690465	LOC690465	1344287	1352286	-	501417	LOC501417	1352865	1353644	+	579
834	X	685700	LOC685700	81746123	81782194	-	363474	RGD1565289_predicted	81782774	81889551	+	580
835	2	292155	Hs2st1	242623124	242760095	-	113922	39340	242760677	242793031	+	582
836	6	299135	RGD1565002_predicted	95049769	95069219	-	366666	LOC366666	95069801	95070400	+	582
837	12	171517	Gpc2	17858354	17864687	-	114522	Stag3	17865273	17896993	+	586
838	7	366915	RGD1309483_predicted	72015735	72070738	-	685540	LOC685540	72071330	72071768	+	592
839	X	501544	LOC501544	40526063	40531368	-	317420	RGD1563131_predicted	40531972	40640669	+	604
840	3	366006	LOC366006	3579636	3589561	-	296564	Fut7	3590168	3593046	+	607
841	13	678753	LOC678753	107100950	107102315	-	498310	RGD1562052_predicted	107102923	107111447	+	608
842	17	361191	Nsun2_predicted	3822619	3844582	-	24950	Srd5a1	3845190	3879165	+	608
843	2	294799	Bxdc2	59826894	59837772	-	294800	Rad1_predicted	59838385	59845976	+	613
844	2	266809	Sap1	128562358	128732751	-	361941	RGD1359508	128733364	128763476	+	613
845	13	24640	Pfkfb2	43624838	43652660	-	363982	hshin7	43653274	43654991	+	614
846	6	299159	Atp6v1d	101479417	101494830	-	54318	Eif2s1	101495444	101520113	+	614
847	1	308958	Cdr2	179804350	179829258	-	691551	LOC691551	179829874	179861529	+	616
848	15	361025	RGD1306755_predicted	21024883	21098469	-	689181	LOC689181	21099087	21126256	+	618
849	18	84578	Hdac3	30857209	30875986	-	361313	RGD1305276	30876604	30880175	+	618
850	3	296545	C8g_predicted	3671290	3673293	-	362081	Fbxw5	3673918	3677876	+	625
851	1	293621	Hras	201385925	201389504	-	365389	Lrrc56	201390131	201404485	+	627
852	3	685694	LOC685694	8769168	8774784	-	366013	Coq4	8775412	8783745	+	628
853	1	689191	LOC689191	161793941	161795602	-	405003	Olr137_predicted	161796236	161797201	+	634
854	10	287338	RGD1559534_predicted	44889371	44910645	-	405049	Olr1450_predicted	44911284	44912201	+	639
855	14	305492	RGD1560623_predicted	86300689	86301209	-	685581	LOC685581	86301850	86304948	+	641
856	14	360962	Tacc3	82746460	82760864	-	305458	RGD1310828_predicted	82761506	82766535	+	642
857	7	192246	Phf5a	120216581	120223146	-	79250	Aco2	120223788	120266944	+	642
858	5	362681	LOC362681	172747088	172749539	-	313772	Centb5_predicted	172750183	172764437	+	644
859	12	498179	RGD1563482_predicted	33377684	33391389	-	288654	LOC288654	33392037	33458319	+	648
860	15	685323	LOC685323	12857713	12860120	-	289926	RGD1565725_predicted	12860770	12925911	+	650
861	16	306327	Tmem38a_predicted	17668993	17684448	-	688495	LOC688495	17685102	17689162	+	654
862	17	307169	Mastl_predicted	96722660	96757980	-	114217	Yme1l1	96758634	96796686	+	654
863	15	259237	Dock9	106629800	106900678	-	364482	LOC364482	106901333	106904992	+	655
864	8	690393	LOC690393	53918587	53935923	-	29197	Il18	53936584	53943230	+	661
865	4	362361	Hnrpa2b1_predicted	79695904	79706660	-	297093	Cbx3	79707325	79721580	+	665
866	17	306734	RGD1310671_predicted	12187351	12195963	-	117282	Hnrpk	12196630	12205720	+	667
867	20	368044	Atp6v1g2	3626317	3628571	-	361794	Nfkbil1	3629241	3644222	+	670
868	19	307923	RGD1565149_predicted	53560828	53574510	-	307924	Zfp276	53575181	53588067	+	671
869	3	296610	Rsb66	7677850	7686755	-	311833	RGD1303144	7687426	7821194	+	671
870	15	686072	LOC686072	19522145	19522599	-	498464	LOC498464	19523275	19530741	+	676
871	15	686044	LOC686044	19502416	19502870	-	364281	LOC364281	19503547	19511005	+	677
872	15	688578	LOC688578	19807463	19818575	-	688594	LOC688594	19819252	19819706	+	677
873	Un|NW_047923.1	685788	LOC685788	30329	30783	-	498471	LOC498471	31460	38949	+	677
874	15	501998	RGD1563731_predicted	34027650	34029337	-	498517	RGD1565688_predicted	34030016	34040504	+	679
875	10	303536	Dnajc7	89527163	89563723	-	287707	Nkiras2_predicted	89564403	89572145	+	680
876	15	498473	LOC498473	19920176	19930719	-	688709	LOC688709	19931399	19932371	+	680
877	16	361174	RGD1564725_predicted	74600051	74607295	-	24218	Atp7b	74607975	74679349	+	680
878	15	688859	LOC688859	20301053	20319527	-	498477	LOC498477	20320209	20327639	+	682
879	7	299713	RGD1561102_predicted	25402762	25403160	-	64187	Arl1	25403842	25416920	+	682
880	2	365657	Marveld2_predicted	31403261	31419723	-	681116	LOC681116	31420411	31424401	+	688
881	Un|NW_047923.1	685761	LOC685761	7814	11388	-	501427	LOC501427	12076	19474	+	688
882	7	299738	Vezt	31096615	31159787	-	500824	RGD1565609_predicted	31160477	31293176	+	690
883	2	295254	RGD1565603_predicted	188327421	188332593	-	689167	LOC689167	188333292	188351006	+	699
884	2	502566	RGD1564313_predicted	188458348	188463950	-	689250	LOC689250	188464649	188481230	+	699
885	10	303606	RGD1308813	95593531	95612057	-	303607	Ddx42_predicted	95612760	95644164	+	703
886	8	300985	Parp3	111615514	111621260	-	363134	Rnu3ip2_predicted	111621963	111630956	+	703
887	12	114212	Chek2	45933900	45965427	-	360826	RGD1311005_predicted	45966131	45976445	+	704
888	13	304919	Dars2	76599896	76628866	-	289150	RGD1311868	76629572	76644429	+	706
889	16	364510	Phf7	6671312	6684015	-	306257	Bap1_predicted	6684728	6693293	+	713
890	17	680447	LOC680447	50340690	50342301	-	306969	Hist1h2bp_predicted	50343020	50343698	+	719
891	4	362438	RGD1562596_predicted	161288674	161311538	-	297601	Mrpl51_predicted	161312259	161313745	+	721
892	10	494445	Sfrs2	106954365	106956807	-	360667	RGD1307394_predicted	106957529	106972008	+	722
893	4	312477	Dok1	117242746	117245209	-	312478	Loxl3_predicted	117245933	117262545	+	724
894	10	54299	Ncor1	48480681	48628560	-	192263	Pigl	48629286	48689381	+	726
895	4	689789	LOC689789	144138296	144138757	-	79431	Bhlhb2	144139486	144145186	+	729
896	7	362832	RGD1564722_predicted	10517788	10520378	-	362833	Mobkl2b_predicted	10521108	10538163	+	730
897	2	295264	Mllt11	190127887	190137658	-	499672	Cdc42se1	190138391	190146015	+	733
898	3|NW_047670.1	502703	LOC502703	590	1027	-	690876	LOC690876	1760	8353	+	733
899	3	499746	LOC499746	3377877	3379718	-	311797	MGC114439	3380458	3387167	+	740
900	2	494345	MGC72992	166402652	166445015	-	116459	Serpini1	166445765	166555032	+	750
901	19	364987	LOC364987	29117765	29118862	-	688943	LOC688943	29119614	29122104	+	752
902	11	288256	Cryzl1	31662123	31720570	-	29491	Itsn1	31721325	31902298	+	755
903	1	502320	RGD1564719_predicted	87917620	87923230	-	292811	RGD1311730_predicted	87923990	87966502	+	760
904	20	116502	Bak1	5255954	5264593	-	494520	Ggnbp1	5265353	5271653	+	760
905	MT	170613	Trns1	6865	6933	-	170615	Trnk	7693	7756	+	760
906	2	295214	S100a1	182784663	182789416	-	295213	S100a13_predicted	182790185	182796672	+	769
907	7	362835	Reep6	10885266	10891936	-	171085	Pcsk4	10892705	10900928	+	769
908	11|NW_047364.1	84478	Ufd1l	215946	238931	-	287961	LOC287961	239701	264488	+	770
909	1	361570	Prrg2_predicted	95525181	95533411	-	292894	Nosip_predicted	95534182	95550778	+	771
910	1	499132	RGD1561747_predicted	88115883	88116959	-	361555	Ankrd27_predicted	88117733	88139762	+	774
911	7	686078	LOC686078	2086583	2090734	-	304608	Mmp19_predicted	2091512	2099237	+	778
912	1	365179	RGD1565485_predicted	67563450	67566614	-	292584	RGD1306359_predicted	67567395	67574377	+	781
913	1	25100	Foxa3	78368026	78376953	-	292683	Sympk	78377736	78407581	+	783
914	1	681340	LOC681340	236769513	236770244	-	50557	Pten	236771027	236837261	+	783
915	3	79107	Duox2	109059360	109077106	-	499879	RGD1560628_predicted	109077891	109081259	+	785
916	3	681349	LOC681349	47782980	47784459	-	311093	RGD1306214_predicted	47785251	47973199	+	792
917	18	361346	LOC361346	67162209	67185302	-	291527	Stard6	67186100	67203069	+	798
918	5	689082	LOC689082	151914495	151914923	-	266769	Gpr3	151915723	151916688	+	800
919	7	680090	LOC680090	60323967	60329707	-	114557	Wif1	60330517	60400697	+	810
920	15	29614	Psme2	33722370	33726669	-	364386	Rnf31_predicted	33727481	33739202	+	812
921	9	280671	Txndc9	36926559	36936470	-	308306	Eif5b	36937283	36994674	+	813
922	1	171009	Actn3	207475569	207492267	-	293665	Zdhhc24	207493087	207499194	+	820
923	6	679866	LOC679866	99740358	99817698	-	679887	LOC679887	99818523	99819242	+	825
924	MT	170613	Trns1	6865	6933	-	26196	ATP8	7758	7961	+	825
925	16	361181	RGD1563853_predicted	81241525	81279609	-	361182	RGD1307041_predicted	81280435	81305936	+	826
926	10	303233	Usp43_predicted	54592688	54699727	-	59074	Stx8	54700555	54942042	+	828
927	2	310626	RGD1309886	180442064	180446842	-	681012	LOC681012	180447677	180475897	+	835
928	15	688531	LOC688531	19733744	19754968	-	688543	LOC688543	19755806	19756223	+	838
929	Un|NW_047923.1	685855	LOC685855	79510	79927	-	685872	LOC685872	80765	85759	+	838
930	15	501967	LOC501967	19390592	19391013	-	685994	LOC685994	19391854	19396278	+	841
931	16	116681	Dlgap2	79613016	80332283	-	306622	RGD1559872_predicted	80333131	80405045	+	848
932	12	685452	LOC685452	20548476	20568813	-	501828	RGD1566006_predicted	20569663	20574545	+	850
933	15	364293	LOC364293	19364932	19367415	-	685968	LOC685968	19368266	19373690	+	851
934	2	295241	LOC295241	181379666	181381374	-	681309	LOC681309	181382226	181395130	+	852
935	1	114117	Gng3	211507640	211508814	-	361722	Bscl2	211509675	211518963	+	861
936	2	689913	LOC689913	190419565	190421776	-	50654	Ctss	190422638	190466877	+	862
937	7	362990	Zcrb1	131852634	131865971	-	366975	Pphln1_predicted	131866836	131958063	+	865
938	11	288259	Gart	31594859	31620114	-	304092	Son	31620982	31652163	+	868
939	17	502113	RGD1561563_predicted	10858418	10862290	-	306725	Golph2_predicted	10863158	10876329	+	868
940	Un|NW_047968.1	691390	LOC691390	17420	20173	-	501467	LOC501467	21042	45937	+	869
941	7	300057	Recql4_predicted	114752861	114760045	-	500900	MGC108882	114760919	114766477	+	874
942	1	361740	RGD1359158	224820924	224887275	-	309399	RGD1305246	224888152	224921533	+	877
943	12	685048	LOC685048	19959260	19963751	-	363897	LOC363897	19964631	19966545	+	880
944	13	690456	LOC690456	98427029	98428348	-	305025	Trp53bp2_predicted	98429235	98462574	+	887
945	3|NW_047668.1	690826	LOC690826	104189	106810	-	366279	LOC366279	107697	128175	+	887
946	1	308390	Fkrp	77133884	77139485	-	308392	Strn4_predicted	77140374	77166072	+	889
947	8	500995	RGD1564937_predicted	54120715	54124918	-	315646	RGD1562252_predicted	54125816	54130610	+	898
948	X	367808	LOC367808	63905631	63914903	-	24800	Sts	63915803	63923834	+	900
949	7	79434	Rab11b	16232840	16246007	-	314652	RGD1564744_predicted	16246909	16247433	+	902
950	8	315434	Ankrd49_predicted	11582723	11587502	-	64046	Mre11a	11588409	11632483	+	907
951	1	292536	Prpf31_predicted	63889371	63900458	-	85423	Tfpt	63901368	63910301	+	910
952	Un|NW_047865.1	301123	Ndufa11	358116	362175	-	363327	Vmac	363087	364343	+	912
953	1	690925	LOC690925	214627159	214628114	-	309220	LOC309220	214629027	214630624	+	913
954	4	497197	Plcz1	177096157	177162109	-	29324	Capza3	177163025	177164238	+	916
955	10	497923	RGD1561950_predicted	48950424	48958566	-	303214	Trim16_predicted	48959488	49037622	+	922
956	3	295607	Prpf40a_predicted	34659895	34721476	-	499798	LOC499798	34722398	34748336	+	922
957	10	497942	Cxcl16	57296126	57300721	-	287457	Zmynd15_predicted	57301645	57307204	+	924
958	5	29407	Tas1r1	169256278	169268060	-	313744	Nol9	169268984	169287527	+	924
959	19	498918	LOC498918	15747720	15750414	-	291903	RGD1565975_predicted	15751340	15762475	+	926
960	1	309167	Pcnxl3	208288653	208312025	-	309168	Map3k11	208312955	208326289	+	930
961	Un|NW_047830.1	685853	LOC685853	222134	224783	-	501377	LOC501377	225718	246945	+	935
962	11	171460	Hspbap1	66774152	66828778	-	303902	Dirc2	66829715	66910201	+	937
963	14	81763	Rpl5	2397640	2404072	-	689892	LOC689892	2405015	2405206	+	943
964	1	54400	Bet1l	201010734	201013527	-	293614	Ric8a	201014483	201020785	+	956
965	16	361111	RGD1307583_predicted	6553765	6558663	-	290558	Nt5dc2	6559619	6567690	+	956
966	4	502743	RGD1565435_predicted	60405011	60405901	-	116654	Exoc4	60406874	61285699	+	973
967	3	499800	RGD1565962_predicted	42002053	42088438	-	680745	LOC680745	42089414	42113788	+	976
968	3	311202	Gyltl1b	76762507	76768638	-	311203	Pex16	76769618	76779051	+	980
969	MT	170613	Trns1	6865	6933	-	26197	ATP6	7919	8599	+	986
970	1	292127	Dclre1a_predicted	262822171	262841071	-	307986	Nhlrc2_predicted	262842060	262895389	+	989
971	13	289181	RGD1561961_predicted	81082081	81183854	-	289182	RGD1563422_predicted	81184844	81204106	+	990
972	X	363521	Taz_mapped	160319389	160326974	-	363522	Dnase1l1	160327967	160336447	+	993
973	10	497672	Brca1	90513630	90572676	-	303554	Nbr1	90573671	90601807	+	995
974	3	296551	Mrpl41	5120299	5121217	-	246246	Ntel1	5122212	5201150	+	995
975	6	366632	LOC366632	78242330	78243161	-	299067	Ttc6_predicted	78244160	78314327	+	999

## Sheet: Chimpanzee
SortID	Chromosome	GeneID	GeneSymbol	Start	End	Strand	GeneID	GeneSymbol	Start	End	Strand	Distance
1	6|NW_001237821.1	462804	LOC462804	289	7257	-	741587	LOC741587	6258	9572	+	-999
2	1	457945	FRAP1	11290060	11448862	-	457946	UBIAD1	11447875	11477302	+	-987
3	17	468167	SLC25A11	5036322	5040392	-	468168	LOC468168	5039406	5044641	+	-986
4	1	457105	LOC457105	125738844	125742197	-	744303	KCND3	125741212	125961297	+	-985
5	X	465803	PSMD10	107592094	107599705	-	473725	ATG4A	107598728	107665119	+	-977
6	16	454175	CENPT	67586225	67606034	-	454177	LOC454177	67605059	67632002	+	-975
7	1	457835	ARID4B	215968375	216132789	-	745855	LOC745855	216131824	216132717	+	-965
8	14	452792	ACIN1	22004990	22047586	-	744924	LOC744924	22046623	22050156	+	-963
9	1	736456	KTI12	52886936	52911068	-	456854	LOC456854	52910110	52944990	+	-958
10	4	461611	FBXO8	178707820	178756285	-	461612	KIAA1712	178755336	178808217	+	-949
11	4	461618	LOC461618	186783379	186786998	-	743672	LOC743672	186786049	186831631	+	-949
12	5	461888	NNT	71811940	71915890	-	735782	LOC735782	71914942	71915604	+	-948
13	2B	744280	ORMDL1	195050107	195064395	-	459827	PMS1	195063449	195158113	+	-946
14	10	450426	LOC450426	45266453	45267731	-	466057	ZNF22	45266787	45271610	+	-944
15	15	453549	LARP6	68613614	68636276	-	467718	LRRC49	68635334	68840508	+	-942
16	17	454458	LOC454458	5069086	5088925	-	750530	LOC750530	5087985	5089109	+	-940
17	4	471266	LOC471266	109423489	109701705	-	461421	SCYE1	109700766	109733754	+	-939
18	1	747047	LOC747047	198950116	198952173	-	457742	LOC457742	198951238	199051641	+	-935
19	17	742992	USP36	78471289	78530772	-	743031	LOC743031	78529841	78530731	+	-931
20	4	461391	LOC461391	102060176	102114672	-	744082	LOC744082	102113741	102143774	+	-931
21	6	462908	RTN4IP1	108377422	108436562	-	462909	QRSL1	108435636	108474599	+	-926
22	7	736258	LOC736258	151242156	151243374	-	463896	GIMAP5	151242452	151263964	+	-922
23	1	739864	LOC739864	47657186	47738852	-	456833	LOC456833	47737935	47849434	+	-917
24	10	450892	ECD	72334698	72371006	-	453673	LOC453673	72370089	72449600	+	-917
25	17	468444	DLG4	7352385	7384253	-	455237	LOC455237	7383336	7389990	+	-917
26	4	461462	PRDM5	124062491	124295241	-	741068	LOC741068	124294325	124295988	+	-916
27	12	745476	LOC745476	125809924	125847711	-	746079	LOC746079	125846805	125887243	+	-906
28	1	457701	IRF6	190225081	190246807	-	744450	LOC744450	190245904	190246984	+	-903
29	17	468437	LSMD1	8048690	8050304	-	455210	LOC455210	8049403	8054416	+	-901
30	5	735841	LOC735841	159292690	159294562	-	462221	CYFIP2	159293662	159426937	+	-900
31	20	740068	ARFRP1	61654067	61662074	-	470003	LOC470003	61661175	61694225	+	-899
32	17	454834	HELZ	66281303	66459221	-	741246	LOC741246	66458325	66458845	+	-896
33	7	745994	LOC745994	150503733	150505911	-	463832	LOC463832	150505016	150512703	+	-895
34	19	455584	DOHH	3534318	3544607	-	468665	LOC468665	3543716	3580227	+	-891
35	1	457116	CEPT1	126579286	126627688	-	457117	LOC457117	126626808	126651098	+	-880
36	9	473154	SLC2A6	133562711	133572103	-	746597	LOC746597	133571230	133579616	+	-873
37	1	747262	LOC747262	140432280	140445198	-	469556	LOC469556	140444326	140456810	+	-872
38	14	452898	L2HGDH	49436388	49511103	-	467450	ATP5S	49510244	49534095	+	-859
39	12	749137	LOC749137	1016660	1018998	-	451740	ERC1	1018145	1557250	+	-853
40	17	750532	LOC750532	5089037	5100461	-	454459	KIF1C	5099609	5128331	+	-852
41	17	454417	SMG6	2045047	2295787	-	747543	LOC747543	2294936	2319744	+	-851
42	19	746261	POLR2I	41630414	41640141	-	455974	CKAP1	41639294	41653230	+	-847
43	7	744564	LOC744564	12765255	12766262	-	741708	ARL4A	12765415	12769794	+	-847
44	11	451647	FEZ1	124439101	124585406	-	451648	STT3A	124584564	124620763	+	-842
45	5	461840	NLN	49789407	49939736	-	471528	SGTB	49938897	49999092	+	-839
46	6	748026	SF3B5	146617464	146620118	-	748035	LOC748035	146619279	146620178	+	-839
47	6	462807	LOC462807	69369266	69371766	-	462808	LOC462808	69370929	70132850	+	-837
48	17	454587	LOC454587	21440012	21590327	-	468219	PEX12	21589496	21594051	+	-831
49	1	457375	GON4L	134788994	134856502	-	458006	DAP3	134855672	134888105	+	-830
50	11	748092	LOC748092	3766030	3781580	-	450973	STIM1	3780755	4036993	+	-825
51	3	460632	PARP9	126856427	126894822	-	470902	DTX3L	126894006	126902481	+	-816
52	1	457596	LOC457596	172817543	172865413	-	745289	TROVE2	172864603	172899973	+	-810
53	5	744929	LOC744929	134033650	134034769	-	743989	LOC743989	134033961	134085645	+	-808
54	10	450803	OAT	125312939	125334853	-	736392	LOC736392	125334047	125334816	+	-806
55	5	461807	HEXB	41178002	41264488	-	471519	ENC1	41263685	41269799	+	-803
56	2A	459260	LOC459260	62284680	62363349	-	470382	PEX13	62362551	62396201	+	-798
57	20	458266	LOC458266	41523108	41538068	-	741128	LOC741128	41537275	41538148	+	-793
58	2A	738381	LOC738381	112046039	112048427	-	459487	BCL2L11	112047639	112097928	+	-788
59	13	452720	RCBTB1	49427704	49481952	-	744844	LOC744844	49481170	49482048	+	-782
60	11	739125	LOC739125	60084906	60088398	-	451242	LOC451242	60087620	60094557	+	-778
61	3	749543	LOC749543	250511	252101	-	460126	CHL1	251323	461343	+	-778
62	3	460966	LOC460966	202580806	202588402	-	460967	LOC460967	202587624	202589836	+	-778
63	17	745728	LOC745728	45721132	45735394	-	745696	SCO1	45734619	45752579	+	-775
64	2A	459241	KIAA1212	56603219	56730598	-	741735	LOC741735	56729823	56731899	+	-775
65	10	743317	LOC743317	98016488	98035775	-	743134	ZFYVE27	98035001	98059266	+	-774
66	6	740887	SNAP91	84705745	84871106	-	742261	LOC742261	84870332	84881439	+	-774
67	4	735887	LOC735887	30921220	30923170	-	461157	PCDH7	30922413	31356569	+	-757
68	9	464558	AGTPBP1	84547364	84746063	-	735848	KIF27	84745310	84795084	+	-753
69	2B	459644	ZFHX1B	148721637	148854289	-	746710	LOC746710	148853538	148855442	+	-751
70	15	737512	LOC737512	73457362	73478731	-	453761	SH3PX3	73477981	73489959	+	-750
71	5	741349	LOC741349	124900374	124902145	-	741439	LOC741439	124901395	124902164	+	-750
72	2B	459629	ZRANB3	139356069	139697605	-	459631	R3HDM1	139696858	139897481	+	-747
73	1	456667	GPATC3	27122827	27133811	-	737457	NUDC	27133065	27181608	+	-746
74	2B	459617	LOC459617	132277301	132286613	-	459619	SMPD4	132285869	132317929	+	-744
75	17	454705	LOC454705	14529579	14544250	-	454704	AARSD1	14543509	14571126	+	-741
76	4	461247	THAP6	54963854	54980974	-	461248	LOC461248	54980236	55016218	+	-738
77	7	735729	LOC735729	131535467	131538022	-	463733	MKLN1	131537289	131938748	+	-733
78	6	462652	PPIL1	37661952	37683178	-	462653	LOC462653	37682446	37734204	+	-732
79	2B	459994	TRIP12	235952531	236116622	-	736699	LOC736699	236115897	236207961	+	-725
80	8	746626	LOC746626	143618062	143618851	-	464446	ZNF623	143618128	143637859	+	-723
81	14	452930	EXOC5	56518530	56585828	-	467465	LOC467465	56585106	56613134	+	-722
82	5	462011	LOC462011	117151125	117164700	-	471606	LOC471606	117163979	117236851	+	-721
83	7	463528	KRIT1	91822522	91870445	-	463530	ANKIB1	91869724	92026027	+	-721
84	1	457678	LOC457678	186579417	186597292	-	457680	SRGAP2	186596572	186856302	+	-720
85	6	462944	FYN	113583661	113802751	-	743626	LOC743626	113802031	113803005	+	-720
86	1	740755	HSPB7	16228883	16234761	-	469844	CLCNKA	16234042	16249511	+	-719
87	19	749945	LOC749945	1171169	1172032	-	468641	STK11	1171315	1196073	+	-717
88	7	736381	LOC736381	151313283	151323695	-	463833	LOC463833	151322981	151327661	+	-714
89	5	461770	CKMT2	34408608	34441576	-	740731	LOC740731	34440864	34442584	+	-712
90	8	746776	LSM1	34955802	34970284	-	464116	LOC464116	34969572	35007167	+	-712
91	11	743705	LOC743705	63617731	63619424	-	451317	LOC451317	63618713	63650714	+	-711
92	4	741766	LOC741766	89494511	89495413	-	461359	PTPN13	89494702	89719227	+	-711
93	1	457370	ASH1L	134499568	134734235	-	741825	LOC741825	134733527	134734635	+	-708
94	10	450551	LOC450551	78989129	79004038	-	740254	LOC740254	79003335	79029134	+	-703
95	19	456046	LOC456046	46345836	46356618	-	456047	LOC456047	46355918	46370615	+	-700
96	5	461842	LOC461842	50000085	50043712	-	461843	TRIM23	50043016	50078311	+	-696
97	14	453027	ENTPD5	73664117	73728634	-	453029	LOC453029	73727943	73772554	+	-691
98	15	453426	GABPB2	47541721	47629663	-	745354	LOC745354	47628973	47631577	+	-690
99	9	736857	LOC736857	66604909	66624025	-	741945	LOC741945	66623336	66637856	+	-689
100	3	745408	LOC745408	52898764	52899675	-	745629	LOC745629	52898988	52933046	+	-687
101	22	458650	LOC458650	17893093	17925348	-	458651	CDC45L	17924662	17967544	+	-686
102	4	461352	GABRB1	85249206	85695218	-	471392	GABRA4	85694534	85770709	+	-684
103	2B	740945	LOC740945	238899356	238900045	-	460017	TNRC15	238899363	239063135	+	-682
104	11	744717	LOC744717	118224079	118225356	-	451607	RNF26	118224676	118227476	+	-680
105	8|NW_001240294.1	740032	LOC740032	3206517	3207739	-	472697	MTMR9	3207066	3251976	+	-673
106	3	470788	LRRFIP2	37900595	38030912	-	750322	LOC750322	38030244	38030870	+	-668
107	12	451933	ZNF740	36397180	36407168	-	467000	CSAD	36406501	36431740	+	-667
108	16	741637	LOC741637	31320437	31321110	-	454055	LOC454055	31320445	31345075	+	-665
109	3	460393	TUSC4	51537923	51541974	-	744998	LOC744998	51541310	51544178	+	-664
110	6	472082	MCHR2	101530883	101605367	-	737787	LOC737787	101604704	101607463	+	-663
111	14	452838	STRN3	29876392	30007469	-	467417	LOC467417	30006808	30076631	+	-661
112	19	748199	LOC748199	41560910	41574748	-	455973	WDR62	41574088	41628227	+	-660
113	3	747594	GORASP1	39978776	39993724	-	460279	TTC21A	39993064	40024220	+	-660
114	2B	459866	LOC459866	206316162	206336035	-	459867	NIF3L1	206335379	206351540	+	-656
115	1	456984	BCL10	86707029	86719126	-	456985	LOC456985	86718471	86720233	+	-655
116	17	454848	ABCA5	68605104	68692373	-	742911	LOC742911	68691719	68692446	+	-654
117	5	471560	GHR	72822618	73124060	-	738062	LOC738062	73123412	73124582	+	-648
118	1	457340	SLC39A1	133097881	133106955	-	457341	LOC457341	133106308	133112823	+	-647
119	15	453647	CIB1	87976291	87980378	-	745569	LOC745569	87979731	87988897	+	-647
120	17	741603	LOC741603	15715373	15726019	-	741670	LOC741670	15725372	15737885	+	-647
121	2A	459163	LOC459163	38903200	38912214	-	746730	LOC746730	38911567	38955227	+	-647
122	3	743605	LOC743605	143651581	143652562	-	743553	MRPS22	143651916	144011986	+	-646
123	12	452276	TBX5	115773225	115827600	-	740257	LOC740257	115826956	115828698	+	-644
124	14	465395	LOC465395	101305971	101308877	-	606740	MIRN127	101308237	101308333	+	-640
125	19	736171	HOMER3	19406412	19418693	-	736337	LOC736337	19418061	19426605	+	-632
126	2B	459653	LOC459653	154087521	154106814	-	735607	LOC735607	154106185	154371202	+	-629
127	6	462418	CAGE1	7449882	7514817	-	471847	RIOK1	7514189	7542838	+	-628
128	5	471491	XRCC4	32294189	32578326	-	740645	LOC740645	32577699	32591210	+	-627
129	14	745619	LOC745619	59291806	59292983	-	452946	LOC452946	59292357	59439761	+	-626
130	9	464600	LOC464600	96802854	96840322	-	464601	NCBP1	96839698	96882025	+	-624
131	16	744386	LOC744386	37424	45240	-	467847	LOC467847	44617	49412	+	-623
132	1	469419	LOC469419	123749718	123758654	-	457138	AP4B1	123758037	123769059	+	-617
133	6	462852	PGM3	84319456	84347351	-	472061	RWDD2	84346735	84352342	+	-616
134	14	452857	LOC452857	34020855	34046228	-	452858	LOC452858	34045613	34095724	+	-615
135	9	465082	GBA2	36440354	36454631	-	465083	LOC465083	36454019	36465382	+	-612
136	3	460781	SIAH2	155634457	155656844	-	738182	LOC738182	155656233	155656715	+	-611
137	15	467834	ZNF291	74191825	74766444	-	738587	LOC738587	74765835	74766516	+	-609
138	17	738179	LOC738179	61844079	61867247	-	454788	MRC2	61866641	61936358	+	-606
139	1	740385	LOC740385	208752685	208759324	-	740432	LOC740432	208758720	208770725	+	-604
140	11	742381	LOC742381	2178431	2189791	-	742329	IGF2AS	2189187	2198330	+	-604
141	5	737527	LOC737527	73710958	73712004	-	737468	OXCT1	73711400	73865266	+	-604
142	11	451154	LOC451154	46915149	47118216	-	744953	LOC744953	47117616	47118310	+	-600
143	7	463651	COG5	107143099	107516748	-	463652	DUS4L	107516157	107530570	+	-591
144	1	469457	LOC469457	1560986	1584020	-	746893	LOC746893	1583435	1589185	+	-585
145	14	745511	LOC745511	23337447	23340893	-	467412	LOC467412	23340311	23353170	+	-582
146	2B	459896	NDUFS1	211711087	211747799	-	736151	LOC736151	211747220	211751225	+	-579
147	1	457101	CAPZA1	125049144	125103574	-	457102	ST7L	125103000	125204255	+	-574
148	4	471303	LOC471303	131401335	131451805	-	471304	LOC471304	131451231	131524768	+	-574
149	11	451234	DDB1	59576523	59613014	-	466626	DAK	59612442	59631408	+	-572
150	2B	739142	LOC739142	238747739	238750794	-	460015	LOC460015	238750222	238782103	+	-572
151	3	460439	SFMBT1	54178078	54328617	-	746190	LOC746190	54328046	54328534	+	-571
152	12	744236	LOC744236	41963333	41990809	-	467198	RAPGEF3	41990241	42012987	+	-568
153	3	745273	LOC745273	51753762	51767603	-	745237	HEMK1	51767036	51777805	+	-567
154	3	742933	LOC742933	50070468	50071621	-	460355	ARIH2	50071055	50138732	+	-566
155	19	747319	LOC747319	43938968	43942754	-	748631	LOC748631	43942191	43944704	+	-563
156	17	748596	NUP88	5498677	5534372	-	748614	RPAIN	5533811	5547978	+	-561
157	7	742400	LOC742400	56634351	56635259	-	472369	LOC472369	56634698	56643382	+	-561
158	13	738881	LOC738881	111369959	111370561	-	452661	COL4A2	111370002	111581431	+	-559
159	4	741699	TIGD4	156920491	156930886	-	742995	LOC742995	156930328	157066249	+	-558
160	5	461881	LOC461881	64608791	64620412	-	740128	LOC740128	64619855	64626470	+	-557
161	1	746777	LOC746777	79216323	79217295	-	456967	NEXN	79216741	79281292	+	-554
162	6	472103	TSPYL1	118249092	118253784	-	462957	SART2	118253230	118415914	+	-554
163	9	473014	IKBKAP	108281205	108349597	-	464643	LOC464643	108349045	108356127	+	-552
164	10	450366	YME1L1	27694375	27740883	-	450367	MASTL	27740335	27774595	+	-548
165	22	458803	TST	35890517	35899867	-	458976	MPST	35899320	35909506	+	-547
166	7	746400	LOC746400	30021215	30025821	-	748251	LOC748251	30025279	30110752	+	-542
167	12	737952	LOC737952	113162403	113165533	-	738233	MAPKAPK5	113164996	113219463	+	-537
168	3	743647	METTL6	15784257	15802514	-	743603	EAF1	15801983	15817833	+	-531
169	3	471096	LOC471096	37833916	37839610	-	747104	MLH1	37839080	37898805	+	-530
170	9	465068	PIGO	35777268	35786610	-	747530	LOC747530	35786080	35788147	+	-530
171	5	461750	LOC461750	20845042	20926510	-	461751	LOC461751	20925982	21395370	+	-528
172	10	746294	PSD	102794848	102815878	-	745566	FBXL15	102815352	102819306	+	-526
173	17	454857	LOC454857	72686760	72715274	-	454858	LOC454858	72714749	72727803	+	-525
174	2A	459216	KCNK12	48657509	48709086	-	741722	LOC741722	48708561	48708983	+	-525
175	6	462898	ASCC3	102126862	102509423	-	738386	LOC738386	102508898	102519599	+	-525
176	1	749220	LOC749220	130578259	130579095	-	457298	CGN	130578574	130604248	+	-521
177	14	743728	GCH1	54103381	54165920	-	743771	LOC743771	54165402	54166896	+	-518
178	19	456223	LOC456223	55633743	55675273	-	456225	ATF5	55674755	55680137	+	-518
179	4	461209	THAP9	47449805	47470056	-	461210	SEC31L1	47469540	47555896	+	-516
180	19	468774	SFRS14	19475585	19514621	-	455868	LOC455868	19514106	19549275	+	-515
181	9	464767	LOC464767	128138428	128153271	-	464768	COQ4	128152756	128164338	+	-515
182	7	737403	LOC737403	99162502	99175772	-	736713	BUD31	99175260	99186164	+	-512
183	3	460432	GLT8D1	53957315	53969663	-	746519	LOC746519	53969154	53975378	+	-509
184	20	469958	NEURL2	43260909	43264062	-	458290	LOC458290	43263554	43272045	+	-508
185	1	746468	LOC746468	128861815	128863262	-	746444	LOC746444	128862756	128863546	+	-506
186	11	451263	HNRPUL2	61092968	61109317	-	466638	TTC9C	61108812	61120539	+	-505
187	11	451559	LOC451559	113193422	113202694	-	451560	LOC451560	113202191	113214325	+	-503
188	12	452043	SRGAP1	25333673	25641870	-	743752	LOC743752	25641369	25642209	+	-501
189	2B	745610	LOC745610	243782492	243783710	-	460048	MLPH	243783210	243847075	+	-500
190	6	462793	LOC462793	57733851	58138430	-	742744	LOC742744	58137930	58139231	+	-500
191	19	468957	FUZ	55547210	55559899	-	747669	MED25	55559403	55603062	+	-496
192	6	463124	LOC463124	169006995	169084942	-	735389	LOC735389	169084449	169086527	+	-493
193	17	454971	ARHGDIA	82077109	82080334	-	746935	LOC746935	82079843	82080349	+	-491
194	19	456277	LOC456277	59805787	59814704	-	456278	PRPF31	59814213	59831364	+	-491
195	6	463198	MUT	50572178	50605397	-	462754	LOC462754	50604907	50634232	+	-490
196	6	738034	LOC738034	27893142	27895322	-	472231	LOC472231	27894836	27905840	+	-486
197	5	462069	LOC462069	136261818	136311707	-	471787	SEC24A	136311222	136393315	+	-485
198	15	745323	LOC745323	47626545	47629456	-	745354	LOC745354	47628973	47631577	+	-483
199	5	461893	ZNF131	72358558	72415475	-	736403	LOC736403	72414992	72415681	+	-483
200	Y	750039	LOC750039	5777264	5785518	-	745706	LOC745706	5785038	5788690	+	-480
201	1	469250	LOC469250	28468361	28505480	-	456682	ATPIF1	28505002	28528488	+	-478
202	16	738777	HIRIP3	30369170	30372988	-	738908	LOC738908	30372510	30383606	+	-478
203	17	455194	CALCOCO2	8859242	8893751	-	468294	LOC468294	8893276	8968567	+	-475
204	6	449592	MHC-DMB	33625104	33660970	-	463185	BRD2	33660496	33673353	+	-474
205	4	736769	LOC736769	162351179	162404918	-	736448	LOC736448	162404446	162408868	+	-472
206	18	739978	TXNDC10	65404385	65446624	-	740067	LOC740067	65446153	65486903	+	-471
207	2B	459730	LOC459730	176244904	176359335	-	459732	LOC459732	176358865	176410550	+	-470
208	11	451542	LOC451542	110657019	110663811	-	738401	LOC738401	110663344	110668716	+	-467
209	22	745981	LOC745981	40113051	40114501	-	458862	EP300	40114034	40204303	+	-467
210	9	465009	LOC465009	19372254	19483356	-	473118	LOC473118	19482889	19504617	+	-467
211	10	736562	LOC736562	32032156	32044829	-	450387	TCF8	32044365	32259675	+	-464
212	1	457951	FBXO2	11846873	11853331	-	457952	LOC457952	11852870	11860620	+	-461
213	10	742774	LOC742774	118205383	118280036	-	740405	LOC740405	118279575	118286700	+	-461
214	1	748336	LOC748336	147281654	147301665	-	457491	IQWD1	147301205	147444247	+	-460
215	14	452907	LOC452907	51656787	51786112	-	743078	LOC743078	51785654	51871442	+	-458
216	12	452180	NUP37	103188309	103234372	-	452182	LOC452182	103233915	103312756	+	-457
217	Un|NW_001241719.1	745930	LOC745930	350023	352377	-	750621	LOC750621	351921	360388	+	-456
218	17	454529	LOC454529	28641856	28684072	-	468198	SDF2	28683617	28697921	+	-455
219	12	452233	LOC452233	111730040	111746443	-	452236	LOC452236	111745989	111769974	+	-454
220	19	746913	LOC746913	39073133	39074515	-	468819	CHST8	39074063	39235425	+	-452
221	9	465026	LOC465026	27498381	27543053	-	465027	CCDC2	27542602	27662294	+	-451
222	2A	742931	REV1L	100338121	100428081	-	744527	LOC744527	100427631	100428455	+	-450
223	3	460968	DLG1	202697527	202963116	-	746085	LOC746085	202962667	202967171	+	-449
224	1	747262	LOC747262	140432280	140445198	-	457449	LOC457449	140444754	140450452	+	-444
225	19	746354	STRN4	52344547	52373077	-	746394	LOC746394	52372635	52384078	+	-442
226	16	453866	BTBD12	3693916	3723767	-	750253	LOC750253	3723327	3754116	+	-440
227	2B	739140	PLA2R1	164625704	164748484	-	739191	LOC739191	164748045	164756478	+	-439
228	2B	738132	LOC738132	213897357	213897920	-	459908	PIP5K3	213897483	213990339	+	-437
229	12	741404	LOC741404	39674214	39674729	-	451887	LOC451887	39674295	39723123	+	-434
230	2A	459110	SUPT7L	28253151	28267147	-	459111	SLC4A1AP	28266715	28299423	+	-432
231	6	462582	LOC462582	32701958	32713394	-	745946	LOC745946	32712962	32716112	+	-432
232	8	464098	GTF2E2	27171887	27253120	-	747040	LOC747040	27252690	27253055	+	-430
233	15	737356	FSIP1	36555795	36740383	-	737877	LOC737877	36739960	36743161	+	-423
234	4	461065	LOC461065	1772091	1778934	-	461066	TACC3	1778511	1803055	+	-423
235	16|NW_001226499.1	739841	LOC739841	2052	6889	-	749034	LOC749034	6467	13127	+	-422
236	17	737225	CASKIN2	75094899	75111160	-	737273	LOC737273	75110739	75111645	+	-421
237	19	468849	ZNF382	42457785	42481562	-	455986	ZNF529	42481142	42542558	+	-420
238	9	742858	FNBP1	129766108	129936475	-	742811	GPR107	129936057	130025537	+	-418
239	4	739585	LOC739585	148676144	148679668	-	461521	HHIP	148679251	148773328	+	-417
240	8	464344	EIF3S3	116022635	116144565	-	464345	LOC464345	116144148	116218542	+	-417
241	19	456201	TEAD2	55069266	55096222	-	747394	LOC747394	55095806	55096324	+	-416
242	3	460292	SEC22C	43518928	43572790	-	460293	LOC460293	43572376	43645067	+	-414
243	6	472132	AHI1	137621878	137835102	-	463018	LOC463018	137834688	137859411	+	-414
244	1	742092	PPP1R15B	184514698	184523180	-	742136	LOC742136	184522768	184523806	+	-412
245	3	744722	LOC744722	123527854	123594377	-	745057	LOC745057	123593967	123723003	+	-410
246	12	465184	FBXL10	123057366	123227932	-	744455	LOC744455	123227525	123246305	+	-407
247	20	470021	LOC470021	28788262	28813866	-	742763	TTLL9	28813459	28890613	+	-407
248	9	747835	LOC747835	99124294	99145592	-	472994	STX17	99145186	99212811	+	-406
249	1	457247	CHD1L	112805174	112858958	-	469472	LOC469472	112858554	112918849	+	-404
250	2A	740144	LOC740144	21064769	21065338	-	470322	LOC470322	21064935	21070146	+	-403
251	9	464669	KIAA0674	112624116	112679864	-	464670	SLC31A1	112679465	112723564	+	-399
252	1	737269	LOC737269	11893225	11894335	-	736113	LOC736113	11893937	11923282	+	-398
253	20	458357	BMP7	54829494	54930544	-	747410	LOC747410	54930147	54931180	+	-397
254	6	462541	GNL1	31164779	31176147	-	462542	PRR3	31175750	31181421	+	-397
255	6	738680	LOC738680	173851528	173876295	-	747177	LOC747177	173875899	173876577	+	-396
256	12	452146	LOC452146	97286855	97401562	-	738123	LOC738123	97401171	97401893	+	-391
257	20	458396	DIDO1	60794148	60856616	-	469997	LOC469997	60856227	60867199	+	-389
258	7	740629	LOC740629	141054707	141056610	-	463777	LOC463777	141056221	141078358	+	-389
259	21	740468	LOC740468	45996139	45997871	-	474062	LOC474062	45997484	46126643	+	-387
260	7	738925	LOC738925	100262531	100292353	-	472462	BCDIN3	100291966	100297671	+	-387
261	5	462175	HTR4	150377343	150587845	-	471690	ADRB2	150587462	150768414	+	-383
262	4	461229	CCNG2	53283392	53297731	-	737997	LOC737997	53297350	53297754	+	-381
263	10	450740	LOC450740	113086144	113103127	-	738194	LOC738194	113102747	113479717	+	-380
264	7	463843	LOC463843	157477169	157479455	-	463844	LOC463844	157479077	157516611	+	-378
265	2A	740173	LOC740173	97191997	97205298	-	741901	LOC741901	97204921	97213433	+	-377
266	X	738447	LOC738447	48778145	48778534	-	465617	RBM3	48778158	48782251	+	-376
267	11	744407	LOC744407	590493	596490	-	466303	RASSF7	596115	600079	+	-375
268	3	460246	OSBPL10	32411002	32740490	-	750210	LOC750210	32740115	32751948	+	-375
269	2B	743513	LOC743513	225484886	225490023	-	743602	LOC743602	225489655	225497268	+	-368
270	19	455745	LOC455745	13004267	13028962	-	747166	LOC747166	13028595	13037927	+	-367
271	16	453936	PARN	14867952	15069372	-	738906	BFAR	15069007	15109378	+	-365
272	3	740148	LOC740148	46630665	46631788	-	471102	LIMD1	46631423	46722327	+	-365
273	13	452711	SUCLA2	47784871	47922653	-	741013	LOC741013	47922289	47931664	+	-364
274	15	738847	LOC738847	37757678	37798118	-	453341	ZFYVE19	37797755	37806029	+	-363
275	3	746426	LOC746426	145919430	145920201	-	470946	ACPL2	145919839	145983234	+	-362
276	7	743611	LOC743611	104933409	104934548	-	463640	LOC463640	104934188	105036641	+	-360
277	5	461929	LOC461929	80832814	80890946	-	741611	LOC741611	80890587	80891338	+	-359
278	1	456657	UBXD5	26504809	26541784	-	736829	CD52	26541426	26559598	+	-358
279	12	745640	LOC745640	50154965	50261205	-	466952	ABCD2	50260848	50335500	+	-357
280	2B	750012	LOC750012	120369647	120405284	-	470521	PTPN4	120404929	120632298	+	-355
281	2B	745646	LOC745646	195930749	195939334	-	459832	NAB1	195938979	195982532	+	-355
282	10	741913	LOC741913	121630558	121654466	-	450784	BRWD2	121654113	121713583	+	-353
283	9	451680	LOC451680	118211280	118211651	-	743185	LOC743185	118211300	118214964	+	-351
284	11	451398	NUMA1	70307666	70388082	-	748243	LRRC51	70387732	70405585	+	-350
285	15	748071	PARP16	62860977	62921344	-	747896	LOC747896	62920994	62921754	+	-350
286	12	452421	LOC452421	42529405	42687349	-	466964	AMIGO2	42687001	42691248	+	-348
287	17	455199	ABI3	8554591	8568371	-	749133	GNGT2	8568024	8572372	+	-347
288	20	458107	BFSP1	17672671	17754369	-	458108	LOC458108	17754022	17795265	+	-347
289	3	743652	LOC743652	202350087	202355341	-	745591	LOC745591	202354995	202356431	+	-346
290	3	742447	LOC742447	113584320	113584884	-	742397	LOC742397	113584539	113670188	+	-345
291	17	454871	LOC454871	74507820	74547558	-	468328	CDR2L	74547214	74563936	+	-344
292	1	457109	ATP5F1	126280577	126295464	-	744535	WDR77	126295122	126330173	+	-342
293	5	461806	LOC461806	41116396	41130952	-	471518	GFM2	41130613	41179296	+	-339
294	6	463083	FBXO5	155768522	155781440	-	737146	LOC737146	155781102	155788251	+	-338
295	11	451252	LOC451252	60904832	60920671	-	740139	LOC740139	60920335	60921778	+	-336
296	1	746557	LOC746557	128885755	128886507	-	457263	BOLA1	128886173	128898534	+	-334
297	13	452590	PCDH9	66345495	67274149	-	739716	LOC739716	67273818	67275755	+	-331
298	20	458321	LOC458321	46682602	46714284	-	745377	LOC745377	46713953	46726136	+	-331
299	8	742978	LOC742978	102276850	102330523	-	464327	LOC464327	102330195	102364923	+	-328
300	1	740359	TMED5	94640749	94672548	-	457028	LOC457028	94672222	94771408	+	-326
301	14	453161	WARS	100741421	100789095	-	743142	WDR25	100788769	100945666	+	-326
302	7	736969	CDC2L5	44150717	44300663	-	738441	LOC738441	44300337	44303190	+	-326
303	22	458726	TPST2	25328712	25394208	-	748914	LOC748914	25393884	25394450	+	-324
304	2A	470420	RETSAT	87248462	87261232	-	459360	RBED1	87260909	87299748	+	-323
305	3	460770	TM4SF1	154230503	154239764	-	460771	LOC460771	154239441	154247685	+	-323
306	19	455961	LOC455961	41246209	41249117	-	455962	PSENEN	41248796	41251204	+	-321
307	16	742257	LOC742257	67309933	67311775	-	454169	CTCF	67311455	67391411	+	-320
308	5	471774	MGAT4B	182269657	182279631	-	740814	LOC740814	182279311	182282093	+	-320
309	13	467315	KDELC1	103694178	103708867	-	452649	ERCC5	103708548	103788722	+	-319
310	X	735824	LOC735824	134253001	134282296	-	736285	LOC736285	134281977	134282447	+	-319
311	1	739469	LOC739469	107550687	107552980	-	736940	LOC736940	107552662	107554709	+	-318
312	5	740321	UTP15	42352302	42370860	-	461810	LOC461810	42370543	42384374	+	-317
313	8	472814	TMEM64	89402937	89427021	-	737059	LOC737059	89426704	89430182	+	-317
314	X	736139	LOC736139	13608724	13611171	-	465496	LOC465496	13610854	13623667	+	-317
315	1	457292	RFX5	130402117	130408813	-	749209	LOC749209	130408497	130409513	+	-316
316	22	735575	LOC735575	28453487	28453927	-	458744	NF2	28453612	28547825	+	-315
317	22	470233	LOC470233	42222385	42233562	-	458887	LOC458887	42233247	42253167	+	-315
318	16	454018	TUFM	29224053	29228360	-	738126	LOC738126	29228047	29249209	+	-313
319	9	464703	C5	120569602	120696756	-	464704	CEP110	120696443	120802057	+	-313
320	22	458750	SF3A1	29189240	29215045	-	458751	LOC458751	29214733	29235269	+	-312
321	22	736076	LOC736076	28909826	28933022	-	736023	HORMAD2	28932716	29030444	+	-306
322	6	750761	LOC750761	10931996	10933140	-	746566	LOC746566	10932835	10942246	+	-305
323	8	472843	NUDCD1	108416855	108510422	-	735847	LOC735847	108510119	108523863	+	-303
324	15	453578	MTHFS	77787398	77867511	-	741016	LOC741016	77867210	77867790	+	-301
325	4	737859	LOC737859	40033578	40034870	-	461178	HIP2	40034569	40124746	+	-301
326	X	465978	LOC465978	101187434	101189139	-	473883	LOC473883	101188838	101192815	+	-301
327	5	750771	LOC750771	570481	573812	-	461687	EXOC3	573512	596725	+	-300
328	5	735384	MSH3	34982947	35092939	-	735442	LOC735442	35092641	35121035	+	-298
329	22	470184	ZNF278	30210982	30232725	-	738156	LOC738156	30232428	30233406	+	-297
330	11	451118	APIP	35148962	35190700	-	451120	PDHX	35190404	35269994	+	-296
331	15	738640	LOC738640	74793733	74794285	-	467833	LOC467833	74793989	74812528	+	-296
332	2A	459355	LOC459355	86720362	86804623	-	742802	LOC742802	86804328	86815474	+	-295
333	12	452004	NAB2	32531155	32537921	-	452003	KIAA0286	32537627	32571972	+	-294
334	8	464318	PABPC1	99668048	99688118	-	742534	LOC742534	99687824	99688216	+	-294
335	19	742801	CTXN1	8146392	8147056	-	743320	LOC743320	8146764	8148018	+	-292
336	2A	470369	ATP6V1E2	47617508	47648437	-	740809	LOC740809	47648146	47687770	+	-291
337	1	457817	LOC457817	211841134	211859347	-	741681	GNPAT	211859057	211895990	+	-290
338	12	452102	CCDC59	83033054	83039544	-	452103	LOC452103	83039258	83161626	+	-286
339	9	464760	FAM102A	127746369	127788968	-	741413	LOC741413	127788682	127790070	+	-286
340	3	460195	LOC460195	14490521	14524809	-	742889	LSM3	14524526	14545384	+	-283
341	10	450284	ANKRD16	6024488	6036781	-	450285	FBXO18	6036503	6089558	+	-278
342	11	451652	RPUSD4	125191744	125201478	-	466843	LOC466843	125201200	125254851	+	-278
343	19	456417	LOC456417	56144995	56155428	-	748504	LOC748504	56155150	56162463	+	-278
344	2B	459957	LOC459957	225105720	225111994	-	459958	LOC459958	225111716	225119264	+	-278
345	2A	744941	LOC744941	66664568	66667268	-	746973	ACTR2	66666992	66710855	+	-276
346	7	463697	GCC1	128015809	128020911	-	463698	LOC463698	128020639	128025393	+	-272
347	22	470150	LOC470150	20223024	20227299	-	470149	CCDC116	20227029	20231642	+	-270
348	3	470888	ZBTB20	118558957	119334483	-	744586	LOC744586	119334213	119337093	+	-270
349	2A	459169	DHX57	39669850	39750374	-	459170	LOC459170	39750107	39770320	+	-267
350	4	740905	LOC740905	84731405	84744000	-	461347	NFXL1	84743733	84812333	+	-267
351	17	454685	ATP6V0A1	15006076	15090308	-	454684	PTRF	15090042	15131256	+	-266
352	1	739563	LOC739563	157678895	157681344	-	457547	RASAL2	157681079	158059916	+	-265
353	11	451453	PRCP	81406825	81485075	-	749000	LOC749000	81484810	81542632	+	-265
354	15	746953	LOC746953	88482038	88486951	-	453650	BLM	88486691	88593419	+	-260
355	7	463312	LOC463312	27525922	27530044	-	745781	LOC745781	27529786	27534207	+	-258
356	11	466681	CCDC87	65053251	65056280	-	451348	LOC451348	65056024	65068611	+	-256
357	1	740551	LOC740551	118417798	118419579	-	457162	WARS2	118419324	118534005	+	-255
358	7	463257	PMS2	5962784	6002867	-	741505	LOC741505	6002612	6018022	+	-255
359	11	373853	DEAF1	688527	752737	-	450931	LOC450931	752483	763354	+	-254
360	22	748759	LOC748759	22600312	22614379	-	458709	LOC458709	22614125	22787868	+	-254
361	1	748745	LOC748745	19284446	19322319	-	742881	LOC742881	19322067	19330849	+	-252
362	16	465149	LOC465149	46376851	46688153	-	465150	PHKB	46687901	46933160	+	-252
363	2A	459197	SIX2	46064606	46068870	-	739723	LOC739723	46068619	46068888	+	-251
364	12	742414	LOC742414	107430892	107488155	-	452199	TCP11L2	107487905	107534501	+	-250
365	18	455433	TXNL1	53023876	53073074	-	468545	WDR7	53072824	53458138	+	-250
366	1	742958	ITGB3BP	64576040	64659685	-	456907	LOC456907	64659436	64722689	+	-249
367	1	457900	KLHL21	6647864	6673259	-	469786	PHF13	6673012	6683367	+	-247
368	1	748249	LOC748249	38369259	38369994	-	745655	LOC745655	38369747	38383030	+	-247
369	1	469402	GNAT2	111195003	111211844	-	744071	LOC744071	111211597	111213053	+	-247
370	1	457238	KIAA0562	3663743	3709798	-	744932	DFFB	3709554	3737402	+	-244
371	1	469637	LMOD1	181922358	181984335	-	739007	TIMM17A	181984091	181999136	+	-244
372	6	472014	LOC472014	44552278	44609340	-	462720	POLH	44609096	44648557	+	-244
373	13	452716	LOC452716	48369457	48414658	-	741341	LOC741341	48414417	48415338	+	-241
374	16	468082	LOC468082	90403009	90406021	-	468083	LOC468083	90405781	90430639	+	-240
375	1	745672	LOC745672	193043276	193045798	-	746257	LOC746257	193045559	193046835	+	-239
376	11	738986	LOC738986	60319811	60332713	-	451247	LOC451247	60332475	60334206	+	-238
377	9	735560	LOC735560	121847393	121874553	-	735733	LOC735733	121874317	121874952	+	-236
378	9	472947	APBA1	68193718	68434192	-	738111	LOC738111	68433957	68434926	+	-235
379	7	742667	LOC742667	64526223	64527963	-	472394	ZNF273	64527729	64576030	+	-234
380	10	450849	TUBGCP2	134570593	134605271	-	739595	LOC739595	134605038	134609459	+	-233
381	10	739311	LOC739311	15693105	15697477	-	466016	RPP38	15697245	15704591	+	-232
382	22	458746	LOC458746	28580682	28619029	-	735808	LOC735808	28618797	28622980	+	-232
383	14	452859	LOC452859	34151920	34189939	-	452860	LOC452860	34189709	34354779	+	-230
384	8	464181	TMEM68	53872177	53912269	-	464182	NCOA6IP	53912039	53968812	+	-230
385	15	453257	LOC453257	25758121	25974056	-	453256	LOC453256	25973828	25987472	+	-228
386	10	740637	LOC740637	114542149	114544629	-	450748	NHLRC2	114544402	114603700	+	-227
387	6	738035	LOC738035	74175397	74204178	-	462821	DDX43	74203951	74231493	+	-227
388	2A	743781	LOC743781	7076768	7080366	-	459008	RNF144	7080140	7203448	+	-226
389	10	450651	LOC450651	97722342	97738685	-	450652	LOC450652	97738460	97749711	+	-225
390	17	454963	LOC454963	81869563	81871115	-	454964	LOC454964	81870891	81878550	+	-224
391	3	742241	CCDC51	49553799	49562526	-	742396	LOC742396	49562303	49566531	+	-223
392	11	740436	LOC740436	124561386	124561853	-	466842	EI24	124561632	124577522	+	-221
393	14	453051	LOC453051	75396765	75408714	-	453052	TTLL5	75408493	75711351	+	-221
394	14	467598	LOC467598	30290492	30423920	-	452843	LOC452843	30423700	30442054	+	-220
395	3	460692	PIK3R4	135155594	135246900	-	470924	LOC470924	135246680	135328825	+	-220
396	6	462562	BAT4	32227173	32231397	-	744778	LOC744778	32231178	32237563	+	-219
397	14	745143	TIMM9	57752768	57773613	-	452937	KIAA0586	57773396	57896516	+	-217
398	18	743276	LOC743276	17947011	17947749	-	468495	LOC468495	17947536	17980882	+	-213
399	19	468853	ZNF569	42894060	42957182	-	746927	LOC746927	42956970	42958146	+	-212
400	3	460630	WDR5B	126733990	126738771	-	745444	LOC745444	126738559	126751616	+	-212
401	9	473083	SURF5	133424137	133437083	-	746488	LOC746488	133436871	133448606	+	-212
402	8	738443	LOC738443	39639228	39684276	-	464153	HOOK3	39684067	39811889	+	-209
403	17	454895	ACOX1	75553268	75592546	-	468331	CDK3	75592338	75619090	+	-208
404	20	737604	LOC737604	35913855	35914299	-	469940	SLC32A1	35914091	35919021	+	-208
405	3	743738	HACL1	15931326	15980303	-	470760	LOC470760	15980095	16027077	+	-208
406	9	464711	RBM18	121883442	121910741	-	464712	MRRF	121910533	121970164	+	-208
407	12	746030	LOC746030	88881403	88882922	-	746078	LOC746078	88882715	88896199	+	-207
408	17	468187	LOC468187	36524590	36532715	-	468186	ALDH3A1	36532509	36544132	+	-206
409	5	462229	LOC462229	160762654	161164057	-	736450	LOC736450	161163853	161171780	+	-204
410	10	450832	LOC450832	133446514	133449561	-	450833	LOC450833	133449358	133470689	+	-203
411	11	466657	ZNHIT2	63550876	63552211	-	466659	MRPL49	63552011	63562845	+	-200
412	2B	735465	LOC735465	174519385	174574646	-	459720	LOC459720	174574449	174632995	+	-197
413	16	454306	FAM38A	89118245	89189599	-	737440	LOC737440	89189403	89190128	+	-196
414	5	737529	EPB41L4A	113411992	113676974	-	738385	LOC738385	113676779	113678913	+	-195
415	14	741597	LOC741597	19666706	19669504	-	741668	LOC741668	19669312	19669575	+	-192
416	3	460174	LOC460174	12115442	12172123	-	470748	LOC470748	12171931	12226726	+	-192
417	4	461228	MRPL1	52489216	52581125	-	467690	LOC467690	52580933	52728846	+	-192
418	6	736319	LOC736319	70418405	70613372	-	472049	COL19A1	70613181	70963910	+	-191
419	8	472722	LOC472722	22968613	22978000	-	464070	DPYSL2	22977810	23121068	+	-190
420	9	464549	FRMD3	82203559	82503391	-	746410	LOC746410	82503202	82503786	+	-189
421	11	451545	LOC451545	110857721	110867962	-	451546	LOC451546	110867774	110879162	+	-188
422	16	738590	LOC738590	89623506	89626188	-	454312	LOC454312	89626000	89637364	+	-188
423	1	745639	LOC745639	32783522	32785997	-	742634	TSSK3	32785812	32788445	+	-185
424	4	741023	LOC741023	176270465	176271934	-	471350	LOC471350	176271750	177509258	+	-184
425	9	464524	LOC464524	70649528	70696384	-	738687	LOC738687	70696200	70758373	+	-184
426	11	748452	LOC748452	12994779	13002792	-	466446	LOC466446	13002609	13006051	+	-183
427	2B	745971	LOC745971	205347162	205373753	-	459859	LOC459859	205373570	205382666	+	-183
428	X	465732	NSBP1	80427346	80519784	-	741160	SH3BGRL	80519601	80601664	+	-183
429	1	746513	LOC746513	128884464	128885382	-	457261	LOC457261	128885200	128885657	+	-182
430	6	462815	LOC462815	72180995	72193868	-	738652	LOC738652	72193686	72194228	+	-182
431	3	746453	LOC746453	53790185	53797727	-	745959	LOC745959	53797548	53803475	+	-179
432	8	742856	LOC742856	102430664	102447750	-	464328	WDSOF1	102447571	102477602	+	-179
433	2A	740220	LOC740220	97260860	97262691	-	459415	LOC459415	97262515	97270603	+	-176
434	X	465638	LOC465638	51422098	51468684	-	741997	LOC741997	51468509	51471040	+	-175
435	16	473281	SALL1	50442921	50455696	-	746450	LOC746450	50455525	50456011	+	-171
436	17	455247	LOC455247	6710544	6774841	-	455246	TXNL5	6774672	6778573	+	-169
437	19	455789	LOC455789	15378049	15406398	-	747923	LOC747923	15406229	15406959	+	-169
438	12	451837	LOC451837	47400086	47524086	-	466960	ZCRB1	47523918	47538127	+	-168
439	22	458660	LOC458660	18589849	18595358	-	458661	LOC458661	18595191	18606290	+	-167
440	3	739892	LOC739892	193741453	193744280	-	471037	LPP	193744113	194483354	+	-167
441	1	456539	MUTYH	46076171	46088740	-	456538	TOE1	46088576	46093373	+	-164
442	6	462687	LOC462687	42867067	42882737	-	462688	BYSL	42882573	42893282	+	-164
443	17	455267	DDX5	63801973	63810626	-	739976	CCDC45	63810467	63851638	+	-159
444	11	451529	NPAT	106867309	106934532	-	451530	ATM	106934374	107087141	+	-158
445	2A	459336	LOC459336	76072046	76082430	-	459337	TTC31	76082276	76094080	+	-154
446	12	452121	BTG1	93047317	93052935	-	735617	LOC735617	93052783	93093654	+	-152
447	15	453751	RPP25	72791700	72794053	-	453752	LOC453752	72793904	72861120	+	-149
448	4	739629	LOC739629	149033604	149143878	-	461523	LOC461523	149143730	149175549	+	-148
449	1	457793	JMJD4	208332232	208336615	-	457794	LOC457794	208336469	208379366	+	-146
450	6	471971	LOC471971	32517559	32524428	-	462573	SKIV2L	32524285	32536280	+	-143
451	11	451108	CSTF3	33319914	33395676	-	738699	LOC738699	33395534	33424494	+	-142
452	12	452391	LOC452391	134978189	135128106	-	467169	ZNF26	135127967	135152597	+	-139
453	16	454242	RFWD3	74544481	74592387	-	736335	LOC736335	74592251	74594356	+	-136
454	12	451880	KCNH3	40162419	40182426	-	742079	LOC742079	40182291	40184067	+	-135
455	17|NW_001227372.1	749473	LOC749473	83	1531	-	749477	LOC749477	1400	3022	+	-131
456	3	749900	LOC749900	13886862	13900064	-	460192	FBLN2	13899933	13992304	+	-131
457	18	455320	KNTC2	14129504	14175412	-	468487	METTL4	14175282	14208830	+	-130
458	1	457953	MAD2L2	11875416	11894063	-	736113	LOC736113	11893937	11923282	+	-126
459	10	450406	LOC450406	38946511	38961265	-	450407	ZNF37A	38961142	38992112	+	-123
460	4	738993	LOC738993	77981083	77984024	-	461329	LOC461329	77983901	78049126	+	-123
461	17	750608	LOC750608	7521417	7522713	-	468442	KCTD11	7522591	7524094	+	-122
462	6	747882	LOC747882	37175622	37235261	-	471992	KCTD20	37235139	37284206	+	-122
463	8	744967	LOC744967	52562276	52562695	-	740572	LOC740572	52562574	52565553	+	-121
464	12	467132	LOC467132	112668456	112676334	-	737830	LOC737830	112676214	112708929	+	-120
465	10	740554	RAB11FIP2	118742873	118782646	-	743191	LOC743191	118782533	118838604	+	-113
466	X	738074	LOC738074	152158070	152158471	-	736978	GABRQ	152158359	152173786	+	-112
467	2A	470329	LOC470329	25461900	25490914	-	459071	LOC459071	25490803	25491650	+	-111
468	7	742182	LOC742182	141730182	141731306	-	472610	LOC472610	141731198	142129585	+	-108
469	1	457715	INTS7	192423496	192520324	-	469674	DTL	192520217	192578730	+	-107
470	19	747346	LOC747346	14272036	14274061	-	751913	MIRN181C	14273954	14274063	+	-107
471	11	744492	LOC744492	46426282	46426668	-	451151	LOC451151	46426562	46432849	+	-106
472	9	465037	LOC465037	33608357	33662305	-	746627	LOC746627	33662199	33677121	+	-106
473	9	465080	LOC465080	36400957	36435963	-	465081	LOC465081	36435857	36442051	+	-106
474	7	472460	MCM7	99946044	99956091	-	738038	AP4M1	99955986	99961927	+	-105
475	11	451156	ARHGAP1	47205632	47232217	-	451157	LOC451157	47232114	47237258	+	-103
476	7	463692	POT1	125188186	125308135	-	739060	LOC739060	125308032	125521967	+	-103
477	13	735745	LOC735745	72919128	72938908	-	467283	LOC467283	72938806	72967383	+	-102
478	22	458644	DGCR2	17470964	17559556	-	470137	LOC470137	17559455	17562865	+	-101
479	X	465578	LOC465578	40869118	40957956	-	742183	LOC742183	40957856	40958455	+	-100
480	6	471916	LOC471916	28710959	28718440	-	471917	ZNF193	28718342	28727357	+	-98
481	6	747547	LOC747547	141118729	141166684	-	747534	CCDC28A	141166587	141185764	+	-97
482	20	458443	RBM39	32802560	32841559	-	458444	LOC458444	32841464	32853004	+	-95
483	6	746949	CUTA	34125527	34127396	-	746276	LOC746276	34127301	34163437	+	-95
484	6	462631	TAF11	35621833	35639785	-	462632	ANKS1A	35639690	35845040	+	-95
485	4	741175	LOC741175	151810000	151810431	-	471318	LOC471318	151810337	152152099	+	-94
486	1	469402	GNAT2	111195003	111211844	-	469403	AMPD2	111211752	111224339	+	-92
487	19	745163	LOC745163	51714083	51715788	-	468927	LOC468927	51715696	51716672	+	-92
488	2B	744224	LOC744224	132387738	132388272	-	744261	LOC744261	132388183	132397421	+	-89
489	5	736376	LOC736376	72467731	72469545	-	736503	LOC736503	72469456	72471591	+	-89
490	14	746706	LOC746706	101308910	101310049	-	751883	MIRN136	101309962	101310043	+	-87
491	19	456183	LOC456183	54309792	54321714	-	468943	LOC468943	54321628	54332959	+	-86
492	18	455380	LOC455380	32785824	32834703	-	455381	LOC455381	32834618	33237080	+	-85
493	21	474127	LOC474127	42166540	42190153	-	736602	LOC736602	42190069	42191244	+	-84
494	16	741546	LOC741546	84346561	84371265	-	454277	LRRC50	84371183	84405727	+	-82
495	2A	459156	CEBPZ	38024239	38053476	-	459157	LOC459157	38053394	38071549	+	-82
496	12	743939	LOC743939	25815563	25816650	-	745265	DPY19L2	25816569	25919849	+	-81
497	19	456178	LOC456178	54019614	54050713	-	746727	LOC746727	54050633	54066210	+	-80
498	9	472993	LOC472993	98452452	98456550	-	747589	LOC747589	98456470	98465311	+	-80
499	14	467474	TRMT5	60364454	60374216	-	452955	SLC38A6	60374137	60447518	+	-79
500	3	460682	LOC460682	133607566	133692611	-	460683	COPG	133692532	133723317	+	-79
501	2A	749265	LOC749265	211788	259980	-	458990	LOC458990	259902	273455	+	-78
502	3	473334	LOC473334	65274469	65307296	-	465220	ATXN7	65307219	65447332	+	-77
503	3	460458	LOC460458	56775363	56798982	-	747012	LOC747012	56798906	56799715	+	-76
504	12	749452	LOC749452	6599345	6602082	-	451778	LTBR	6602007	6610087	+	-75
505	15	747918	RBPMS2	62339358	62373781	-	747751	LOC747751	62373707	62374808	+	-74
506	7	745168	LOC745168	157847461	157854142	-	745195	LOC745195	157854068	157860170	+	-74
507	10	736781	LOC736781	106154087	106154987	-	450724	LOC450724	106154915	106155936	+	-72
508	18	468523	SLC39A6	32110786	32129222	-	455378	STATIP1	32129150	32178354	+	-72
509	6	471883	LOC471883	26707920	26708505	-	471884	LOC471884	26708435	26709317	+	-70
510	14	743589	LOC743589	53817961	53819509	-	743539	SAMD4A	53819445	54053026	+	-64
511	7	463532	PEX1	92110951	92152713	-	463533	LOC463533	92152649	92162202	+	-64
512	6	462475	TTRAP	25123662	25141156	-	748065	LOC748065	25141093	25176791	+	-63
513	2B	459947	RNF25	224585377	224594339	-	459948	STK36	224594277	224625456	+	-62
514	13	452692	PCID2	114638975	114670390	-	452694	LOC452694	114670329	114731483	+	-61
515	4	750823	LOC750823	17764038	17771061	-	471153	LOC471153	17771000	17806291	+	-61
516	2B	459726	LOC459726	175608408	175678253	-	736103	LOC736103	175678194	175686228	+	-59
517	12	741097	PAH	103957929	104070812	-	452184	LOC452184	104070755	104080586	+	-57
518	17	454806	USP32	59389277	59644852	-	468290	LOC468290	59644795	59653824	+	-57
519	1	457498	NME7	148521471	148749255	-	469574	LOC469574	148749199	148770804	+	-56
520	20	745823	NFS1	32764122	32798735	-	458442	LOC458442	32798680	32800351	+	-55
521	6	472124	CRSP3	133860416	133917405	-	463000	ENPP3	133917350	134020430	+	-55
522	7	463511	LOC463511	86742674	86743680	-	472434	DMTF1	86743627	86788493	+	-53
523	19	456023	LOC456023	45017679	45031908	-	456024	SUPT5H	45031857	45065180	+	-51
524	2A	470458	LOC470458	103803416	103825749	-	745787	LOC745787	103825699	103908143	+	-50
525	10	742987	LOC742987	97715945	97718427	-	450650	PGAM1	97718379	97725713	+	-48
526	12	451764	LOC451764	4639355	4699984	-	451765	LOC451765	4699937	4721226	+	-47
527	5	461750	LOC461750	20845042	20926510	-	736933	LOC736933	20926464	20934708	+	-46
528	1	457020	GLMN	93727678	93782089	-	457022	LOC457022	93782045	93872826	+	-44
529	17	468453	DHX33	5556104	5586541	-	750550	LOC750550	5586497	5587878	+	-44
530	16	739819	LOC739819	90067179	90081963	-	454320	LOC454320	90081922	90094354	+	-41
531	7	739634	LOC739634	100559215	100577953	-	463608	POP7	100577912	100579360	+	-41
532	3	738526	MBD4	133876126	133885920	-	460684	IFT122	133885880	133971672	+	-40
533	5	461927	BRIX	80799781	80810096	-	740886	RAD1	80810056	80810793	+	-40
534	7	472403	TRIM50	72847669	72864085	-	472404	LOC472404	72864045	72895457	+	-40
535	17	454692	TUBG1	14861502	14918282	-	741874	LOC741874	14918244	14949333	+	-38
536	17	739447	PRPSAP1	75939032	75986728	-	454904	LOC454904	75986690	76018122	+	-38
537	11	740555	POLR2L	908997	912843	-	450938	LOC450938	912806	938658	+	-37
538	12	743588	LOC743588	72675151	72675750	-	467071	TRHDE	72675713	73076016	+	-37
539	16	454252	KARS	75593706	75613994	-	454253	TERF2IP	75613957	75624199	+	-37
540	3	460778	LOC460778	155430737	155435476	-	470965	EIF2A	155435440	155476406	+	-36
541	5	461788	SCAMP1	37346716	37472540	-	737651	LOC737651	37472504	37474281	+	-36
542	5	461912	LOC461912	77910610	78289382	-	461913	NUP155	78289346	78370543	+	-36
543	7	472652	MRPL32	41278071	41283742	-	472653	PSMA2	41283706	41300773	+	-36
544	9	464910	TMEM15	128793095	128795304	-	464912	NUP188	128795270	128853266	+	-34
545	1	457446	LOC457446	140391331	140408881	-	745973	NIT1	140408851	140413771	+	-30
546	5	735979	HBEGF	142086428	142100197	-	737343	LOC737343	142100168	142101400	+	-29
547	16	741191	LOC741191	85999916	86045590	-	743970	LOC743970	86045562	86045906	+	-28
548	3	460233	LOC460233	26337069	26409589	-	460234	LOC460234	26409563	26414068	+	-26
549	4	740730	LOC740730	122767258	122792130	-	740443	LOC740443	122792104	122850881	+	-26
550	6	462601	LOC462601	33893556	33901781	-	746701	LOC746701	33901756	33903455	+	-25
551	7	463224	FTSJ2	2159636	2167626	-	463225	LOC463225	2167601	2178126	+	-25
552	1|NW_001229991.1	738007	LOC738007	8183	9934	-	742984	LOC742984	9912	12428	+	-22
553	1	456952	CRYZ	76003926	76032348	-	745288	TYW3	76032328	76065548	+	-20
554	22	470252	LOC470252	49860954	49866742	-	458939	LOC458939	49866723	49882152	+	-19
555	9	473026	CDC26	112724970	112734270	-	464671	PRPF4	112734251	112752199	+	-19
556	2A	459191	LRPPRC	44913883	45025213	-	737700	LOC737700	45025195	45025833	+	-18
557	2B	459603	CCDC115	131251359	131256396	-	459604	LOC459604	131256378	131261206	+	-18
558	1	739175	LOC739175	153338187	153338549	-	469591	DARS2	153338532	153373232	+	-17
559	19	740991	LOC740991	63170445	63174946	-	469036	LOC469036	63174932	63186129	+	-14
560	5	471574	LOC471574	83934311	83942041	-	742110	LOC742110	83942027	83942576	+	-14
561	1	741373	LOC741373	46251322	46255647	-	469180	LOC469180	46255635	46267254	+	-12
562	17	455161	TEX14	57737153	57884549	-	455162	RAD51C	57884538	57928307	+	-11
563	1	456561	LOC456561	47059263	47086096	-	742376	UQCRH	47086086	47101193	+	-10
564	4	471364	RWDD4A	188291178	188310865	-	471365	LOC471365	188310855	188366888	+	-10
565	22	458633	LOC458633	16494373	16531105	-	745443	BCL2L13	16531096	16644371	+	-9
566	9	745612	LOC745612	93395310	93472753	-	465246	ZNF169	93472744	93511063	+	-9
567	1	456936	LOC456936	71380001	71442073	-	456937	SFRS11	71442065	71490029	+	-8
568	16	744351	EARS2	23791100	23827021	-	746639	LOC746639	23827014	23844830	+	-7
569	18	455501	RNMT	2734784	2772194	-	468600	LOC468600	2772187	2833985	+	-7
570	9|NW_001241411.1	749641	LOC749641	44252	46427	-	472941	LOC472941	46420	54463	+	-7
571	22	458823	LOC458823	36861062	36871968	-	458824	LOC458824	36871962	36941890	+	-6
572	5	462290	RNF44	178886595	178897608	-	462292	LOC462292	178897602	178952008	+	-6
573	8	464359	MRPL13	119863381	119910735	-	464361	MTBP	119910729	119993949	+	-6
574	9	736262	LOC736262	137457597	137458601	-	736138	NDOR1	137458595	137471618	+	-6
575	7	463372	LOC463372	43380614	44112582	-	736851	LOC736851	44112577	44114764	+	-5
576	14	744050	LOC744050	102799394	102814377	-	453177	LOC453177	102814373	102949576	+	-4
577	11	451310	CDCA5	63504868	63511944	-	451311	ZFPL1	63511941	63516208	+	-3
578	14	453187	LOC453187	104045431	104051995	-	736782	LOC736782	104051993	104078035	+	-2
579	20	458319	STAU1	46546705	46655489	-	458320	DDX27	46655487	46680780	+	-2
580	2A	740006	LOC740006	74653326	74693355	-	459321	LOC459321	74693353	74694160	+	-2
581	5	471592	LOC471592	104162370	104198168	-	461976	HISPPD1	104198166	104283077	+	-2
582	1	457053	LOC457053	101676470	101725898	-	742372	LOC742372	101725897	101743297	+	-1
583	3	470827	TLR9	53476091	53495526	-	745766	LOC745766	53495525	53497692	+	-1
584	9	464727	LOC464727	124561623	124565877	-	464728	LOC464728	124565876	124581946	+	-1
585	8	464444	EEF1D	143557926	143575794	-	472885	LOC472885	143575794	143578721	+	0
586	12	467184	EIF2B1	125487514	125499532	-	452352	GTF2H3	125499533	125528954	+	1
587	1	457588	TPR	166062746	166126853	-	457589	LOC457589	166126855	166171659	+	2
588	10	742379	LOC742379	97600874	97610897	-	466169	FRAT1	97610899	97613549	+	2
589	12	452046	XPOT	25028660	25075499	-	743618	LOC743618	25075501	25076484	+	2
590	1	469813	LOC469813	12418104	12427357	-	457969	VPS13D	12427360	12717497	+	3
591	2A	459099	LOC459099	27966567	27973473	-	459100	SNX17	27973476	27980868	+	3
592	9	464593	CTSL2	96218409	96250481	-	472986	LOC472986	96250485	96259358	+	4
593	14	453067	POMT2	77072694	77119329	-	453068	LOC453068	77119334	77130054	+	5
594	17	455186	LOC455186	9626050	9642647	-	468431	LOC468431	9642652	9683172	+	5
595	2A	742741	LOC742741	52250737	52254704	-	742783	LOC742783	52254709	52563021	+	5
596	2B	459986	COL4A4	233090160	233254084	-	459988	COL4A3	233254090	233413569	+	6
597	8	737038	LOC737038	39016946	39032803	-	472749	IKBKB	39032809	39095566	+	6
598	1	469565	LOC469565	145060019	145102327	-	748062	LOC748062	145102334	145103339	+	7
599	15	453426	GABPB2	47541721	47629663	-	744875	LOC744875	47629670	47630610	+	7
600	1	457739	GPATC2	198025383	198229750	-	457740	SPATA17	198229758	198469710	+	8
601	10	740040	LOC740040	128813646	128816484	-	466231	LOC466231	128816492	128818174	+	8
602	17	468449	LOC468449	6776490	6785974	-	748733	LOC748733	6785982	6787817	+	8
603	5	462122	HARS	142438631	142452750	-	462123	HARSL	142452758	142460616	+	8
604	8	464165	PRKDC	45736866	45926618	-	472757	MCM4	45926626	45944565	+	8
605	8	464379	TATDN1	124056018	124110540	-	464380	NDUFB9	124110548	124122008	+	8
606	16	453988	LOC453988	23873325	23911577	-	453990	DCTN5	23911586	23941096	+	9
607	11	451383	MRPL21	67132855	67145169	-	451384	IGHMBP2	67145179	67183217	+	10
608	14	747552	LOC747552	101998641	102004219	-	467559	LOC467559	102004229	102005874	+	10
609	6	739434	LOC739434	74519919	74522111	-	462825	CD109	74522121	74657824	+	10
610	7	740244	LOC740244	45859282	45860325	-	740299	LOC740299	45860335	45862446	+	10
611	1	740284	LOC740284	109964324	109976569	-	469792	LOC469792	109976580	110003512	+	11
612	11	450994	ARFIP2	6327439	6334191	-	747415	LOC747415	6334202	6337434	+	11
613	12	465356	SURB7	61956714	61964980	-	465354	TM7SF3	61964991	62017020	+	11
614	17	750689	LOC750689	9907679	9908224	-	750690	LOC750690	9908235	9911744	+	11
615	2B	736369	MDH1B	212326994	212355103	-	470625	LOC470625	212355114	212382734	+	11
616	3	460709	TOPBP1	138171452	138236022	-	743715	LOC743715	138236033	138284774	+	11
617	1	457678	LOC457678	186579417	186597292	-	743873	LOC743873	186597304	186598074	+	12
618	11	749356	LOC749356	14557234	14592262	-	451041	LOC451041	14592274	14810575	+	12
619	12	452300	LOC452300	121646506	121669084	-	743362	LOC743362	121669096	121671176	+	12
620	2B	459869	LOC459869	206427882	206524705	-	459871	LOC459871	206524717	206538623	+	12
621	14	473332	SUPT16H	20263750	20296522	-	739794	LOC739794	20296536	20297168	+	14
622	2A	744041	LOC744041	27802465	27807525	-	740920	LOC740920	27807539	27812708	+	14
623	2B	738618	LOC738618	179311533	179362231	-	738669	SCRN3	179362245	179397317	+	14
624	7	463228	LOC463228	2469678	2491757	-	463230	IQCE	2491771	2547498	+	14
625	1	469800	MTHFR	11993402	12010242	-	457955	CLCN6	12010257	12047412	+	15
626	11	737987	WT1	32592599	32641577	-	738053	LOC738053	32641592	32643008	+	15
627	15	453641	PEX11A	87421833	87431080	-	745177	LOC745177	87431095	87479808	+	15
628	17	454580	LOC454580	22222628	22224284	-	468211	CCT6B	22224299	22258959	+	15
629	2A	459121	LOC459121	29484149	29505742	-	459122	WDR43	29505757	29585439	+	15
630	X	473543	LOC473543	27607132	27610266	-	743204	LOC743204	27610281	27666771	+	15
631	1	746695	LZIC	10075151	10099111	-	749401	LOC749401	10099127	10142034	+	16
632	5	750868	LOC750868	1855364	1858800	-	742848	NDUFS6	1858816	1874195	+	16
633	10	450680	MRPL43	101336541	101337792	-	745279	PEO1	101337809	101344749	+	17
634	4	461048	GAK	873937	970668	-	461050	LOC461050	970685	1002124	+	17
635	2A	470329	LOC470329	25461900	25490914	-	738783	LOC738783	25490932	25566557	+	18
636	Un|NW_001245613.1	745613	LOC745613	5351	6691	-	745651	LOC745651	6709	17362	+	18
637	17	455119	LOC455119	49352357	49357699	-	747125	EME1	49357718	49367672	+	19
638	2B	470728	SP110	236369717	236428115	-	736961	SP140	236428134	236512691	+	19
639	8	464006	LOC464006	13396827	13415781	-	472921	VPS37A	13415800	13465942	+	19
640	11	737064	DCDC1	31454201	31560351	-	737351	ZCSL3	31560371	31623064	+	20
641	12	746314	LOC746314	90501762	90558614	-	746337	LOC746337	90558634	90560850	+	20
642	16	467931	LOC467931	25541430	25563005	-	746861	LOC746861	25563025	25563459	+	20
643	6	472038	ELOVL5	54471407	54551722	-	472039	LOC472039	54551742	54562732	+	20
644	19	749989	LOC749989	1419239	1419751	-	455551	LOC455551	1419772	1450681	+	21
645	19	748898	TMC4	59861148	59889369	-	749246	LOC749246	59889390	59907055	+	21
646	22	458654	TXNRD2	18341948	18409239	-	458655	COMT	18409260	18438302	+	21
647	3	460239	LOC460239	28974786	29005418	-	460240	ZCWPW2	29005440	29183481	+	22
648	13	452739	LOC452739	52340621	52384785	-	452738	CKAP2	52384808	52406928	+	23
649	17	454991	LOC454991	82624602	82654132	-	454992	LOC454992	82654155	82680371	+	23
650	2B	470653	GLB1L	225171456	225181263	-	743108	STK16	225181286	225186222	+	23
651	15	453398	DUOXA1	42289826	42302366	-	467673	DUOX1	42302390	42338871	+	24
652	17	455080	USP43	46730127	46883558	-	455082	STX8	46883582	47225247	+	24
653	11	743229	LOC743229	127740615	127742686	-	451659	FLI1	127742712	127863857	+	26
654	22	458723	HPS4	25243902	25285675	-	458724	LOC458724	25285701	25293897	+	26
655	5	461870	SKIV2L2	60489831	60610059	-	471819	DHX29	60610085	60662519	+	26
656	10	747235	PARG	46231712	46384409	-	450456	LOC450456	46384436	46418434	+	27
657	11	450971	NUP98	3598361	3736772	-	743877	LOC743877	3736799	3765423	+	27
658	13	739103	LOC739103	63720301	63720582	-	739161	LOC739161	63720609	63725690	+	27
659	19	455618	SAFB2	5661705	5726265	-	455619	SAFB	5726292	5772574	+	27
660	2A	459310	MCEE	72659199	72680340	-	459311	MPHOSPH10	72680367	72700162	+	27
661	2A	459373	POLR1A	87949990	88037266	-	459374	LOC459374	88037293	88073657	+	27
662	4	461089	LOC461089	4357821	4380744	-	461090	ZNF509	4380771	4412324	+	27
663	8	747207	LOC747207	144078219	144084697	-	464456	MAF1	144084724	144088230	+	27
664	1	457759	LOC457759	203358057	203405938	-	457760	LOC457760	203405966	203426411	+	28
665	20	458091	TXNDC13	7926662	7969065	-	747919	LOC747919	7969093	7970427	+	28
666	5	471570	SKP2	79491464	79525296	-	471815	LOC471815	79525324	79573231	+	28
667	9	464861	SDCCAG3	136641629	136648484	-	464862	LOC464862	136648512	136662635	+	28
668	14	452816	LOC452816	23197439	23207027	-	467411	LOC467411	23207056	23216524	+	29
669	14	453036	LOC453036	74385456	74439614	-	467509	LOC467509	74439643	74466654	+	29
670	15	742949	LOC742949	41813115	41860509	-	450170	B2M	41860538	41867140	+	29
671	16	750111	LOC750111	2623429	2624049	-	453837	ATP6V0C	2624079	2631283	+	30
672	19	455572	LSM7	2335287	2344201	-	750100	LOC750100	2344232	2367550	+	31
673	3	741836	KIAA1524	112700049	112740958	-	741882	LOC741882	112740989	112847730	+	31
674	21	474030	HSF2BP	43167642	43295971	-	474031	LOC474031	43296003	43332534	+	32
675	10|NW_001222167.1	450454	PARG	2282553	2413227	-	737239	LOC737239	2413260	2448964	+	33
676	5	741885	SLC9A3	602068	655657	-	461688	LOC461688	655690	658395	+	33
677	5	461850	IPO11	53089548	53317222	-	461851	DIMT1	53317255	53336746	+	33
678	6	747311	LOC747311	36921338	36977810	-	462645	BRPF3	36977843	37013171	+	33
679	9	740796	GOLGA2	128084516	128105298	-	741728	LOC741728	128105331	128118235	+	33
680	10	450421	LOC450421	43811114	43813640	-	745499	LOC745499	43813674	43825330	+	34
681	20	745328	LOC745328	32007198	32035489	-	745207	MYH7B	32035523	32084216	+	34
682	20	458222	LOC458222	33948082	34035114	-	469932	LOC469932	34035148	34068572	+	34
683	5	471493	ZCCHC9	34359245	34371410	-	740677	LOC740677	34371444	34437350	+	34
684	15	453590	EFTUD1	80117193	80250850	-	741871	LOC741871	80250885	80273403	+	35
685	20	458102	LOC458102	13801380	13873098	-	458103	LOC458103	13873133	13910608	+	35
686	13	745128	LOC745128	49958023	49991009	-	742488	LOC742488	49991045	50014885	+	36
687	15	467815	LOC467815	70470342	70480784	-	453726	BBS4	70480820	70533090	+	36
688	17	737053	LOC737053	60645894	60652297	-	454800	TBX2	60652333	60661887	+	36
689	3	460695	LOC460695	135515528	135526046	-	460982	NEK11	135526083	135690202	+	37
690	8	736669	LOC736669	7833201	7838535	-	736485	LOC736485	7838572	7844921	+	37
691	10	450687	LOC450687	101945620	101954994	-	745109	LOC745109	101955032	101977024	+	38
692	7	463891	CDK5	151589012	151593169	-	737404	LOC737404	151593207	151598042	+	38
693	11	451257	EML3	60976187	60987742	-	466636	ROM1	60987781	60989369	+	39
694	14	467401	LOC467401	21962543	21988448	-	467402	LOC467402	21988487	21990631	+	39
695	2A	459109	CCDC121	28227613	28231029	-	470341	LOC470341	28231068	28256981	+	39
696	1	456811	LOC456811	43442951	43461816	-	456812	LOC456812	43461856	43470332	+	40
697	10	744922	LOC744922	29189603	29203426	-	450378	WAC	29203466	29294108	+	40
698	16	747878	ZNF434	3490738	3510485	-	453863	ZNF174	3510525	3518849	+	40
699	22	470138	HIRA	17771703	17876177	-	470139	MRPL40	17876217	17880518	+	40
700	3	739627	LOC739627	45733436	45757504	-	460310	KIF15	45757544	45859027	+	40
701	11	451095	LOC451095	28151041	28238558	-	451096	LOC451096	28238599	28462155	+	41
702	16	468071	RNF166	89098348	89108464	-	736021	LOC736021	89108506	89117843	+	42
703	X	465666	LOC465666	62859589	62993256	-	744448	LOC744448	62993298	62994073	+	42
704	1	469508	DCST2	134178254	134194527	-	469509	LOC469509	134194570	134211846	+	43
705	10	739487	CPEB3	92361464	92608843	-	450607	LOC450607	92608886	92672730	+	43
706	13	741458	LOC741458	100913589	100916730	-	738775	PCCA	100916773	101376435	+	43
707	17	750472	LOC750472	2799811	2800191	-	750475	GARNL4	2800234	3046609	+	43
708	19	455771	LOC455771	14282114	14306338	-	468744	CC2D1A	14306381	14331999	+	43
709	2B	741270	LOC741270	223891696	223915578	-	741318	LOC741318	223915621	223916604	+	43
710	18	455345	LOC455345	21858605	21934194	-	745162	LOC745162	21934238	21942666	+	44
711	1	457582	LOC457582	164851804	164891824	-	456451	LOC456451	164891869	165028517	+	45
712	15	453770	NRG4	73774174	73895264	-	738087	LOC738087	73895309	74044901	+	45
713	4	737526	LOC737526	39781427	39787882	-	471170	LIAS	39787927	39806549	+	45
714	6	471918	ZNF307	28737690	28754021	-	462515	LOC462515	28754066	28755717	+	45
715	6	738036	TCTE3	172851067	172862604	-	463142	LOC463142	172862649	172893948	+	45
716	1	457722	LOC457722	193216761	193283530	-	457723	TATDN3	193283576	193309024	+	46
717	1	744217	LOC744217	212153615	212155018	-	457819	TSNAX	212155064	212193155	+	46
718	11	745709	LOC745709	65889648	65895329	-	451367	LOC451367	65895375	65902144	+	46
719	12	738902	FGFR1OP2	62019777	62048298	-	465353	LOC465353	62048344	62081651	+	46
720	15	738512	CCDC32	37537519	37549763	-	453337	RPUSD2	37549809	37559280	+	46
721	16	454007	GTF3C1	27881239	27973855	-	454009	LOC454009	27973902	28213225	+	47
722	18	455402	ST8SIA5	42926229	43002975	-	739676	LOC739676	43003022	43003468	+	47
723	12	739545	DDX54	114539954	114568407	-	739642	LOC739642	114568455	114576099	+	48
724	13|NW_001224513.1	467271	NUFIP1	6080050	6130777	-	452574	LOC452574	6130825	6172167	+	48
725	20	458235	KIAA0406	35162592	35212781	-	469936	LOC469936	35212829	35309556	+	48
726	1	744950	LOC744950	214579751	214580468	-	744988	LOC744988	214580517	214580708	+	49
727	11	466505	LOC466505	47127391	47142680	-	451155	KIAA0652	47142729	47203632	+	49
728	12	452249	BRAP	112964715	113008865	-	452250	ACAD10	113008914	113079854	+	49
729	6	462896	USP45	101042705	101134105	-	462897	LOC462897	101134154	101189797	+	49
730	11	749217	LOC749217	10807155	10810722	-	749221	LOC749221	10810773	10832510	+	51
731	15	453419	LOC453419	46774274	46886898	-	453420	DTWD1	46886949	46926486	+	51
732	5	461711	NSUN2	6741134	6777113	-	743740	SRD5A1	6777164	6812981	+	51
733	Un|NW_001245029.1	458022	LOC458022	2221	9293	-	750870	LOC750870	9344	10024	+	51
734	11	451484	LOC451484	92263343	92278627	-	451485	LOC451485	92278679	92301049	+	52
735	14	452979	ATP6V1D	66877347	66901225	-	452980	EIF2S1	66901277	66928179	+	52
736	16	746434	MRPS34	1838734	1840002	-	467868	LOC467868	1840054	1843810	+	52
737	5	462116	APBB3	142313040	142321254	-	471650	SLC35A4	142321306	142325690	+	52
738	8	740532	HRSP12	97025639	97040992	-	464303	POP1	97041044	97083409	+	52
739	1	456945	LOC456945	75319201	75495417	-	456947	TNNI3K	75495470	75840831	+	53
740	12	748455	LOC748455	8559592	8566123	-	749579	LOC749579	8566177	8571466	+	54
741	2B	459929	PECR	221904304	221948569	-	470640	LOC470640	221948623	221969713	+	54
742	3	460312	ZDHHC3	45921674	45987109	-	460313	EXOSC7	45987163	46048897	+	54
743	9	746441	LOC746441	95052638	95058130	-	473349	LOC473349	95058184	95152161	+	54
744	15	453479	MYO1E	56617420	56854206	-	453481	LOC453481	56854261	57011598	+	55
745	17	454638	ZPBP2	17667609	17676242	-	744630	LOC744630	17676297	17680819	+	55
746	10	745440	LOC745440	123838231	123840289	-	745464	ACADSB	123840345	123887991	+	56
747	11	738899	TIMM8B	110876236	110880498	-	451547	SDHD	110880554	110889529	+	56
748	13	452615	LOC452615	79694980	79788012	-	467290	LOC467290	79788068	79942234	+	56
749	18	737754	LOC737754	76601347	76642300	-	468592	CTDP1	76642356	76716757	+	56
750	3	460919	LOC460919	192407609	192408567	-	739583	LOC739583	192408623	192410837	+	56
751	11	748159	LOC748159	70041280	70045305	-	748070	LOC748070	70045362	70052557	+	57
752	12	742440	SFRS9	122031637	122042946	-	742676	DYNLL1	122043003	122074320	+	57
753	20	737338	LOC737338	18222358	18258935	-	736955	LOC736955	18258992	18270598	+	57
754	17	454866	NAT9	74321583	74327565	-	468325	LOC468325	74327623	74392338	+	58
755	2B	459876	LOC459876	206841167	206915957	-	459878	ALS2CR2	206916015	206946035	+	58
756	1	456495	EXOC8	211949890	211955023	-	744116	LOC744116	211955082	211961980	+	59
757	14	741545	LOC741545	105477102	105487026	-	741598	LOC741598	105487085	105488298	+	59
758	4	461071	LOC461071	2058508	2123231	-	461072	LOC461072	2123290	2125760	+	59
759	14	467505	LOC467505	73637897	73655881	-	740390	COQ6	73655941	73665269	+	60
760	3	460890	CLCN2	189875264	189893889	-	471027	LOC471027	189893949	189898714	+	60
761	14	453004	LOC453004	70223171	70282742	-	738434	LOC738434	70282803	70315172	+	61
762	17	454600	LHX1	20474437	20480487	-	746252	LOC746252	20480548	20481991	+	61
763	17	454526	LOC454526	28987217	28993959	-	454525	LOC454525	28994020	29008149	+	61
764	19	469025	ZNF667	62285861	62321401	-	739772	LOC739772	62321462	62340997	+	61
765	22	470160	LOC470160	21813475	21814963	-	458694	BCR	21815024	21956869	+	61
766	22	745054	ST13	39832149	39867407	-	458859	LOC458859	39867468	39940257	+	61
767	12	451750	FOXM1	2975602	2997856	-	451752	LOC451752	2997918	3010496	+	62
768	15	453520	LOC453520	63220400	63252445	-	453521	SLC24A1	63252507	63296729	+	62
769	17	454965	ARL16	81886477	81889236	-	454966	HGS	81889298	81909976	+	62
770	3	460975	IQCG	203644293	203655749	-	744483	LOC744483	203655811	203662438	+	62
771	4	744323	RG9MTD2	102767576	102784874	-	471397	MTP	102784936	102846388	+	62
772	6	472015	GTPBP2	44654868	44662244	-	462721	MAD2L1BP	44662306	44674171	+	62
773	14	743639	TMED8	77138209	77178356	-	743687	LOC743687	77178419	77192427	+	63
774	17	743260	LOC743260	37893392	37901463	-	454488	TOP3A	37901526	37941722	+	63
775	3	745117	LOC745117	147730785	147731353	-	460749	LOC460749	147731416	147789499	+	63
776	4	471236	PAICS	74078872	74106114	-	461309	PPAT	74106178	74148918	+	64
777	8	463959	LOC463959	577919	645446	-	741395	LOC741395	645510	647341	+	64
778	20	743622	LOC743622	24295130	24301436	-	743668	LOC743668	24301501	24307374	+	65
779	3	470767	LOC470767	20451701	20483943	-	750062	LOC750062	20484008	20484412	+	65
780	4	461486	SCLT1	132389882	132602255	-	743484	LOC743484	132602320	132622186	+	65
781	10	450263	LOC450263	1144608	1157947	-	465999	WDR37	1158013	1245582	+	66
782	14	467498	MAP3K9	70371411	70452466	-	738545	LOC738545	70452532	70467926	+	66
783	16	453855	LOC453855	3147301	3155250	-	750187	LOC750187	3155316	3155957	+	66
784	4	750872	LOC750872	25321506	25366188	-	471160	LOC471160	25366254	25413250	+	66
785	9	472974	LOC472974	86269585	86273383	-	737237	LOC737237	86273449	86347107	+	66
786	1	456868	LOC456868	54863719	54890109	-	456869	LRRC42	54890176	54913567	+	67
787	1	740206	LOC740206	133715531	133718455	-	740303	CHRNB2	133718522	133729332	+	67
788	14	740801	LOC740801	19279791	19280264	-	465197	PARP2	19280331	19294543	+	67
789	15	453347	OIP5	38310771	38336075	-	739741	NUSAP1	38336142	38385946	+	67
790	3	460207	ZCSL2	16640173	16648266	-	470762	OXNAD1	16648333	16690051	+	67
791	4	744358	LOC744358	102783433	102784869	-	471397	MTP	102784936	102846388	+	67
792	13	452697	LOC452697	19342904	19386164	-	452453	LOC452453	19386232	19387632	+	68
793	5	461857	NDUFA12L	54578506	54799804	-	471534	LOC471534	54799872	54853671	+	68
794	14	453122	MOAP1	93414146	93416848	-	453125	LOC453125	93416917	93462344	+	69
795	21	458584	WDR4	42541161	42571469	-	736470	NDUFV3	42571538	42601911	+	69
796	1	456764	YRDC	38379517	38384808	-	456765	LOC456765	38384878	38386044	+	70
797	1	457860	CEP170	224108553	224244134	-	469732	SDCCAG8	224244204	224501611	+	70
798	13	467214	LOC467214	18789843	18865869	-	743254	LOC743254	18865939	18867645	+	70
799	4	750808	LOC750808	15621876	15636049	-	745299	LOC745299	15636119	15644769	+	70
800	5	461936	LOC461936	84255736	84281262	-	471576	RNASEN	84281332	84413723	+	70
801	8	464295	MTERFD1	95109637	95132316	-	464296	PTDSS1	95132386	95210417	+	70
802	11	451417	LOC451417	72364015	72531722	-	451419	PPME1	72531793	72615418	+	71
803	5	743348	PPWD1	50080601	50106273	-	743390	CENPK	50106344	50153446	+	71
804	7	746356	LOC746356	87446500	87488496	-	472668	DBF4	87488567	87521400	+	71
805	12	465335	LOC465335	67512660	67529715	-	465334	RECQL	67529787	67564095	+	72
806	19	469023	LOC469023	62228296	62239112	-	739576	LOC739576	62239184	62243424	+	72
807	22	458907	SMC1B	44505327	44577036	-	470237	LOC470237	44577108	44599508	+	72
808	4	461494	LOC461494	143028727	143040457	-	461495	NARG1	143040529	143130431	+	72
809	1	469576	LOC469576	149191790	149194232	-	457501	LOC457501	149194305	149253017	+	73
810	11	451415	LOC451415	72222740	72226381	-	466705	WDR71	72226454	72276706	+	73
811	12	747002	LOC747002	34377551	34381105	-	451966	LOC451966	34381178	34381585	+	73
812	5	750766	LOC750766	403974	405957	-	471813	LOC471813	406030	448364	+	73
813	5	740396	LOC740396	173568657	173571972	-	471737	TLX3	173572046	173572609	+	74
814	17	738058	LOC738058	75696702	75697124	-	468332	GALR2	75697199	75699928	+	75
815	4	737313	LOC737313	162924725	162930117	-	461573	ETFDH	162930192	162971082	+	75
816	1	456857	ORC1L	53240105	53276763	-	456858	LOC456858	53276839	53292370	+	76
817	11	744333	LOC744333	64008315	64010229	-	466663	SSSCA1	64010305	64011601	+	76
818	13	452468	LOC452468	20714346	20738740	-	452469	LOC452469	20738816	20740130	+	76
819	13	744334	LOC744334	114138133	114142453	-	452677	ATP11A	114142529	114332348	+	76
820	15	453508	LOC453508	62414357	62425028	-	467705	PLEKHQ1	62425104	62470713	+	76
821	11	451397	LOC451397	70161641	70233749	-	466700	RNF121	70233826	70303822	+	77
822	12	451805	PHB2	7202233	7207641	-	451806	EMG1	7207718	7212888	+	77
823	17	468274	NAGS	13553775	13558718	-	468391	PYY	13558795	13611408	+	77
824	22	743383	LOC743383	37599229	37606403	-	743431	LOC743431	37606480	37638638	+	77
825	11	743805	LOC743805	118070182	118088805	-	451690	CBL	118088883	118197770	+	78
826	17	455047	NBR1	14308545	14389111	-	449497	BRCA1	14389189	14474771	+	78
827	22	458757	LOC458757	29379843	29396915	-	470177	LOC470177	29396993	29399775	+	78
828	5	461716	LOC461716	7996968	8006826	-	461717	MTRR	8006904	8040522	+	78
829	12	452113	LOC452113	88896022	88990145	-	467086	TMTC3	88990225	89049794	+	80
830	5	738624	LOC738624	143406653	143422713	-	462146	LOC462146	143422793	143426917	+	80
831	X	736265	LOC736265	13669370	13690990	-	465498	OFD1	13691070	13726671	+	80
832	3	460216	EFHB	20349397	20418065	-	460217	RAB5A	20418146	20457161	+	81
833	3	460337	SMARCC1	48651409	48856450	-	741649	LOC741649	48856531	48858513	+	81
834	5	471680	SPRY4	144115724	144130926	-	462157	LOC462157	144131007	144273237	+	81
835	1	748821	LOC748821	19669339	19675911	-	743251	LOC743251	19675993	19706438	+	82
836	16	467999	LOC467999	67030359	67068794	-	468000	LRRC36	67068876	67128135	+	82
837	3	470890	IGSF11	123211002	123445747	-	460602	LOC460602	123445829	123451078	+	82
838	4	461277	MRPS18C	46886357	46893014	-	461278	LOC461278	46893096	46947464	+	82
839	19	746146	YIPF2	11206283	11212216	-	469058	LOC469058	11212299	11217324	+	83
840	5	462299	LOC462299	179269946	179390446	-	462300	LOC462300	179390529	179451934	+	83
841	12	741457	LOC741457	132182273	132188918	-	467160	FZD10	132189002	132192291	+	84
842	3	736579	GPR175	131965870	131991136	-	460668	MCM2	131991220	132015036	+	84
843	7	747928	LOC747928	76434613	76474900	-	463493	LOC463493	76474984	76649755	+	84
844	9	464817	LOC464817	132780050	132938260	-	744402	LOC744402	132938344	132949871	+	84
845	16	454352	CDR2	22611268	22640386	-	454353	LOC454353	22640472	22642108	+	86
846	17	743450	LOC743450	38185078	38200834	-	454483	ATPAF2	38200920	38223018	+	86
847	17	468430	LOC468430	9912305	9917961	-	749267	MRPL10	9918048	9926463	+	87
848	2B	459776	PRKRA	183466546	183486102	-	459777	DFNB59	183486189	183496254	+	87
849	6	462822	LOC462822	74239915	74274146	-	472056	MTO1	74274233	74320151	+	87
850	12	451782	MRPL51	6712355	6713496	-	747674	LOC747674	6713584	6753730	+	88
851	16	454112	LOC454112	56593926	56627501	-	454113	RSPRY1	56627589	56680276	+	88
852	16	454279	TAF1C	84404247	84418431	-	454280	LOC454280	84418519	84424549	+	88
853	1	749040	LOC749040	20835026	20850887	-	749047	LOC749047	20850976	20852335	+	89
854	10	450317	ARMETL1	15208573	15227505	-	450318	HSPA14	15227594	15261126	+	89
855	10	740495	LOC740495	93014923	93015831	-	450612	HHEX	93015920	93021519	+	89
856	5	461745	ARSK	19903676	19958106	-	461746	LOC461746	19958196	20057048	+	90
857	6	463077	LOC463077	154168736	154217832	-	463078	LOC463078	154217922	154236369	+	90
858	7	743659	LOC743659	104930548	104934098	-	463640	LOC463640	104934188	105036641	+	90
859	12	735798	LOC735798	110710334	110739961	-	452223	UBE3B	110740052	110799751	+	91
860	13|NW_001224513.1	452568	LOC452568	4982846	5006012	-	452569	FLJ38725	5006103	5020385	+	91
861	1	457526	CENPL	153313594	153383125	-	457527	ZBTB37	153383217	153404035	+	92
862	13	452653	LIG4	109229557	109240773	-	467322	ABHD13	109240865	109256686	+	92
863	15	453571	LOC453571	76691136	76741835	-	741358	LOC741358	76741927	76742331	+	92
864	18	455372	LOC455372	31222420	31263380	-	468520	LOC468520	31263472	31283699	+	92
865	22	458869	LOC458869	40709423	40726773	-	470225	LOC470225	40726865	40732373	+	92
866	5	750795	BRD9	907457	935940	-	742208	TRIP13	936032	960651	+	92
867	6	462875	RARSL	88731128	88808033	-	462876	ORC3L	88808125	88900704	+	92
868	16	454037	MAPK3	30500452	30510489	-	740392	LOC740392	30510582	30577261	+	93
869	20	740170	LOC740170	23795216	23832148	-	469901	LOC469901	23832242	23855766	+	94
870	3	470940	LOC470940	143589418	143592326	-	743481	LOC743481	143592420	143599160	+	94
871	16|NW_001226647.1	467935	CLN3	1051	11240	-	743592	LOC743592	11335	18097	+	95
872	17	468380	TNFAIP1	29003917	29017122	-	468195	IFT20	29017217	29026105	+	95
873	17	468277	LOC468277	12616874	12622544	-	454738	U5-116KD	12622640	12674273	+	96
874	4	746255	LOC746255	190902432	190903148	-	744981	LOC744981	190903244	190925274	+	96
875	6	471909	LOC471909	28403862	28406407	-	462509	LOC462509	28406503	28408399	+	96
876	7	463725	LOC463725	130592216	130635737	-	742321	LOC742321	130635833	130644772	+	96
877	15	453417	LOC453417	46374232	46404606	-	744911	GALK2	46404704	46631052	+	98
878	5	471492	LOC471492	33347499	33388086	-	461767	LOC461767	33388184	33393379	+	98
879	14	453072	ALKBH1	77485717	77521752	-	467519	LOC467519	77521851	77531512	+	99
880	12	452441	LOC452441	85767819	85790925	-	452440	LOC452440	85791025	85882522	+	100
881	21	739240	LOC739240	44579468	44586582	-	739391	LOC739391	44586682	44623315	+	100
882	3	460614	RABL3	124993930	125049801	-	460615	LOC460615	125049901	125400491	+	100
883	13	452718	CAB39L	49199351	49337456	-	452719	SETDB2	49337557	49386708	+	101
884	17	735750	TUBD1	59064411	59098111	-	468426	LOC468426	59098212	59156255	+	101
885	6	748505	LOC748505	26537507	26537937	-	750911	LOC750911	26538038	26538850	+	101
886	9	464716	ZBTB26	122562008	122587050	-	464717	LOC464717	122587151	122756806	+	101
887	11	748039	NRIP3	8883823	8904804	-	749119	LOC749119	8904906	8914701	+	102
888	16	467958	LOC467958	31465407	31483467	-	454064	ZNF646	31483569	31493343	+	102
889	16	454089	LOC454089	52932623	53036004	-	454090	LOC454090	53036106	53464421	+	102
890	4	471124	LOC471124	3051162	3076517	-	461082	GRK4	3076619	3153388	+	102
891	Un|NW_001246897.1	750822	LOC750822	8226	18985	-	750825	LOC750825	19087	31577	+	102
892	3	470872	TOMM70A	104301570	104339508	-	739703	LOC739703	104339611	104394944	+	103
893	4	742083	LOC742083	62662689	62682364	-	461294	UBE1L2	62682467	62769866	+	103
894	1	747042	LOC747042	199766027	199790886	-	457743	LYPLAL1	199790990	199831223	+	104
895	11	737902	MRE11A	92931091	93013737	-	451489	ANKRD49	93013841	93020134	+	104
896	16	453826	SPSB3	1843559	1849677	-	453827	NUBP2	1849781	1856602	+	104
897	5	737318	LOC737318	162490104	162510287	-	462238	PTTG1	162510391	162517248	+	104
898	7	739829	LOC739829	100716461	100733120	-	463611	LOC463611	100733224	100752487	+	104
899	9	464554	LOC464554	82943155	82956688	-	472968	RMI1	82956792	82980608	+	104
900	17	750628	LOC750628	7758427	7760362	-	455217	LOC455217	7760467	7765267	+	105
901	4	461542	FBXW7	156466796	156682864	-	461543	LOC461543	156682969	156687347	+	105
902	3	460604	TMEM39A	123732710	123775147	-	460605	LOC460605	123775253	123801688	+	106
903	1	743765	LOC743765	2209903	2284392	-	743842	LOC743842	2284499	2301010	+	107
904	10	450293	KIN	7923964	7957770	-	450294	ATP5C1	7957877	7977612	+	107
905	10	741805	LOC741805	79127535	79127720	-	740455	LOC740455	79127827	79129477	+	107
906	10|NW_001222162.1	750944	LOC750944	96798	98275	-	450438	LOC450438	98382	98557	+	107
907	17	454432	TAX1BP3	3731209	3736470	-	454433	LOC454433	3736577	3737454	+	107
908	16	454210	AARS	70086990	70122736	-	454213	DDX19	70122844	70213016	+	108
909	20	747713	LOC747713	5853293	5866526	-	747729	MCM8	5866634	5911803	+	108
910	5	471829	BHMT2	36721078	36739160	-	471505	DMGDH	36739268	36811126	+	108
911	14	453143	LOC453143	96577968	96661050	-	453144	LOC453144	96661159	96684944	+	109
912	16	468004	RANBP10	67482510	67563518	-	454174	TSNAXIP1	67563627	67586133	+	109
913	14	453059	ANGEL1	76560346	76597885	-	743140	LOC743140	76597995	76643136	+	110
914	16	736362	GALNS	89218954	89261324	-	737671	LOC737671	89261434	89267065	+	110
915	1	457390	SMG5	135451813	135487570	-	743245	LOC743245	135487681	135497212	+	111
916	X	473762	RNF113A	119347915	119349267	-	736819	AKAP14	119349378	119401653	+	111
917	14	467511	LOC467511	74789376	74805576	-	453044	LOC453044	74805689	74814500	+	113
918	22	458981	NDUFA6	41124817	41148612	-	746073	LOC746073	41148725	41149736	+	113
919	2A	459152	LOC459152	37799867	37905181	-	459153	LOC459153	37905294	37920650	+	113
920	5	735889	LOC735889	71960742	71961095	-	471554	LOC471554	71961208	71992214	+	113
921	7	742506	LOC742506	73239269	73242185	-	742559	LOC742559	73242298	73257110	+	113
922	X	741823	LOC741823	141400186	141403362	-	465892	LOC465892	141403476	141404585	+	114
923	10	450532	AP3M1	73328441	73359929	-	450902	LOC450902	73360045	73929345	+	116
924	17	736236	LOC736236	27742428	27748505	-	468200	LOC468200	27748621	27757182	+	116
925	4	741086	LOC741086	85204224	85210839	-	740378	LOC740378	85210955	85224185	+	116
926	5	461820	PTCD2	43586883	43629024	-	461821	MRPS27	43629140	43733568	+	116
927	12	748466	LOC748466	8567277	8581497	-	749582	LOC749582	8581614	8583598	+	117
928	15	453306	LOC453306	31601153	31603699	-	735569	LOC735569	31603816	31662108	+	117
929	8	742561	LOC742561	6449442	6451074	-	449589	MCPH1	6451191	6692827	+	117
930	11	450997	LOC450997	6447864	6459146	-	748941	ILK	6459265	6466375	+	119
931	19	456403	DEDD2	47678561	47701711	-	741062	ZNF526	47701830	47709757	+	119
932	20	458165	LOC458165	29140246	29155598	-	449504	POFUT1	29155717	29183262	+	119
933	1	739280	LOC739280	15307736	15342280	-	739379	LOC739379	15342400	15410699	+	120
934	10	450891	P4HA1	72198224	72302357	-	736683	LOC736683	72302477	72333400	+	120
935	16	454028	LOC454028	30232605	30238117	-	739572	LOC739572	30238237	30239771	+	120
936	16	454100	NUDT21	55856236	55879117	-	454101	LOC454101	55879237	55906988	+	120
937	5	471512	LOC471512	39945459	39947237	-	471513	LOC471513	39947357	40029550	+	120
938	12	473296	HPD	123496151	123546335	-	465187	PSMD9	123546456	123576948	+	121
939	3	460886	ALG3	189763237	189770831	-	471026	LOC471026	189770952	189816067	+	121
940	5	461759	POLR3G	25104332	25145633	-	738321	LOC738321	25145754	25162325	+	121
941	11	466478	IMMP1L	31621685	31702179	-	451103	LOC451103	31702301	31979531	+	122
942	13	452659	COL4A1	111210100	111369880	-	452661	COL4A2	111370002	111581431	+	122
943	2B	747349	LOC747349	207251181	207253862	-	747370	LOC747370	207253984	207254774	+	122
944	3	470931	RYK	138733086	138828185	-	744043	LOC744043	138828307	138828609	+	122
945	4	461128	LOC461128	16100400	16166574	-	745579	LOC745579	16166696	16168710	+	122
946	12	743002	PLCZ1	19195629	19251691	-	465323	CAPZA3	19251814	19252905	+	123
947	6	462409	LOC462409	5126519	5327716	-	462410	FARS2	5327839	5854621	+	123
948	6	463037	LOC463037	145936124	145962138	-	463038	PEX3	145962261	146003732	+	123
949	17	468152	LOC468152	3321572	3340112	-	468153	PTOR3A4P	3340236	3341090	+	124
950	6	748226	LOC748226	39596213	39597376	-	748237	DNAH8	39597500	39920858	+	124
951	1	456820	LOC456820	44060457	44086528	-	456824	KIAA0467	44086653	44148196	+	125
952	14	452918	WDHD1	54204368	54296077	-	452919	SOCS4	54296202	54316735	+	125
953	6	472240	LOC472240	44541800	44547171	-	736609	POLR1C	44547296	44551390	+	125
954	13	452538	LOC452538	36079906	36125245	-	452703	LOC452703	36125371	36148719	+	126
955	15	453512	RASL12	62665068	62688811	-	467706	LOC467706	62688937	62690788	+	126
956	2B	470652	IHH	224988037	224994518	-	742951	LOC742951	224994644	224995846	+	126
957	2B	742932	LOC742932	225154543	225164772	-	459960	LOC459960	225164898	225172450	+	126
958	6	747916	LOC747916	140781985	140783437	-	747927	LOC747927	140783563	140793278	+	126
959	X	738935	BCAP31	153165759	153175773	-	465923	LOC465923	153175899	153195904	+	126
960	18	455360	LOC455360	27996666	27997921	-	455361	LOC455361	27998048	28043264	+	127
961	X	737112	LOC737112	48142983	48143824	-	465611	ZNF81	48143951	48232572	+	127
962	1	738896	LOC738896	91441774	91443165	-	457011	ZNF326	91443293	91477193	+	128
963	14	453115	NDUFB1	92303667	92309686	-	738846	CPSF2	92309816	92354547	+	130
964	3	471007	MRPL47	184986220	185003463	-	471008	NDUFB5	185003593	185024815	+	130
965	9|NW_001241344.1	749397	LOC749397	2965	4401	-	749400	LOC749400	4531	5133	+	130
966	3	470814	LOC470814	47840678	47846398	-	741412	LOC741412	47846529	47847322	+	131
967	9	464897	NDUFA8	121792186	121803854	-	735450	LOC735450	121803986	121844894	+	132
968	X	465562	LOC465562	35160566	35228140	-	473556	LOC473556	35228273	35229835	+	133
969	5	745984	LOC745984	136181756	136183560	-	462067	PHF15	136183695	136239958	+	135
970	6	747587	LOC747587	38037573	38084809	-	471996	TBC1D22B	38084944	38160410	+	135
971	14	741035	LOC741035	94164818	94166659	-	741079	LOC741079	94166795	94169546	+	136
972	6	462743	CYP39A1	47636410	47740509	-	472019	SLC25A27	47740645	47765792	+	136
973	15	467817	HCN4	71122764	71167665	-	748854	LOC748854	71167802	71168452	+	137
974	16	740641	LOC740641	30670025	30708586	-	740694	CA5A	30708723	30720344	+	137
975	17	748477	LOC748477	5044361	5047377	-	454457	ENO3	5047514	5060778	+	137
976	19	742010	PCP2	7837940	7843307	-	741963	STXBP2	7843444	7855533	+	137
977	20	458081	PCNA	5032302	5044052	-	469872	CDS2	5044189	5112499	+	137
978	5	462162	YIPF5	145974500	145986971	-	471683	LOC471683	145987108	146297470	+	137
979	X	465761	GLA	100961327	100972061	-	465762	HNRPH2	100972198	100978192	+	137
980	12	741475	MDM1	68585461	68623238	-	742122	LOC742122	68623376	68626563	+	138
981	16	468087	NTHL1	2139415	2144097	-	468086	TSC2	2144235	2185281	+	138
982	8	747385	BOP1	144247776	144278028	-	741396	LOC741396	144278167	144303436	+	139
983	10	450666	LOC450666	99956549	100005749	-	450668	ENTPD7	100005889	100057436	+	140
984	16	467889	LOC467889	3545484	3553551	-	747931	LOC747931	3553691	3598565	+	140
985	6	746702	LOC746702	135859579	136178731	-	463151	TCF21	136178871	136182006	+	140
986	10	747936	LOC747936	134654545	134672400	-	450856	LOC450856	134672542	134716590	+	142
987	13	739443	LOC739443	103180858	103255868	-	739492	LOC739492	103256010	103262146	+	142
988	9	737893	LOC737893	4698860	4759826	-	736261	PPAPDC2	4759968	4762967	+	142
989	9	745905	LOC745905	35073838	35128390	-	465060	DNAI1	35128532	35191979	+	142
990	1	747749	LOC747749	203143835	203144302	-	472655	LOC472655	203144445	203144912	+	143
991	4	741698	MOBKL1A	59600443	59688948	-	471208	LOC471208	59689091	59777808	+	143
992	Un|NW_001241673.1	750392	LOC750392	1593	2112	-	750395	LOC750395	2255	2874	+	143
993	15	743005	LOC743005	82080990	82084832	-	743053	LOC743053	82084977	82093143	+	145
994	2A	459227	ASB3	54945389	55046319	-	459228	CHAC2	55046464	55054249	+	145
995	3	460989	LOC460989	154834267	154840495	-	737445	LOC737445	154840640	154842624	+	145
996	14	452905	NID2	51228369	51293913	-	467458	LOC467458	51294059	51343099	+	146
997	16|NW_001226232.1	746188	LOC746188	160	353	-	746210	LOC746210	499	813	+	146
998	7	746222	LOC746222	86941958	86946372	-	463514	CROT	86946518	87000921	+	146
999	X	737001	LOC737001	14843940	14852515	-	465505	MOSPD2	14852661	14901246	+	146
1000	16	453904	LOC453904	9067409	9070268	-	453905	PMM2	9070415	9094575	+	147
1001	4	461237	LOC461237	54165509	54267490	-	461239	SCARB2	54267637	54323246	+	147
1002	19	455979	ZNF91	41941551	42163330	-	468848	LOC468848	42163480	42191791	+	150
1003	19	456036	LOC456036	45908986	45934827	-	468882	LOC468882	45934977	45966027	+	150
1004	3	460450	CHDH	55116211	55146564	-	460451	IL17RB	55146714	55169038	+	150
1005	20	458110	SNX5	18123781	18166016	-	736809	LOC736809	18166167	18189038	+	151
1006	16	750191	LOC750191	3247292	3256700	-	453858	ZNF213	3256854	3264642	+	154
1007	18	746231	LOC746231	75931401	75932852	-	455483	SALL3	75933006	75951904	+	154
1008	11	740256	PUS3	124882560	124892003	-	451649	DDX25	124892158	124912135	+	155
1009	16	741669	LOC741669	31146335	31150233	-	454054	LOC454054	31150388	31163791	+	155
1010	8	464469	RECQL4	144509306	144516990	-	472902	LRRC14	144517145	144524318	+	155
1011	X	739373	LOC739373	49069158	49069784	-	739437	PQBP1	49069939	49077155	+	155
1012	11	451682	THYN1	133415299	133420379	-	451683	ACAD8	133420535	133432940	+	156
1013	11	451571	PCSK7	116032384	116061500	-	451572	LOC451572	116061657	116116701	+	157
1014	3	747229	HESX1	58534947	58564128	-	460469	LOC460469	58564286	58609585	+	158
1015	11	466422	ZNF214	6824362	6845597	-	466423	NALP14	6845756	6898046	+	159
1016	11	741337	LOC741337	61237403	61241303	-	451271	SLC3A2	61241462	61272276	+	159
1017	15	467633	LOC467633	18677900	18711344	-	749759	LOC749759	18711503	18722490	+	159
1018	17	454675	LOC454675	15517832	15527197	-	454674	LOC454674	15527359	15572374	+	162
1019	12	739868	LOC739868	14791852	14800861	-	473374	ATF7IP	14801025	14939521	+	164
1020	15	453378	LOC453378	40494448	40495353	-	453379	LOC453379	40495517	40536339	+	164
1021	17	742176	LOC742176	77845560	77859652	-	740879	AFMID	77859816	77880445	+	164
1022	12	735406	LOC735406	110232760	110272138	-	452215	USP30	110272303	110338487	+	165
1023	17	468138	LOC468138	1913597	2013360	-	454415	DPH1	2013526	2028743	+	166
1024	2B	460113	IDH1	213864183	213897317	-	459908	PIP5K3	213897483	213990339	+	166
1025	3	741941	KIF9	48283733	48340231	-	741991	LOC741991	48340397	48406036	+	166
1026	6	744613	LOC744613	3292545	3484772	-	750637	LOC750637	3484938	3485579	+	166
1027	11	742635	RCOR2	62309653	62315125	-	466645	LOC466645	62315292	62350614	+	167
1028	2B	739084	LOC739084	219059510	219068055	-	470635	SPAG16	219068223	220223679	+	168
1029	9	464616	LOC464616	99217481	99340011	-	473146	INVS	99340181	99542500	+	170
1030	19	468955	RRAS	55375063	55380049	-	456211	LOC456211	55380220	55398937	+	171
1031	20	458288	ACOT8	43212304	43229253	-	469957	ZSWIM3	43229425	43251238	+	172
1032	9	473069	CCBL1	128676950	128725730	-	464779	LRRC8A	128725903	128763017	+	173
1033	X	473570	LOC473570	41055995	41058948	-	739560	LOC739560	41059121	41060860	+	173
1034	12	736359	LOC736359	128686673	128688214	-	736228	LOC736228	128688388	128697505	+	174
1035	6	471887	LOC471887	26766549	26767259	-	471888	LOC471888	26767434	26767936	+	175
1036	4	461358	LOC461358	88922019	89494526	-	461359	PTPN13	89494702	89719227	+	176
1037	1	746817	LOC746817	101559663	101561653	-	457051	LOC457051	101561830	101619897	+	177
1038	1	748767	LOC748767	19355506	19386535	-	743000	PQLC2	19386713	19404964	+	178
1039	2A	742682	LOC742682	29734857	29735539	-	470343	LOC470343	29735717	29822556	+	178
1040	2B	470613	ALS2	207168709	207253806	-	747370	LOC747370	207253984	207254774	+	178
1041	17	454408	LOC454408	1023906	1195168	-	750389	LOC750389	1195347	1195640	+	179
1042	17	468160	CARKL	3673603	3703410	-	748043	CTNS	3703589	3728651	+	179
1043	22	470256	PIK4CA	19424167	19580313	-	458669	SNAP29	19580492	19625014	+	179
1044	4	471391	NPAL1	84611509	84634917	-	739850	CNGA1	84635096	84722747	+	179
1045	6	750792	LOC750792	13840790	13842676	-	462443	LOC462443	13842855	13849947	+	179
1046	11	740579	LOC740579	124680610	124876570	-	451692	HYLS1	124876750	124889730	+	180
1047	13	745967	LOC745967	25659603	25666090	-	750499	LOC750499	25666270	25667234	+	180
1048	4	461042	ATP5I	693911	695811	-	750383	LOC750383	695992	704094	+	181
1049	7	463661	DOCK4	111814222	112306875	-	463662	ZNF277	112307056	112448247	+	181
1050	16	453886	LOC453886	4847955	4886597	-	453887	LOC453887	4886779	4901913	+	182
1051	19	468803	LOC468803	23338468	23340449	-	740115	LOC740115	23340631	23341248	+	182
1052	1	744344	LOC744344	219349682	219356489	-	469724	LOC469724	219356672	219363209	+	183
1053	11	466844	SRPR	125252954	125260043	-	451653	LOC451653	125260227	125270249	+	184
1054	19	468816	LOC468816	38301090	38398952	-	455926	LOC455926	38399136	38408468	+	184
1055	13	738292	LOC738292	96411822	96414688	-	736800	LOC736800	96414873	96528159	+	185
1056	14	450192	NPC2	74202871	74216177	-	740854	LOC740854	74216363	74219531	+	186
1057	6	462501	LOC462501	27641570	27642195	-	471895	LOC471895	27642381	27642866	+	186
1058	12	467104	LOC467104	99662136	99694952	-	452153	APAF1	99695139	99790670	+	187
1059	13	467218	GJA3	19673389	19693048	-	750337	LOC750337	19693235	19694198	+	187
1060	17	454744	NMT1	12417752	12463515	-	468392	DCAKD	12463702	12499031	+	187
1061	12	467107	LOC467107	101338578	101354839	-	452160	SCYL2	101355028	101428055	+	189
1062	7	463571	PTCD1	99183050	99205553	-	463572	CPSF4	99205743	99224716	+	190
1063	11	737545	LOC737545	32004138	32006294	-	466479	RCN1	32006487	32304311	+	193
1064	17	455084	LOC455084	47514427	47515601	-	455085	PIK3R5	47515794	47606345	+	193
1065	7	463275	ANKMY2	16748746	16796657	-	463276	BZW2	16796850	16858552	+	193
1066	22	458731	PITPNB	26683637	26754159	-	748144	LOC748144	26754354	26757170	+	195
1067	19	748635	LOC748635	16890638	16908515	-	455811	LOC455811	16908711	16932651	+	196
1068	20	458266	LOC458266	41523108	41538068	-	741168	LOC741168	41538264	41547278	+	196
1069	9	464816	DDX31	132647402	132724439	-	744329	GTF3C4	132724635	132748940	+	196
1070	10	739334	LOC739334	39262689	39280935	-	739380	LOC739380	39281132	39302433	+	197
1071	6	471880	LOC471880	26615861	26616431	-	462490	LOC462490	26616628	26617831	+	197
1072	1	469149	TTC13	211514553	211591917	-	457815	ARV1	211592115	211609321	+	198
1073	3	460822	LOC460822	165512528	165529817	-	742470	LOC742470	165530015	165532262	+	198
1074	1	457375	GON4L	134788994	134856502	-	740799	LOC740799	134856702	134856860	+	200
1075	18	750376	LOC750376	3848632	3854047	-	468603	LOC468603	3854248	4081274	+	201
1076	10	747327	SYT15	46682146	46718635	-	466063	LOC466063	46718838	46728888	+	203
1077	11	466464	LOC466464	18857497	18858462	-	748936	LOC748936	18858665	18863396	+	203
1078	18	455455	PIGN	58534640	58679710	-	455456	LOC455456	58679914	58801606	+	204
1079	1	457431	KCNJ10	139318664	139365028	-	469548	KCNJ9	139365233	139368569	+	205
1080	16	454170	LOC454170	67411063	67414776	-	454171	PARD6A	67414981	67416973	+	205
1081	20	741063	VSX1	25418143	25425081	-	469907	LOC469907	25425286	25445539	+	205
1082	6	471902	LOC471902	28312092	28323681	-	462506	LOC462506	28323886	28326993	+	205
1083	2B	459664	FNBP3	157191261	157259991	-	736630	ARL6IP6	157260198	157304067	+	207
1084	2B	459967	OBSL1	225509111	225519755	-	743866	INHA	225519962	225523116	+	207
1085	1	457574	ARPC5	163327674	163337333	-	743872	LOC743872	163337542	163447928	+	209
1086	12	452403	LOC452403	110819058	110836353	-	467175	LOC467175	110836562	110862386	+	209
1087	4	466922	LOC466922	149179589	149226367	-	461524	LOC461524	149226576	149280464	+	209
1088	6	462465	MBOAT1	20472387	20778105	-	471865	LOC471865	20778315	20871189	+	210
1089	9	464622	MRPL50	100663125	100673106	-	472998	ZNF189	100673318	100684456	+	212
1090	11	451727	ST5	8585942	8811263	-	451728	LOC451728	8811476	8820691	+	213
1091	17	468280	ACBD4	12379075	12390747	-	468279	PLCD3	12390960	12411583	+	213
1092	6	472060	LOC472060	80523303	80575787	-	739752	LOC739752	80576000	80744972	+	213
1093	15	745323	LOC745323	47626545	47629456	-	744875	LOC744875	47629670	47630610	+	214
1094	6	462486	LOC462486	26215294	26215824	-	471869	LOC471869	26216039	26216828	+	215
1095	15	750226	LOC750226	31292540	31310005	-	750229	LOC750229	31310221	31311515	+	216
1096	1	469700	LOC469700	209086133	209087032	-	469701	LOC469701	209087250	209087804	+	218
1097	17	454451	CXCL16	4831028	4836741	-	454452	LOC454452	4836960	4843098	+	219
1098	1	469371	MCOLN3	86452305	86481782	-	740235	LOC740235	86482002	86484820	+	220
1099	2A	459079	HADHA	26757999	26813148	-	459080	HADHB	26813370	26860381	+	222
1100	3	460290	CCK	43227936	43235116	-	736371	LOC736371	43235341	43236295	+	225
1101	17	454402	VPS53	431934	633312	-	468131	LOC468131	633538	662423	+	226
1102	7	735925	SNX8	2180556	2283032	-	472269	EIF3S9	2283258	2310203	+	226
1103	1	456983	LOC456983	86599862	86643843	-	740283	LOC740283	86644070	86644763	+	227
1104	22	745628	LOC745628	40633898	40656149	-	465902	XRCC6	40656376	40698796	+	227
1105	4	741581	LOC741581	177995863	178000393	-	741176	LOC741176	178000621	178003859	+	228
1106	Un|NW_001244672.1	750522	LOC750522	938	2378	-	750524	LOC750524	2606	8294	+	228
1107	11	450911	LOC450911	255109	279054	-	450913	LOC450913	279284	296485	+	230
1108	7	744265	LOC744265	66174560	66175806	-	472400	LOC472400	66176037	66177214	+	231
1109	12	452328	LOC452328	124326310	124355623	-	452329	KNTC1	124355858	124457362	+	235
1110	3	470905	LOC470905	127638380	127810568	-	745739	LOC745739	127810803	127822547	+	235
1111	15	467747	LOC467747	81967092	81993980	-	453603	LOC453603	81994217	82049406	+	237
1112	1	456761	LOC456761	38254317	38265788	-	456762	CDCA8	38266026	38283310	+	238
1113	13|NW_001224513.1	452547	LOC452547	51085	80184	-	452548	LOC452548	80422	92233	+	238
1114	2B	459944	USP37	224365467	224485569	-	741696	RQCD1	224485808	224515262	+	239
1115	6	462500	LOC462500	27620002	27626707	-	471894	LOC471894	27626949	27629209	+	242
1116	8	750515	LOC750515	817132	818193	-	750517	LOC750517	818438	1197778	+	245
1117	8	464072	TRIM35	23756184	23779875	-	464073	PTK2B	23780120	23928483	+	245
1118	12	738291	LOC738291	12730533	12757156	-	738332	LOH12CR1	12757402	12868326	+	246
1119	5	461720	LOC461720	10412085	10436304	-	461721	CCT5	10436550	10454417	+	246
1120	8	745212	LOC745212	25290726	25416561	-	472727	HMBOX1	25416807	25585963	+	246
1121	11	740015	LOC740015	829661	840808	-	450934	LOC450934	841058	847687	+	250
1122	3	736279	LOC736279	189749392	189751075	-	460885	LOC460885	189751325	189763249	+	250
1123	9	464819	LOC464819	133091985	133094461	-	464820	LOC464820	133094711	133122268	+	250
1124	5	461846	SDCCAG10	50653759	50910127	-	743558	LOC743558	50910378	50961783	+	251
1125	6	462935	LOC462935	111981359	112056496	-	462936	CDC40	112056747	112109333	+	251
1126	9	464531	LOC464531	73905831	73933610	-	464532	LOC464532	73933862	73995277	+	252
1127	16	749849	LOC749849	684257	685455	-	453803	LOC453803	685710	688625	+	255
1128	2B	747527	LOC747527	207865300	207865796	-	459885	BMPR2	207866051	208066999	+	255
1129	1	456806	ZMYND12	43118202	43145283	-	747056	PPCS	43145539	43150364	+	256
1130	1	457380	LOC457380	135226851	135247217	-	457381	LOC457381	135247474	135251256	+	257
1131	11	744251	LOC744251	544838	557738	-	744287	LOC744287	557995	569053	+	257
1132	X	739666	LOC739666	41118201	41124636	-	742269	LOC742269	41124893	41135810	+	257
1133	22	470219	LOC470219	39677731	39683379	-	470220	MCHR1	39683637	39686420	+	258
1134	16	454199	LOC454199	69152271	69156253	-	454200	LOC454200	69156514	69161221	+	261
1135	3	460430	LOC460430	53807444	53948975	-	460431	LOC460431	53949237	53959376	+	262
1136	15	740498	LOC740498	76138516	76145608	-	453567	DNAJA4	76145873	76163383	+	265
1137	22	745071	LOC745071	15987304	15989491	-	742103	LOC742103	15989757	16000609	+	266
1138	21	473949	TIAM1	30862923	31304063	-	745988	LOC745988	31304331	31305571	+	268
1139	21	747730	LOC747730	39318532	39330938	-	747714	LOC747714	39331206	39445140	+	268
1140	1	457630	JARID1B	182775385	182858945	-	739619	LOC739619	182859215	182860373	+	270
1141	19	746353	RAB3D	11625267	11647213	-	455725	LOC455725	11647484	11656021	+	271
1142	3	749763	LOC749763	10303870	10312439	-	460163	LOC460163	10312715	10388190	+	276
1143	16	741638	LOC741638	86818161	86837005	-	468057	FOXF1	86837282	86842402	+	277
1144	2B	459940	AAMP	224174490	224180801	-	459941	LOC459941	224181078	224183504	+	277
1145	5	471446	IRX2	2807458	2813267	-	743069	LOC743069	2813544	2816785	+	277
1146	16	454215	COG4	70322443	70365889	-	454216	LOC454216	70366169	70418286	+	280
1147	6	462726	MRPL14	45172221	45186205	-	472016	LOC472016	45186485	45217374	+	280
1148	3	737582	IL5RA	3164536	3222553	-	470735	TRNT1	3222834	3243943	+	281
1149	5	471691	SH3TC2	150935596	150998879	-	462176	LOC462176	150999160	151045821	+	281
1150	12	452135	FGD6	96063995	96208690	-	452138	VEZT	96208972	96293040	+	282
1151	2A	470476	LOC470476	110859561	110932804	-	470477	ANKRD57	110933086	110938022	+	282
1152	15	453395	DUOX2	42263871	42286544	-	743164	DUOXA2	42286829	42288954	+	285
1153	2A	459190	LOC459190	44835736	44861058	-	470363	ABCG8	44861343	44906738	+	285
1154	11	451447	KCTD21	76618300	76635671	-	451448	LOC451448	76635957	76669626	+	286
1155	2B	746083	LOC746083	244530859	244537393	-	746109	LOC746109	244537680	244540394	+	287
1156	9	465041	LOC465041	33906019	33917397	-	746713	LOC746713	33917685	33933312	+	288
1157	19	746497	LOC746497	11724217	11739107	-	455731	LOC455731	11739396	11754285	+	289
1158	20	458383	PSMA7	59927272	59934092	-	458384	SS18L1	59934384	59976567	+	292
1159	20	738210	LOC738210	60342641	60343314	-	744758	LOC744758	60343607	60367628	+	293
1160	7	463628	FBXL13	102658263	102929045	-	472475	LOC472475	102929339	102959458	+	294
1161	X	473590	ZNF41	47774492	47815508	-	736352	LOC736352	47815802	47817869	+	294
1162	10	450813	UROS	126752142	126795254	-	738638	BCCIP	126795549	126815196	+	295
1163	10	737413	LOC737413	72915078	72926974	-	737288	LOC737288	72927271	72930512	+	297
1164	19	746673	LOC746673	38740738	38743853	-	743145	LOC743145	38744150	38746385	+	297
1165	5	461902	CARD6	74734652	74753346	-	461903	LOC461903	74753644	74769279	+	298
1166	19	746563	LOC746563	42307210	42311156	-	455984	ZNF208	42311460	42341007	+	304
1167	21	473974	CRYZL1	33337228	33390034	-	473975	ITSN1	33390338	33638104	+	304
1168	2A	459436	LOC459436	99880262	100082437	-	459437	LOC459437	100082741	100093666	+	304
1169	6	462942	REV3L	113202259	113399722	-	741253	LOC741253	113400027	113420638	+	305
1170	15	453411	FBN1	45652417	45890605	-	453412	LOC453412	45890911	45896877	+	306
1171	17	454564	LOC454564	26258894	26272278	-	748559	LOC748559	26272585	26273134	+	307
1172	17	454403	GEMIN4	666400	673278	-	746887	LOC746887	673586	675279	+	308
1173	5	743868	LOC743868	129529723	129649629	-	471620	SLC12A2	129649937	129757539	+	308
1174	1	456995	LOC456995	88311281	88361138	-	469374	HS2ST1	88361447	88560404	+	309
1175	1	467033	LOC467033	133119607	133124517	-	738979	LOC738979	133124826	133129386	+	309
1176	6	472123	LOC472123	132409180	132634470	-	463150	LOC463150	132634779	132717832	+	309
1177	1	747855	LOC747855	203308869	203309219	-	457757	MIA3	203309529	203362679	+	310
1178	13	750262	LOC750262	18373152	18373436	-	750263	LOC750263	18373746	18390266	+	310
1179	1	469552	COPA	139570720	139645735	-	746768	NHLH1	139646046	139651834	+	311
1180	2A	745296	LOC745296	69526369	69595985	-	747566	LOC747566	69596298	69611531	+	313
1181	14	453095	LOC453095	89907722	90072777	-	453096	TDP1	90073098	90164600	+	321
1182	9	473218	LOC473218	35222761	35260945	-	747246	LOC747246	35261267	35263153	+	322
1183	2A	742703	LOC742703	98014415	98014624	-	741199	LOC741199	98014947	98019087	+	323
1184	4	461633	LOC461633	189844869	189894607	-	745860	LOC745860	189894930	189897392	+	323
1185	12	745338	LOC745338	81044086	81045269	-	745373	LOC745373	81045593	81323591	+	324
1186	1	457898	NOL9	6578927	6613856	-	469785	TAS1R1	6614184	6636894	+	328
1187	18	744153	LOC744153	50695019	50695630	-	455430	LOC455430	50695959	50719533	+	329
1188	1	457232	LOC457232	3462238	3464121	-	748193	LOC748193	3464451	3469832	+	330
1189	6	462610	WDR46	33980635	33991671	-	471982	LOC471982	33992001	33992989	+	330
1190	2A	737962	LOC737962	24533238	24550525	-	741549	LOC741549	24550858	24568063	+	333
1191	5	737201	LOC737201	97863560	97864645	-	461960	LNPEP	97864985	97964274	+	340
1192	17	748106	LOC748106	50177323	50262021	-	748116	UTP18	50262362	50301294	+	341
1193	19	456095	IRGQ	49148943	49153211	-	468904	LOC468904	49153554	49157826	+	343
1194	1	457402	LOC457402	135936233	135945225	-	469517	LOC469517	135945569	135953939	+	344
1195	19	456413	HRC	54870800	54876185	-	469096	TRPM4	54876529	54896859	+	344
1196	2B	740221	LOC740221	222485095	222491826	-	460116	IGFBP2	222492170	222540786	+	344
1197	5	471630	AFF4	134491602	134496727	-	471631	UQCRQ	134497071	134499274	+	344
1198	11	451280	LOC451280	62014079	62063758	-	451281	RTN3	62064105	62154108	+	347
1199	3	460407	RNU3IP2	53178094	53186591	-	460409	PARP3	53186938	53193667	+	347
1200	18	468474	LOC468474	4411637	4446175	-	750399	LOC750399	4446524	4448917	+	349
1201	1	469158	LOC469158	228569989	228570942	-	469745	LOC469745	228571292	228611729	+	350
1202	6	472010	MEA1	44023324	44025400	-	462706	LOC462706	44025752	44048504	+	352
1203	15	467668	TP53BP1	40529655	40637936	-	453380	MAP1A	40638293	40659424	+	357
1204	20	737418	LOC737418	18585825	18672670	-	458117	POLR3F	18673027	18690322	+	357
1205	13	467213	LOC467213	18309019	18373386	-	750263	LOC750263	18373746	18390266	+	360
1206	5	461719	SEMA5A	9195255	9708547	-	750991	LOC750991	9708907	9713632	+	360
1207	Un|NW_001245777.1	748451	LOC748451	2361	3774	-	748465	TRIM49	4134	6920	+	360
1208	15	467620	LOC467620	26102906	26117948	-	453251	LOC453251	26118312	26178147	+	364
1209	16	454172	LOC454172	67416978	67420670	-	742463	LOC742463	67421034	67422009	+	364
1210	6	745287	WDR27	172678043	172810803	-	745346	LOC745346	172811168	172820135	+	365
1211	10	743821	LOC743821	42443212	42446751	-	743857	LOC743857	42447117	42447389	+	366
1212	16	454375	LOC454375	57744394	57759442	-	738778	LOC738778	57759809	57861706	+	367
1213	22	745663	P2RXL1	19782225	19785659	-	747874	LOC747874	19786027	19793480	+	368
1214	1	469306	LOC469306	43584287	43597519	-	469307	LOC469307	43597888	43599093	+	369
1215	8	472782	VCPIP1	64896885	64936153	-	464217	SGK3	64936522	65137334	+	369
1216	16	454336	KIAA0430	15893432	15949338	-	453946	LOC453946	15949708	16002390	+	370
1217	2A	738617	LOC738617	25302322	25305983	-	738568	CENPO	25306353	25333281	+	370
1218	14	453194	LOC453194	104402908	104417596	-	453195	LOC453195	104417967	104545253	+	371
1219	X	473834	LOC473834	153583043	153608879	-	465937	LOC465937	153609251	153643446	+	372
1220	21	473990	LOC473990	36800286	36807721	-	747390	TTC3	36808094	36937671	+	373
1221	14	467506	ALDH6A1	73768168	73796889	-	453030	LOC453030	73797263	73915934	+	374
1222	15	453366	LOC453366	39646781	39647960	-	741061	LOC741061	39648334	39670220	+	374
1223	5	461784	LOC461784	36468506	36568379	-	461785	LOC461785	36568753	36569400	+	374
1224	2A	737963	LOC737963	45363740	45407854	-	738212	LOC738212	45408229	45825832	+	375
1225	1	456565	PIK3R3	46850837	46906122	-	737824	LOC737824	46906509	46913253	+	387
1226	12	740605	LOC740605	118175478	118199951	-	452284	LOC452284	118200342	118317121	+	391
1227	11	451702	TRAF6	36783028	36805555	-	740366	LOC740366	36805951	36831019	+	396
1228	17	454980	STRA13	82235966	82240197	-	454981	LRRC45	82240593	82248473	+	396
1229	7	746711	LOC746711	23885311	23890270	-	746731	LOC746731	23890667	23913734	+	397
1230	15	453781	LINS1	98602856	98635553	-	467845	ASB7	98635951	98685213	+	398
1231	15	467661	EXDL1	38187139	38237672	-	467662	LOC467662	38238071	38283436	+	399
1232	2B	738319	LOC738319	237957630	238007499	-	738357	COPS7B	238007901	238037333	+	402
1233	3	460162	LOC460162	10258103	10282123	-	749756	LOC749756	10282525	10283452	+	402
1234	1	457835	ARID4B	215968375	216132789	-	469714	TBCE	216133192	216268819	+	403
1235	17	455115	LOC455115	49085099	49132183	-	468403	SGCA	49132587	49154132	+	404
1236	19	456192	LOC456192	54589655	54609903	-	456193	NUCB1	54610307	54633854	+	404
1237	18	750381	LOC750381	4092340	4153733	-	455507	AFG3L2	4154138	4203989	+	405
1238	7	736877	LOC736877	151267124	151269548	-	472629	LOC472629	151269954	151311936	+	406
1239	21	458518	GART	33252003	33290059	-	473971	LOC473971	33290467	33326618	+	408
1240	12	744253	LOC744253	43786800	43788190	-	451849	SFRS2IP	43788600	43867329	+	410
1241	7	739456	LOC739456	156433763	156467571	-	739510	LOC739510	156467982	156609886	+	411
1242	5|NW_001236357.1	471474	LOC471474	1088	1861	-	750241	LOC750241	2277	4141	+	416
1243	1	737793	LOC737793	53907087	53909548	-	465403	LOC465403	53909966	53911439	+	418
1244	1	469614	LOC469614	166193789	166327411	-	744489	LOC744489	166327835	166328179	+	424
1245	14	452993	LOC452993	68458643	68567145	-	736927	LOC736927	68567570	68569318	+	425
1246	16	741961	LOC741961	67229345	67230587	-	742124	LOC742124	67231016	67234047	+	429
1247	17	736805	FMNL1	12265605	12296295	-	737128	LOC737128	12296733	12298776	+	438
1248	17	750578	LOC750578	6770937	6774230	-	455246	TXNL5	6774672	6778573	+	442
1249	18	737805	LOC737805	76639921	76641913	-	468592	CTDP1	76642356	76716757	+	443
1250	4	461052	LOC461052	1004776	1017314	-	461056	LOC461056	1017759	1048597	+	445
1251	10	737690	EBF3	130956346	131088429	-	743489	LOC743489	131088875	131089186	+	446
1252	15	453377	ZNF690	40482958	40495066	-	453379	LOC453379	40495517	40536339	+	451
1253	19	749903	LOC749903	838055	858782	-	741289	KISS1R	859240	863548	+	458
1254	3	739345	LOC739345	46713280	46724825	-	460317	SACM1L	46725283	46781732	+	458
1255	17	455165	LOC455165	58308012	58354847	-	748275	LOC748275	58355307	58409421	+	460
1256	15	736757	TTC23	97133192	97245873	-	740096	LOC740096	97246334	97382217	+	461
[truncated: 216 more rows]

## Sheet: Dog
SortID	Chromosome	GeneID	GeneSymbol	Start	End	Strand	GeneID	GeneSymbol	Start	End	Strand	Distance
[truncated: 739 more rows]

[truncated: 11 more sheets: Chicken, C.elegans, A.thaliana, Rice, Yeast, S.pombe, E.gossypii, K.lactis, M.grisea, N.crassa, Apis]
