# Supplementary material for: A comparative analysis of divergently-paired genes (DPGs) among Drosophila and vertebrate genomes
Source: BMC Evol Biol. 2009 Mar 11;9:55. doi: 10.1186/1471-2148-9-55 (PMC2670823; doi:10.1186/1471-2148-9-55)
Supplement: Additional file 4 — Table S3. the distribution of DPGs among eukaryotic genomes [file 1471-2148-9-55-S4.xls]

## Sheet: Distribution of DPGs
Distribution of DPGs among eukaryotic genomes
Species	Taxonomy	Genome Size (Mb)	Genes a	Gene Density (per Mb)	Divergent Genes b	Ratio c
H. sapiens	Vertebrate	3038	29200	9.61	2834	0.1
P. troglodytes	Vertebrate	3100	31384	10.12	2909	0.09
M. musculus	Vertebrate	3000	28641	9.55	2268	0.08
R. norvegicus	Vertebrate	2750	28636	10.41	1935	0.07
C. familiaris	Vertebrate	2400	19893	8.29	1473	0.07
G. gallus	Vertebrate	1200	19481	16.23	2165	0.11
A. thaliana	Plant	120	31095	259.13	5574	0.18
O. sativa	Plant	400	29102	72.76	1932	0.07
D. melanogaster	Insect	180	13678	75.99	4323	0.32
D. simulans	Insect	150	10193	67.95	2545	0.25
D. sechellia	Insect	167	10567	63.28	2844	0.27
D. yakuba	Insect	166	11016	66.36	2985	0.27
D. erecta	Insect	153	11990	78.37	3433	0.29
D. ananassae	Insect	231	11413	49.41	3123	0.27
D. pseudoobscura	Insect	131	10780	82.29	2494	0.23
D. mojavensis	Insect	194	10574	54.51	2725	0.26
D. virilis	Insect	206	10641	51.66	2698	0.25
D. grimshwawi	Insect	150	9746	64.97	2472	0.25
A. mellifera	Insect	200	9387	46.94	1564	0.17
C. elegans	Nematode	100	20922	209.22	3742	0.18
S. cerevisiae	Fungi	12	6189	515.75	2685	0.43
S. pombe	Fungi	12.5	5374	429.92	1460	0.27
E. gossypii	Fungi	8.74	5020	574.37	2767	0.55
K. lactis	Fungi	10.69	5504	514.87	2383	0.43
M. grisea	Fungi	40	11109	277.73	2328	0.21
a Total number of annotated genes from the genomes.
b The number of divergent genes determined in our study.
c The ratio is calculated based on dividing the number of DPGs by the total number of genes in a genome.
