# Supplementary material for: A comparative analysis of divergently-paired genes (DPGs) among Drosophila and vertebrate genomes
Source: BMC Evol Biol. 2009 Mar 11;9:55. doi: 10.1186/1471-2148-9-55 (PMC2670823; doi:10.1186/1471-2148-9-55)
Supplement: Additional file 6 — Table S4. the significance of the expression correlation for DPGs in Dmel [file 1471-2148-9-55-S6.xls]

## Sheet: Significance 
SortID	Chromosome	1st Symbol	2nd Symbol	Distance	Abeitman2002	p-value	Status	De Gregorio2001	p-value	Status	Spellman2002	p-value	Status	Significance
1	3R	CG9741	CG11753	-998							0.43127	1.23e-05	SP	SP
2	3R	CG33203	CG33553	-922
3	2L	CG17654	CG31938	-894
4	3R	CG31137	CG6219	-823
5	X	CG10964	CG2151	-820	0.352517	2.42e-06	SP				0.710428	3.11e-15	SP	SP
6	2L	CG10223	CG31699	-786
7	2L	CG31650	CG31919	-739
8	2R	CG10197	CG12856	-675				-0.11044	0.295603		-0.138853	0.0971925
9	X	CG3192	CG4094	-652							0.345679	0.000453424	SP	SP
10	2R	CG12390	CG30033	-643
11	2R	CG5580	CG14502	-631							-0.267764	0.00559232	SN	SN
12	3R	CG2993	CG10928	-618							0.154603	0.0740028
13	X	CG3810	CG3480	-584	-0.0291883	0.356604					0.720294	8.88e-16	SP	SP
14	2R	CG8048	CG4311	-547
15	2L	CG9828	CG5216	-521	-0.331702	1.32e-05	SN				-0.808404	4.96e-22	SN	SN
16	2L	CG5846	CG4658	-520							0.0690562	0.260101
17	3L	CG14176	CG8336	-517							-0.248311	0.00948001	SN	SN
18	2R	CG8830	CG30051	-494
19	X	CG9114	CG6170	-485							-0.327915	0.000853341	SN	SN
20	3R	CG5422	CG5986	-475							0.886997	0	SP	SP
21	2R	CG15706	CG15701	-467				-0.384003	0.026389	SN	-0.0145526	0.446166		SN
22	2R	CG13503	CG5303	-447	0.127811	0.0601678					-0.485562	7.07e-07	SN	SN
23	3L	CG2211	CG9165	-426							-0.151724	0.0778974
24	3L	CG9648	CG9666	-422							0.665514	5.61e-13	SP	SP
25	3L	CG17143	CG16940	-412				0.0741558	0.359415		0.844706	0	SP	SP
26	X	CG32676	CG1799	-399
27	2R	CG10149	CG30476	-384
28	2L	CG9124	CG14040	-363							0.295213	0.00248828	SP	SP
29	X	CG12659	CG12737	-337				-0.0484541	0.407083		0.196201	0.0326829	SP	SP
30	2R	CG11669	CG8690	-332							0.975033	0	SP	SP
31	2L	CG15387	CG7085	-317							0.410868	3.17e-05	SP	SP
32	3L	CG33056	CG10512	-312
33	3R	CG6560	CG6678	-310							0.0738808	0.245702
34	2L	CG9263	CG16853	-308							0.935106	0	SP	SP
35	3L	CG11658	CG7319	-301	0.484664	3.64e-11	SP				0.376367	0.000138953	SP	SP
36	3L	CG12355	CG13455	-301				-0.523905	0.00300679	SN	0.863051	0	SP	SP or SN
37	X	CG6205	CG6179	-301							0.74026	1.11e-16	SP	SP
38	3R	CG2216	CG1469	-297							0.899733	0	SP	SP
39	X	CG14815	CG14803	-273				-0.21765	0.142739		-0.18779	0.0390113	SN	SN
40	2L	CG3069	CG2859	-254							0.471129	1.58e-06	SP	SP
41	3R	CG9611	CG9347	-252	0.518056	9.74e-13	SP				0.707946	4.33e-15	SP	SP
42	3L	CG17233	CG6951	-247							0.709142	3.66e-15	SP	SP
43	2R	CG8171	CG8174	-242							0.827547	0	SP	SP
44	3L	CG12182	CG16985	-239				0.0779985	0.352443		-0.268494	0.0054786	SN	SN
45	2L	CG5442	CG6382	-233							0.785529	0	SP	SP
46	3R	CG5429	CG5991	-224							-0.306624	0.00173596	SN	SN
47	X	CG18358	CG32572	-224
48	3L	CG12099	CG7864	-219							0.0292146	0.392899
49	3R	CG6136	CG5073	-217							0.112893	0.146092
50	3L	CG6513	CG6650	-211							0.238888	0.0120807	SP	SP
51	2R	CG14764	CG2906	-210							-0.0931488	0.192634
52	X	CG3201	CG32763	-208
53	X	CG3706	CG32815	-205
54	3L	CG1960	CG5690	-203	0.183686	0.00983894	SP				0.850712	0	SP	SP
55	3R	CG11337	CG17998	-203				-0.190915	0.175092		0.639003	8e-12	SP	SP
56	X	CG8590	CG9900	-198							0.832556	0	SP	SP
57	3R	CG7208	CG7940	-196	-0.44205	2.43e-09	SN				-0.532556	3.9e-08	SN	SN
58	3L	CG2277	CG2469	-193							0.52191	7.81e-08	SP	SP
59	2L	CG15819	CG6441	-191							-0.2329	0.0140311	SN	SN
60	X	CG17592	CG15912	-184				0.104441	0.305814		-0.166018	0.0599874
61	2R	CG17985	CG30491	-183
62	3L	CG18214	CG9205	-178							0.240728	0.0115297	SP	SP
63	3R	CG7183	CG7988	-173							0.589673	6.01e-10	SP	SP
64	X	CG12743	CG32714	-171
65	2R	CG14479	CG18431	-169				0.0289181	0.444239		0.300513	0.00210877	SP	SP
66	2R	CG14479	CG4844	-169							0.400296	5.08e-05	SP	SP
67	2L	CG15639	CG16825	-167				-0.110441	0.295601		0.199491	0.030446	SP	SP
68	2R	CG33228	CG3691	-164
69	3R	CG2781	CG31466	-156
70	2L	CG11604	CG11555	-141				0.0151689	0.470686		0.874949	0	SP	SP
71	3R	CG10230	CG10367	-138				-0.194619	0.170367		-0.0727122	0.24915
72	2R	CG8322	CG8370	-137	-0.2118	0.00349661	SN				-0.355816	0.000310783	SN	SN
73	2R	CG12055	CG1925	-128							-0.46255	2.51e-06	SN	SN
74	3R	CG9588	CG9374	-128							-0.0100116	0.462906
75	2R	CG15863	CG12130	-126				0.238339	0.120495		0.273195	0.00479383	SP	SP
76	3L	CG15811	CG1167	-123							0.632283	1.51e-11	SP	SP
77	2R	CG30388	CG9406	-119
78	3R	CG7281	CG3731	-115	0.340341	4.99e-06	SP				-0.873195	3.4e-29	SN	SP or SN
79	X	CG1518	CG32513	-109
80	2R	CG30394	CG9696	-107
81	3L	CG7197	CG13671	-106	0.127475	0.0552294					0.659911	1.01e-12	SP	SP
82	2R	CG12928	CG1827	-105							-0.178205	0.0473783	SN	SN
83	2L	CG31794	CG13085	-102
84	3R	CG9378	CG8165	-98							0.427885	1.44e-05	SP	SP
85	3R	CG6015	CG6375	-96	0.917786	0	SP				0.948015	0	SP	SP
86	3R	CG7672	CG14310	-77							-0.0701599	0.25677
87	3R	CG9378	CG8176	-71							0.466653	2.02e-06	SP	SP
88	X	CG17068	CG17060	-65				0.287743	0.0770209		0.767919	0	SP	SP
89	2R	CG4643	CG4654	-62	0.14774	0.031553	SP				0.873673	0	SP	SP
90	3R	CG6946	CG14724	-61							-0.612963	8.58e-11	SN	SN
91	2R	CG10102	CG13941	-57				-0.0297289	0.442685		0.0841346	0.216551
92	3R	CG3983	CG5184	-56	-0.00172442	0.491934					0.920732	0	SP	SP
93	3L	CG10671	CG4633	-43	0.274785	0.000228049	SP				0.628138	2.21e-11	SP	SP
94	X	CG32505	CG1676	-38
95	2R	CG6033	CG17064	-36	0.097325	0.110414					0.763679	0	SP	SP
96	3R	CG2943	CG2670	-33	-0.249252	0.000715085	SN				0.678183	1.43e-13	SP	SP or SN
97	3R	CG14841	CG14839	-31				-0.255274	0.104086		0.385042	9.73e-05	SP	SP
98	2L	CG3664	CG4272	-27							-0.392514	7.1e-05	SN	SN
99	3R	CG33107	CG6937	-26
100	2R	CG11141	CG11127	-24				-0.388744	0.0248402	SN	-0.0335823	0.377359		SN
101	3L	CG32276	CG17569	-22
102	3L	CG6754	CG18176	-21	0.482993	4.95e-11	SP				0.680073	1.16e-13	SP	SP
103	3R	CG11518	CG1569	-18							0.718931	1.11e-15	SP	SP
104	X	CG15335	CG2120	-18							0.232489	0.0141742	SP	SP
105	3L	CG14950	CG33233	-17
106	2L	CG6249	CG4738	-13							0.911234	0	SP	SP
107	2L	CG31800	CG17492	-12
108	2R	CG8766	CG12373	-11							-0.516875	1.08e-07	SN	SN
109	3R	CG4217	CG5412	-11	0.473994	1.39e-10	SP				0.772463	0	SP	SP
110	2L	CG13130	CG4722	-10	0.303833	4.46e-05	SP				-0.126858	0.118078		SP
111	3R	CG5794	CG6677	-8							0.620512	4.41e-11	SP	SP
112	3R	CG6496	CG14237	-5							0.253225	0.00832587	SP	SP
113	3L	CG10622	CG4852	-4	0.346487	3.36e-06	SP				0.722677	6.66e-16	SP	SP
114	3L	CG13072	CG5057	-3							0.791244	0	SP	SP
115	3L	CG14104	CG8548	2							0.406332	3.89e-05	SP	SP
116	3R	CG14304	CG14305	3				-0.0976609	0.317528		0.0886436	0.204383
117	2L	CG17259	CG17260	8	-0.0108412	0.446058		0.391798	0.0238808	SP	-0.153973	0.0748411		SP
118	2L	CG17949	CG31618	9
119	2L	CG33906	CG33808	9
120	2L	CG33902	CG33814	9
121	2L	CG33900	CG33817	9
122	2L	CG33898	CG33820	9
123	2L	CG33896	CG33823	9
124	2L	CG33894	CG33826	9
125	2L	CG33892	CG33829	9
126	2L	CG33890	CG33832	9
127	2L	CG33888	CG33835	9
128	2L	CG33886	CG33838	9
129	2L	CG33884	CG33841	9
130	2L	CG33882	CG33844	9
131	2L	CG33880	CG33847	9
132	2L	CG33878	CG33850	9
133	2L	CG33876	CG33853	9
134	2L	CG33874	CG33856	9
135	2L	CG33872	CG33859	9
136	2L	CG33870	CG33862	9
137	2L	CG33868	CG33865	9
138	2R	CG16935	CG13344	10				-0.35176	0.0390151	SN	-0.597594	3.15e-10	SN	SN
139	3R	CG14854	CG14850	11				-0.139007	0.249127		-0.0424206	0.346526
140	3R	CG2210	CG1910	11							-0.436928	9.31e-06	SN	SN
141	X	CG8675	CG12996	11							-0.190266	0.0370538	SN	SN
142	3R	CG31064	CG5923	12
143	X	CG1696	CG1486	12							0.675084	2.01e-13	SP	SP
144	2L	CG9243	CG9244	12							0.533067	3.77e-08	SP	SP
145	2R	CG1360	CG2092	13							0.744155	0	SP	SP
146	X	CG14232	CG14230	15				0.106536	0.302233		0.672868	2.55e-13	SP	SP
147	3L	CG10539	CG5537	16							0.139765	0.0957215
148	2L	CG3709	CG11455	16							0.00255848	0.490508
149	2R	CG3572	CG17002	19							0.87117	0	SP	SP
150	3R	CG12876	CG12878	19	0.164997	0.0182359	SP	0.285142	0.0789823		-0.228946	0.0154602	SN	SP or SN
151	3L	CG12289	CG7551	20							0.649755	2.81e-12	SP	SP
152	X	CG7246	CG7041	21							0.686245	5.76e-14	SP	SP
153	2R	CG8764	CG8657	23							0.214849	0.0215932	SP	SP
154	3L	CG6502	CG8009	23							0.84812	0	SP	SP
155	3R	CG6054	CG6174	24							0.279189	0.00403012	SP	SP
156	3R	CG2051	CG1100	25	0.247432	0.000776891	SP				0.831645	0	SP	SP
157	X	CG3016	CG16721	25							-0.196931	0.032176	SN	SN
158	2L	CG33909	CG33803	26
159	2L	CG31611	CG31613	26
160	2L	CG33907	CG33806	26
161	2L	CG33905	CG33809	26
162	2L	CG33903	CG33812	26
163	2L	CG33901	CG33815	26
164	2L	CG33899	CG33818	26
165	2L	CG33897	CG33821	26
166	2L	CG33895	CG33824	26
167	2L	CG33893	CG33827	26
168	2L	CG33891	CG33830	26
169	2L	CG33889	CG33833	26
170	2L	CG33887	CG33836	26
171	2L	CG33885	CG33839	26
172	2L	CG33883	CG33842	26
173	2L	CG33881	CG33845	26
174	2L	CG33879	CG33848	26
175	2L	CG33877	CG33851	26
176	2L	CG33875	CG33854	26
177	2L	CG33873	CG33857	26
178	2L	CG33871	CG33860	26
179	2L	CG33869	CG33863	26
180	2R	CG4585	CG5569	27							0.344261	0.000477548	SP	SP
181	3L	CG9231	CG9330	27							-0.169807	0.0558175
182	3R	CG4424	CG4854	30							0.800392	0	SP	SP
183	3R	CG18669	CG33341	30
184	X	CG13363	CG16983	30				-0.157311	0.221398		0.575182	1.87e-09	SP	SP
185	2R	CG13746	CG8261	31							0.650573	2.59e-12	SP	SP
186	3R	CG10669	CG11902	31				-0.229787	0.129394		0.260699	0.00680318	SP	SP
187	3R	CG4730	CG5039	31							0.64599	4.07e-12	SP	SP
188	2L	CG2488	CG2608	35							0.714485	1.89e-15	SP	SP
189	2R	CG8247	CG8243	37	0.36442	1.08e-06	SP				0.838677	0	SP	SP
190	2R	CG8233	CG8241	37	0.584116	3.33e-16	SP				0.88509	0	SP	SP
191	3R	CG12213	CG18347	38	-0.233469	0.00143839	SN	0.399641	0.0215501	SP	0.360692	0.00025799	SP	SP or SN
192	3R	CG4287	CG5516	39							-0.0742635	0.244578
193	X	CG9917	CG32579	39
194	2R	CG8729	CG8730	40							0.812405	0	SP	SP
195	2R	CG8262	CG13751	40							-0.326193	0.000905498	SN	SN
196	3R	CG7904	CG3379	40							0.812552	0	SP	SP
197	3R	CG5475	CG6178	40							0.812004	0	SP	SP
198	2R	CG8584	CG12376	41							0.887162	0	SP	SP
199	3R	CG6046	CG6072	41							-0.557854	6.76e-09	SN	SN
200	3R	CG4204	CG5417	41	0.169652	0.0159889	SP				0.604557	1.76e-10	SP	SP
201	3L	CG33054	CG10512	42
202	X	CG14222	CG14211	42	0.6615	0	SP	0.390296	0.0243488	SP	0.784145	0	SP	SP
203	3R	CG2097	CG1098	46							0.610339	1.08e-10	SP	SP
204	3R	CG7175	CG7993	46							0.862508	0	SP	SP
205	3R	CG6130	CG31302	47
206	3L	CG10948	CG11009	48				0.161861	0.214773		-0.543692	1.84e-08	SN	SN
207	3R	CG6202	CG31301	48
208	3R	CG10225	CG10370	48				0.575754	0.00104286	SP	0.605494	1.63e-10	SP	SP
209	2R	CG8055	CG30342	49
210	2R	CG5179	CG4207	49							0.893392	0	SP	SP
211	2L	CG14013	CG14017	49				0.325648	0.0522496		0.905661	0	SP	SP
212	2R	CG1577	CG12107	50							0.710925	3e-15	SP	SP
213	3R	CG6177	CG5063	50							0.731448	2.22e-16	SP	SP
214	3R	CG9804	CG14650	51	0.116483	0.0705774					0.836848	0	SP	SP
215	2L	CG17660	CG17642	51				-0.0414562	0.42032		0.596982	3.32e-10	SP	SP
216	2L	CG3241	CG8844	51							-0.540285	2.32e-08	SN	SN
217	3L	CG11593	CG1135	52							0.819702	0	SP	SP
218	3R	CG12785	CG6963	52	0.188475	0.00832515	SP				0.853082	0	SP	SP
219	3R	CG1442	CG1951	52							-0.698334	1.4e-14	SN	SN
220	X	CG9915	CG33251	52
221	2R	CG11761	CG17765	53				0.155594	0.223927		0.783339	0	SP	SP
222	2R	CG8946	CG6984	53	0.0660346	0.203372					0.456519	3.45e-06	SP	SP
223	2R	CG33133	CG9346	53
224	3L	CG14102	CG8533	53							0.499254	3.18e-07	SP	SP
225	3R	CG11722	CG3910	53							-0.484099	7.68e-07	SN	SN
226	2L	CG18780	CG7562	53
227	2L	CG5780	CG6167	54							-0.634473	1.23e-11	SN	SN
228	2L	CG16889	CG16865	54				0.121866	0.276572		0.394504	6.53e-05	SP	SP
229	2R	CG8203	CG30466	55
230	3R	CG6584	CG4591	55							-0.366751	0.000203859	SN	SN
231	2L	CG15437	CG15433	55	0.135553	0.0578027		0.579142	0.000967246	SP	0.902757	0	SP	SP
232	2L	CG9426	CG5705	55							0.00120673	0.495523
233	3R	CG4771	CG6990	56							0.680391	1.12e-13	SP	SP
234	3R	CG5463	CG6147	56							0.551248	1.08e-08	SP	SP
235	3R	CG14262	CG14260	57				-0.34401	0.0426421	SN	0.502874	2.56e-07	SP	SP or SN
236	2R	CG8994	CG30152	58
237	2L	CG4291	CG3943	58							-0.511441	1.51e-07	SN	SN
238	2L	CG9131	CG12393	58	-0.14352	0.0483912	SN				-0.644794	4.58e-12	SN	SN
239	2R	CG8315	CG8320	59							0.360873	0.000256197	SP	SP
240	2R	CG7773	CG3730	59	-0.000218488	0.498906					0.426667	1.53e-05	SP	SP
241	3L	CG6418	CG14149	59							0.607808	1.34e-10	SP	SP
242	3R	CG9603	CG7435	59							-0.287554	0.00314383	SN	SN
243	3L	CG32075	CG7869	60
244	3R	CG6056	CG5919	60							0.301585	0.00203861	SP	SP
245	3R	CG18729	CG1542	60
246	2L	CG9319	CG9320	60							0.0834706	0.218377
247	2R	CG12938	CG12324	61				0.34466	0.0423285	SP	0.725101	4.44e-16	SP	SP
248	3R	CG6476	CG4299	61							0.899303	0	SP	SP
249	X	CG10742	CG9904	62							-0.323529	0.000991907	SN	SN
250	2R	CG8293	CG8297	63							0.137373	0.0996155
251	3L	CG5433	CG10984	63							-0.496073	3.84e-07	SN	SN
252	3R	CG2747	CG10903	63							0.229537	0.0152393	SP	SP
253	3R	CG6764	CG5276	63							-0.330027	0.000793076	SN	SN
254	3R	CG6455	CG13410	63							-0.308264	0.00164652	SN	SN
255	3R	CG1227	CG10050	64							0.518739	9.56e-08	SP	SP
256	3R	CG1458	CG14514	64							-0.523549	7.03e-08	SN	SN
257	2R	CG5497	CG5323	65							0.874064	0	SP	SP
258	3R	CG4572	CG4686	65							0.411079	3.14e-05	SP	SP
259	2L	CG13400	CG13399	65				0.407363	0.0194352	SP	0.92356	0	SP	SP
260	2L	CG13400	CG10890	65				0.108166	0.299458		0.418785	2.21e-05	SP	SP
261	2L	CG5838	CG4651	65							0.435869	9.8e-06	SP	SP
262	2R	CG3499	CG13533	66							0.210258	0.0239817	SP	SP
263	3R	CG33520	CG31241	66
264	X	CG3228	CG3218	66							0.594342	4.12e-10	SP	SP
265	X	CG1839	CG1434	66							0.671836	2.86e-13	SP	SP
266	3R	CG4449	CG6755	67	0.163749	0.0195827	SP				0.844361	0	SP	SP
267	X	CG12773	CG11417	67				0.240445	0.118367		0.350755	0.000375869	SP	SP
268	2L	CG5126	CG4947	67	0.507614	3.15e-12	SP				0.692205	2.9e-14	SP	SP
269	2L	CG7516	CG4212	67							-0.367681	0.000196549	SN	SN
270	2R	CG30161	CG3683	68
271	2L	CG3605	CG17219	68							0.862236	0	SP	SP
272	2L	CG8885	CG3756	68							0.614815	7.3e-11	SP	SP
273	2R	CG12240	CG13570	69				-0.133314	0.25809		-0.719616	9.7e-16	SN	SN
274	3L	CG5235	CG5284	69							0.678412	1.39e-13	SP	SP
275	3L	CG3618	CG3263	69							0.338398	0.000590212	SP	SP
276	X	CG3114	CG3777	69							0.375733	0.000142561	SP	SP
277	X	CG8316	CG5703	69							0.630437	1.79e-11	SP	SP
278	2L	CG13098	CG13090	69				0.100106	0.313284		0.873318	0	SP	SP
279	3L	CG12975	CG10504	70				0.188847	0.177762		0.362274	0.000242715	SP	SP
280	3R	CG13603	CG5902	71	-0.176962	0.0125922	SN				0.163931	0.0623844		SN
281	2L	CG3057	CG2862	71							0.329146	0.000817709	SP	SP
282	3R	CG17358	CG14716	73				-0.0641759	0.377725		-0.142369	0.0916088
283	2R	CG8235	CG8232	74	0.324593	1.33e-05	SP				0.810981	0	SP	SP
284	X	CG14814	CG14802	74				0.0869197	0.336436		0.758903	0	SP	SP
285	2R	CG17266	CG9422	75							0.812831	0	SP	SP
286	2R	CG5738	CG10914	75							0.725914	4.44e-16	SP	SP
287	X	CG17438	CG15910	75				0.0133189	0.474256		-0.517104	1.06e-07	SN	SN
288	2L	CG33123	CG17593	75
289	2L	CG17597	CG17320	75				0.215941	0.144686		0.716903	1.33e-15	SP	SP
290	3R	CG11882	CG1721	76							-0.67956	1.23e-13	SN	SN
291	X	CG12141	CG3003	76							-0.474048	1.35e-06	SN	SN
292	2L	CG5352	CG5183	76							0.447926	5.37e-06	SP	SP
293	2R	CG16912	CG3589	77							0.487139	6.46e-07	SP	SP
294	3L	CG3431	CG3654	77							0.423889	1.74e-05	SP	SP
295	2R	CG30096	CG4282	78
296	2R	CG4091	CG11295	78							0.450721	4.66e-06	SP	SP
297	2R	CG3803	CG2980	78							0.661359	8.65e-13	SP	SP
298	3L	CG2021	CG13922	78							0.797526	0	SP	SP
299	2R	CG1553	CG1891	79	0.00345572	0.482704					0.231653	0.0144694	SP	SP
300	3R	CG9805	CG1074	79							0.940088	0	SP	SP
301	3R	CG6920	CG14722	79							0.764912	0	SP	SP
302	3R	CG6815	CG6814	80	0.112315	0.0780209					0.0690586	0.260094
303	2L	CG6712	CG10692	80							0.628845	2.07e-11	SP	SP
304	2R	CG11508	CG2163	81							0.787732	0	SP	SP
305	3R	CG6567	CG4511	81							0.556723	7.34e-09	SP	SP
306	3R	CG6790	CG5342	81							0.856897	0	SP	SP
307	3R	CG4813	CG17618	81							-0.106424	0.160445
308	2R	CG8187	CG8186	82	-0.0135506	0.432691					0.303295	0.00193103	SP	SP
309	3R	CG18005	CG11994	82				0.183603	0.184641		0.88347	0	SP	SP
310	X	CG11710	CG1692	82							0.369519	0.00018279	SP	SP
311	2R	CG8414	CG8416	83	0.460033	6.75e-10	SP				0.584361	9.16e-10	SP	SP
312	2R	CG11419	CG4866	83							0.849442	0	SP	SP
313	3L	CG7971	CG7974	83	-0.0336597	0.34387					0.721917	6.66e-16	SP	SP
314	3R	CG1487	CG2050	83	0.288728	0.000117024	SP				0.843002	0	SP	SP
315	2R	CG6477	CG4924	84							0.770509	0	SP	SP
316	3L	CG11799	CG7636	84							0.211477	0.0233272	SP	SP
317	3R	CG9735	CG8454	84							0.756349	0	SP	SP
318	2L	CG5861	CG4214	84							-0.221038	0.0186888	SN	SN
319	2R	CG9752	CG30387	86
320	2R	CG12252	CG3511	86							0.874832	0	SP	SP
321	3L	CG5219	CG5872	86							0.639945	7.31e-12	SP	SP
322	2L	CG5525	CG6153	86							0.0694204	0.259
323	3L	CG7967	CG7970	87							-0.14332	0.0901406
324	3R	CG13849	CG13852	87				0.268319	0.0925307		0.831725	0	SP	SP
325	X	CG11436	CG3527	87							0.799603	0	SP	SP
326	2L	CG17223	CG3542	87	-0.00764475	0.463013					0.641106	6.54e-12	SP	SP
327	2R	CG9000	CG6796	88							0.688774	4.31e-14	SP	SP
328	3R	CG31412	CG31415	88
329	3R	CG6015	CG12297	88							0.29249	0.00270592	SP	SP
330	3R	CG4553	CG5121	88							0.728582	3.33e-16	SP	SP
331	2L	CG4280	CG4164	88							0.0174086	0.435683
332	2R	CG8445	CG8446	89							-0.838148	6.34e-25	SN	SN
333	2R	CG4050	CG9401	89							0.957243	0	SP	SP
334	3R	CG7610	CG1973	90							-0.397705	5.68e-05	SN	SN
335	2R	CG12342	CG12323	91				-0.583358	0.000879739	SN	0.235925	0.0130148	SP	SP or SN
336	2R	CG11184	CG17658	91				-0.314217	0.0589913		-0.29595	0.00243215	SN	SN
337	3R	CG7948	CG15526	91							-0.354583	0.000325611	SN	SN
338	X	CG13956	CG3422	92							0.265828	0.00590386	SP	SP
339	2R	CG1381	CG17870	93	-0.136975	0.0420682	SN				-0.119381	0.132574		SN
340	3R	CG14512	CG14516	93				-0.518673	0.00331607	SN	0.457387	3.3e-06	SP	SP or SN
341	2R	CG2292	CG12921	94							-0.13035	0.1117
342	3L	CG8103	CG7757	94							0.933137	0	SP	SP
343	3R	CG13604	CG5915	94	0.00626729	0.468853					0.190219	0.0370907	SP	SP
344	3L	CG6905	CG1233	95	0.24559	0.000934543	SP				0.673975	2.26e-13	SP	SP
345	3R	CG13626	CG6668	95	0.189546	0.00835647	SP				-0.0764252	0.238281		SP
346	X	CG14235	CG33932	95
347	X	CG14235	CG33951	95
348	X	CG14235	CG33952	95
349	X	CG14235	CG33931	95
350	X	CG18809	CG33932	95
351	X	CG18809	CG33951	95
352	X	CG18809	CG33952	95
353	X	CG18809	CG33931	95
354	2L	CG6258	CG4751	96	0.142359	0.0362665	SP				0.923706	0	SP	SP
355	2R	CG3403	CG3269	97	0.280154	0.000166588	SP				0.580005	1.29e-09	SP	SP
356	X	CG3810	CG17766	97	0.0818809	0.150898					0.292288	0.00272267	SP	SP
357	2R	CG4646	CG17059	99							0.693843	2.39e-14	SP	SP
358	3R	CG1307	CG2358	100	0.100098	0.106136					0.536454	3e-08	SP	SP
359	3R	CG2261	CG11563	100							0.939318	0	SP	SP
360	2R	CG30415	CG10315	101
361	3L	CG12974	CG7752	101							-0.644794	4.58e-12	SN	SN
362	3R	CG2023	CG10981	101							0.433873	1.08e-05	SP	SP
363	3R	CG6007	CG6009	101							0.497135	3.6e-07	SP	SP
364	3R	CG14283	CG6030	101							-0.522595	7.47e-08	SN	SN
365	2L	CG4079	CG4008	101							0.667176	4.7e-13	SP	SP
366	2R	CG1708	CG11107	102							0.760352	0	SP	SP
367	2R	CG6446	CG4966	102	-0.0425898	0.295828					0.411739	3.05e-05	SP	SP
368	2L	CG11617	CG11490	102				0.0739396	0.359809		-0.294121	0.00257359	SN	SN
369	2L	CG3059	CG8817	102	-0.201844	0.00524066	SN				-0.524062	6.8e-08	SN	SN
370	2R	CG8078	CG8777	103							0.681202	1.02e-13	SP	SP
371	2L	CG12314	CG16969	103				0.109475	0.297236		0.867281	0	SP	SP
372	3R	CG7911	CG7917	104							0.976009	0	SP	SP
373	3R	CG5987	CG5930	105							-0.798348	3.65e-21	SN	SN
374	3R	CG9356	CG8135	106	0.113327	0.0936585					0.655742	1.54e-12	SP	SP
375	X	CG15645	CG7872	106							0.640897	6.67e-12	SP	SP
376	2L	CG14036	CG5825	106							-0.131073	0.11041
377	3L	CG1977	CG12019	107							0.848032	0	SP	SP
378	3R	CG6066	CG5880	107	0.419007	2.36e-08	SP				0.350998	0.000372477	SP	SP
379	X	CG3455	CG15896	107							-0.183955	0.042205	SN	SN
380	2L	CG10462	CG10447	107				-0.361101	0.034961	SN	0.377747	0.000131389	SP	SP or SN
381	3L	CG32315	CG12019	108
382	3L	CG15012	CG1319	108							-0.272785	0.00485038	SN	SN
383	3L	CG8631	CG14825	108							-0.170175	0.0554254
384	3R	CG9448	CG8374	108	-0.259713	0.000473299	SN				-0.731619	1.93e-16	SN	SN
385	3R	CG1420	CG1954	108	-0.0991566	0.114462					-0.683333	8.03e-14	SN	SN
386	2L	CG13392	CG17295	108				-0.524011	0.00300076	SN	0.611856	9.45e-11	SP	SP or SN
387	2L	CG10922	CG10043	108	-0.140487	0.0377418	SN	0.00286604	0.494457		-0.13655	0.100981		SN
388	3R	CG5728	CG6413	109							0.936024	0	SP	SP
389	2L	CG5041	CG4764	110							0.783128	0	SP	SP
390	2L	CG9100	CG11266	110							-0.117324	0.136764
391	3L	CG32343	CG1228	112
392	3L	CG14103	CG15881	112				0.318559	0.0563592		0.5301	4.59e-08	SP	SP
393	3L	CG5231	CG18803	112
394	X	CG3075	CG4542	112	0.103962	0.0953918					0.231136	0.0146545	SP	SP
395	2R	CG9865	CG10318	113							0.258629	0.00719858	SP	SP
396	2R	CG3500	CG9875	114							-0.585792	8.18e-10	SN	SN
397	3L	CG10748	CG10749	115				0.378957	0.0281194	SP	0.868879	0	SP	SP
398	2R	CG6546	CG18468	116							0.835247	0	SP	SP
399	2R	CG10496	CG15669	116				-0.193152	0.172229		-0.747585	1.95e-17	SN	SN
400	X	CG10347	CG1886	116	0.0427656	0.296241					-0.2645	0.0061261	SN	SN
401	2R	CG8711	CG18316	117							0.111053	0.150084
402	2R	CG3907	CG11388	117	-0.0141225	0.450844					0.500432	2.96e-07	SP	SP
403	2L	CG8978	CG7833	117							-0.0932068	0.192485
404	3R	CG5289	CG13599	118							0.870878	0	SP	SP
405	2L	CG10756	CG10722	118				-0.119032	0.28124		0.886067	0	SP	SP
406	X	CG7914	CG14194	119							0.117971	0.135436
407	X	CG12233	CG33525	119
408	3L	CG8807	CG9372	120							0.498061	3.41e-07	SP	SP
409	X	CG1597	CG11756	120							-0.56184	5.06e-09	SN	SN
410	2R	CG8998	CG8238	121							-0.727402	3.43e-16	SN	SN
411	3R	CG11881	CG1709	121							0.757191	0	SP	SP
412	3R	CG7831	CG31037	121
413	X	CG14817	CG14805	121				-0.122691	0.275221		0.443759	6.63e-06	SP	SP
414	X	CG10353	CG1844	121							0.58142	1.15e-09	SP	SP
415	X	CG15814	CG6506	121	0.224274	0.00211772	SP				0.634016	1.28e-11	SP	SP
416	X	CG7846	CG6769	121							0.753601	0	SP	SP
417	2L	CG7400	CG6098	121	-0.548635	2.46e-14	SN				-0.653812	1.87e-12	SN	SN
418	2R	CG1868	CG1818	122	0.0687546	0.193073					0.364159	0.000225596	SP	SP
419	2R	CG8089	CG7544	122							0.12305	0.125316
420	3L	CG1898	CG12025	122							0.522565	7.49e-08	SP	SP
421	2L	CG7456	CG6144	122	0.480685	7.15e-11	SP				0.366151	0.000208715	SP	SP
422	3L	CG11660	CG7339	123							0.837792	0	SP	SP
423	3R	CG17227	CG4940	123
424	2R	CG9325	CG7563	124	-0.0542732	0.247737					-0.151708	0.0779194
425	3R	CG6386	CG5499	124							0.941823	0	SP	SP
426	X	CG2685	CG2694	124	-0.14804	0.0304572	SN				0.521921	7.81e-08	SP	SP or SN
427	2R	CG9067	CG13221	125							0.446892	5.66e-06	SP	SP
428	3L	CG7507	CG7479	125							-0.805329	9.25e-22	SN	SN
429	3L	CG7194	CG7066	125							-0.177972	0.0475985	SN	SN
430	3R	CG6005	CG14286	125							0.635946	1.07e-11	SP	SP
431	X	CG3187	CG4119	125	-0.565091	3.51e-15	SN				-0.85616	5.6e-27	SN	SN
432	2R	CG8726	CG8725	126	-0.0331869	0.370903					0.0370606	0.365121
433	3R	CG3313	CG3169	127							0.817711	0	SP	SP
434	X	CG9012	CG32582	127
435	2R	CG14482	CG4921	128							-0.27631	0.00438246	SN	SN
436	3L	CG5994	CG6253	128							-0.140478	0.0945828
437	X	CG4303	CG12096	128	0.473754	1.09e-10	SP				0.775771	0	SP	SP
438	2L	CG18145	CG4897	129							0.182122	0.0438033	SP	SP
439	2R	CG12892	CG11777	130				0.472027	0.00745266	SP	0.910574	0	SP	SP
440	3R	CG5478	CG5268	130							0.473443	1.39e-06	SP	SP
441	2R	CG33151	CG33150	131
442	3R	CG1024	CG10281	131	0.644121	0	SP				0.455799	3.59e-06	SP	SP
443	3L	CG6711	CG8107	132							0.193528	0.034597	SP	SP
444	2L	CG3883	CG3639	132							0.144243	0.0887313
445	2L	CG15484	CG6180	132							-0.663691	6.79e-13	SN	SN
446	2L	CG13396	CG13387	133				0.307358	0.0633316		0.817448	0	SP	SP
447	2L	CG31713	CG4619	133
448	X	CG32686	CG2898	134
449	2L	CG10302	CG10174	135				0.0469144	0.409987		-0.671543	2.95e-13	SN	SN
450	3R	CG14549	CG14543	136				0.292455	0.0735555		0.584465	9.09e-10	SP	SP
451	3R	CG6226	CG4931	137	0.243466	0.000928722	SP				0.899478	0	SP	SP
452	3R	CG31156	CG31159	137
453	3L	CG9668	CG9951	138	-0.0771143	0.166987					-0.706779	5e-15	SN	SN
454	3L	CG32210	CG9300	138
455	3R	CG11694	CG11698	138				0.233424	0.125559		0.633003	1.41e-11	SP	SP
456	X	CG9938	CG11177	138							0.911762	0	SP	SP
457	2L	CG13775	CG3430	138							0.673397	2.41e-13	SP	SP
458	2R	CG9841	CG9707	139							-0.436697	9.41e-06	SN	SN
459	3R	CG31121	CG11069	139
460	2R	CG8828	CG8550	140							-0.740753	5.31e-17	SN	SN
461	X	CG18166	CG3176	140
462	X	CG9022	CG15367	140							0.303198	0.00193702	SP	SP
463	3L	CG10576	CG5495	141							0.650871	2.51e-12	SP	SP
464	X	CG3323	CG15785	141							-0.134175	0.104997
465	X	CG3126	CG4532	141							0.409892	3.32e-05	SP	SP
466	2R	CG8338	CG8367	142							0.842861	0	SP	SP
467	3L	CG12076	CG12010	142				0.293015	0.0731514		0.812769	0	SP	SP
468	3L	CG6685	CG8091	142							0.49986	3.06e-07	SP	SP
469	3L	CG4925	CG4933	142							0.714131	2e-15	SP	SP
470	3R	CG10198	CG10379	142				-0.149494	0.233034		0.84492	0	SP	SP
471	2R	CG8950	CG6967	143	0.621886	0	SP				0.148498	0.0824407		SP
472	2R	CG4612	CG30169	143
473	X	CG2701	CG2706	143							-0.301218	0.00206244	SN	SN
474	2L	CG10949	CG10954	143	-0.359239	1.44e-06	SN	0.00746884	0.485557		0.7789	0	SP	SP or SN
475	X	CG3806	CG3573	144							0.644869	4.54e-12	SP	SP
476	2L	CG31782	CG31812	144
477	2R	CG4692	CG3548	145	-0.200323	0.00541875	SN				-0.184169	0.042021	SN	SN
478	3L	CG10510	CG10508	145				0.42737	0.014715	SP	0.801175	0	SP	SP
479	3R	CG31344	CG4236	145
480	2R	CG33479	CG30338	146
481	3L	CG1893	CG32484	146
482	3R	CG14671	CG12746	146				0.017848	0.465519		-0.649142	2.99e-12	SN	SN
483	3L	CG10711	CG10743	147	0.22	0.00259241	SP	0.449593	0.0106019	SP	0.763979	0	SP	SP
484	X	CG6358	CG4934	147							0.0837792	0.217527
485	X	CG15930	CG4202	147							-0.215134	0.0214515	SN	SN
486	2L	CG13120	CG4017	147							0.213275	0.0223886	SP	SP
487	2R	CG5733	CG5134	148							0.595783	3.66e-10	SP	SP
488	3R	CG7903	CG15524	148							0.647079	3.66e-12	SP	SP
489	3L	CG10674	CG4611	149							0.430756	1.26e-05	SP	SP
490	3L	CG8385	CG11109	149							0.755322	0	SP	SP
491	3R	CG7601	CG7598	150							0.00961103	0.464386
492	2R	CG3189	CG15845	151							0.813446	0	SP	SP
493	2R	CG12346	CG12942	151				0.263042	0.0970925		0.518784	9.54e-08	SP	SP
494	3R	CG31224	CG7697	151
495	3L	CG8044	CG8209	152							0.603029	2.01e-10	SP	SP
496	X	CG9947	CG4420	153							0.0114018	0.457773
497	3L	CG13892	CG17090	154				-0.0984032	0.316237		0.350543	0.000378846	SP	SP
498	4	CG11076	CG11154	154				-0.190992	0.174992		0.225445	0.0168263	SP	SP
499	X	CG11638	CG3021	154							0.303298	0.00193086	SP	SP
500	X	CG32814	CG3021	154
501	2L	CG3862	CG3727	154	0.712676	0	SP				0.471489	1.55e-06	SP	SP
502	2L	CG5105	CG31922	155
503	3R	CG9801	CG8223	156							-0.0128968	0.45226
504	2L	CG9323	CG1768	156							-0.414097	2.74e-05	SN	SN
505	3L	CG6210	CG7616	157							-0.68772	4.87e-14	SN	SN
506	3R	CG31363	CG14710	157
507	2R	CG10122	CG30077	158
508	3R	CG5762	CG33339	158
509	3R	CG18212	CG7655	159	0.139616	0.0391354	SP				0.734261	1.11e-16	SP	SP
510	X	CG9201	CG6308	159	0.0190718	0.405704					0.160562	0.0664077
511	3L	CG33057	CG13667	160
512	3L	CG7163	CG13667	160	-0.01293	0.435341					0.496718	3.69e-07	SP	SP
513	X	CG7486	CG6222	160	-0.130849	0.0490165	SN				-0.404657	4.19e-05	SN	SN
514	3R	CG17187	CG14701	161				-0.0269902	0.447936		-0.245641	0.0101627	SN	SN
515	2L	CG10372	CG10346	161	-0.254436	0.00129989	SN	0.14839	0.234702		0.735864	1.11e-16	SP	SP or SN
516	3L	CG6838	CG32452	162
517	3R	CG17360	CG14723	162				0.0255135	0.45077		0.141103	0.0935928
518	2R	CG3495	CG3695	163							0.398947	5.39e-05	SP	SP
519	3L	CG17183	CG12189	163	0.0885377	0.146507		0.141571	0.245142		0.792301	0	SP	SP
520	X	CG1639	CG1657	163							-0.244868	0.0103681	SN	SN
521	2L	CG11149	CG7238	163							-0.423908	1.74e-05	SN	SN
522	2R	CG30372	CG2158	164
523	3R	CG5903	CG5916	164	0.0795174	0.158771					-0.485502	7.09e-07	SN	SN
524	X	CG14791	CG14781	164				0.504701	0.00427583	SP	0.641001	6.61e-12	SP	SP
525	X	CG3038	CG2995	165							0.755778	0	SP	SP
526	X	CG11940	CG11943	165	-0.316406	2.17e-05	SN	0.0372619	0.428295		0.734585	1.11e-16	SP	SP or SN
527	2L	CG12375	CG8668	165	-0.090349	0.128694					0.13591	0.102051
528	2R	CG10444	CG11788	166				0.506543	0.00413741	SP	-0.227905	0.0158563	SN	SP or SN
529	2L	CG31698	CG15404	166
530	2L	CG8867	CG3753	166							-0.507052	1.98e-07	SN	SN
531	2R	CG11173	CG5554	167							0.715113	1.78e-15	SP	SP
532	3L	CG7764	CG12301	167	0.64238	0	SP				0.860654	0	SP	SP
533	3R	CG17604	CG18505	167				0.0164654	0.468185		0.0123044	0.454443
534	X	CG15332	CG15330	167				-0.0159669	0.469146		0.340795	0.000541519	SP	SP
535	2L	CG9200	CG10399	167							-0.366715	0.000204149	SN	SN
536	2R	CG3045	CG6758	168	0.0235262	0.387159					0.368588	0.000189646	SP	SP
537	3R	CG6744	CG5281	168							0.650747	2.55e-12	SP	SP
538	4	CG1981	CG1507	168							0.569146	2.95e-09	SP	SP
539	2L	CG9961	CG2843	168							-0.464468	2.27e-06	SN	SN
540	3R	CG9610	CG7454	169							-0.294031	0.00258076	SN	SN
541	X	CG14622	CG11411	169				-0.144833	0.240118		0.207483	0.0255279	SP	SP
542	2L	CG4385	CG4426	169							0.726656	3.33e-16	SP	SP
543	2L	CG4644	CG14339	170							-0.656825	1.38e-12	SN	SN
544	3R	CG3337	CG5874	171							0.457077	3.35e-06	SP	SP
545	2R	CG6410	CG4975	172							0.691371	3.19e-14	SP	SP
546	3L	CG4347	CG32039	172
547	3R	CG6719	CG5247	172							0.703356	7.66e-15	SP	SP
548	X	CG32808	CG14778	172
549	2L	CG9528	CG9526	172							-0.195536	0.0331509	SN	SN
550	2L	CG33649	CG7885	172
551	2L	CG33650	CG7885	172
552	3R	CG9423	CG8273	174							0.58802	6.86e-10	SP	SP
553	3R	CG8464	CG3351	176							0.205983	0.0263979	SP	SP
554	3R	CG15902	CG4772	177							0.581504	1.15e-09	SP	SP
555	2R	CG13350	CG8067	178	0.535721	1.44e-13	SP				0.157556	0.0701607		SP
556	2L	CG3609	CG15390	178							-0.433571	1.1e-05	SN	SN
557	2R	CG4832	CG4840	179
558	2L	CG6549	CG5110	179							0.645804	4.15e-12	SP	SP
559	3R	CG15535	CG9688	180							0.683475	7.89e-14	SP	SP
560	2L	CG33129	CG4621	180
561	X	CG10961	CG1583	181	-0.0398665	0.310609					-0.391723	7.35e-05	SN	SN
562	2R	CG15100	CG15084	182	-0.0435284	0.292946		0.119263	0.280858		0.0556433	0.302258
563	3L	CG6736	CG32052	182
564	3R	CG11985	CG11986	182				0.0646676	0.376816		0.722288	6.66e-16	SP	SP
565	3R	CG6912	CG3984	182							0.308514	0.00163323	SP	SP
566	2L	CG3117	CG2983	182							0.437169	9.2e-06	SP	SP
567	3R	CG9601	CG18193	183							-0.831209	3.36e-24	SN	SN
568	3R	CG2118	CG1966	183							0.222045	0.018249	SP	SP
569	2L	CG2863	CG2807	184							0.789214	0	SP	SP
570	2L	CG12178	CG2674	185	-0.198722	0.00601745	SN				0.255831	0.00776444	SP	SP or SN
571	2R	CG8309	CG8323	186							-0.83484	1.42e-24	SN	SN
572	3R	CG10506	CG11859	186				0.321366	0.0547043		0.55893	6.26e-09	SP	SP
573	2L	CG11924	CG3008	186							0.220922	0.0187404	SP	SP
574	3L	CG18178	CG14174	187				0.329163	0.0502962		0.541491	2.13e-08	SP	SP
575	3R	CG5669	CG13609	187							0.387459	8.8e-05	SP	SP
576	2R	CG13495	CG30396	188
577	3R	CG14879	CG7013	189							-0.402372	4.64e-05	SN	SN
578	X	CG3024	CG7035	189	0.718474	0	SP				0.81672	0	SP	SP
579	X	CG14632	CG11663	190				0.131392	0.26115		0.11175	0.148564
580	X	CG3458	CG15897	190							0.784361	0	SP	SP
581	3R	CG31251	CG31360	191
582	2R	CG12848	CG3894	192
583	3R	CG17210	CG5207	192
584	X	CG4318	CG4332	192							-0.336796	0.000624942	SN	SN
585	3L	CG6674	CG11989	193							0.472081	1.5e-06	SP	SP
586	X	CG2713	CG2712	193							0.640985	6.62e-12	SP	SP
587	2L	CG33295	CG9507	193
588	2L	CG5855	CG4274	193							0.845921	0	SP	SP
589	3R	CG4917	CG6958	195							0.800734	0	SP	SP
590	3R	CG7933	CG7938	195							0.831914	0	SP	SP
591	2L	CG15386	CG7074	195	-0.264923	0.000341655	SN				0.142569	0.0912984		SN
592	3L	CG6190	CG7600	196	0.456291	1.07e-09	SP				0.435468	9.99e-06	SP	SP
593	2R	CG8392	CG8395	198							0.0424522	0.346418
594	2R	CG7997	CG6251	198							0.398517	5.49e-05	SP	SP
595	3R	CG17184	CG17721	198				-0.188414	0.178324		0.496712	3.69e-07	SP	SP
596	3R	CG12276	CG5844	198	-0.130138	0.0504814					-0.597663	3.14e-10	SN	SN
597	2L	CG13998	CG9046	199							0.338128	0.000595935	SP	SP
598	3R	CG4792	CG6985	200							0.576369	1.71e-09	SP	SP
599	X	CG3224	CG3977	200							0.170801	0.0547622
600	2R	CG3124	CG13541	201							0.871275	0	SP	SP
601	3R	CG17477	CG31269	201
602	3R	CG31253	CG31054	201
603	X	CG32672	CG1826	202
604	3L	CG3893	CG6843	203							0.920702	0	SP	SP
605	3R	CG10221	CG10371	203				0.304623	0.0651258		0.153621	0.075314
606	2L	CG3736	CG3558	203							0.719989	8.88e-16	SP	SP
607	2L	CG17377	CG11236	203	0.258532	0.000464271	SP	-0.184422	0.183557		0.799901	0	SP	SP
608	2R	CG7637	CG12936	204							0.664405	6.3e-13	SP	SP
609	3L	CG3945	CG6850	204							0.36571	0.000212351	SP	SP
610	X	CG1998	CG1716	204							-0.898555	3.61e-33	SN	SN
611	2R	CG5970	CG13329	205							0.753181	0	SP	SP
612	3R	CG1983	CG15530	205							-0.334895	0.000668538	SN	SN
613	X	CG1989	CG1662	205							-0.751885	1.02e-17	SN	SN
614	2L	CG9960	CG2848	205							0.503146	2.51e-07	SP	SP
615	2L	CG9958	CG2848	205							0.459864	2.9e-06	SP	SP
616	2L	CG15443	CG15436	205				0.103078	0.308155		0.732479	2.22e-16	SP	SP
617	2R	CG2063	CG1968	207							0.646416	3.91e-12	SP	SP
618	3L	CG6311	CG7555	207	0.116436	0.0712895					0.555877	7.8e-09	SP	SP
619	3R	CG6196	CG5038	207							0.578029	1.5e-09	SP	SP
620	2L	CG3238	CG31776	207
621	2L	CG18854	CG4036	207
622	2R	CG8257	CG12366	208	0.0800224	0.157234					-0.889196	1.37e-31	SN	SN
623	3R	CG14355	CG14359	208				-0.256991	0.102512		0.569031	2.97e-09	SP	SP
624	3R	CG14312	CG8064	208							-0.330447	0.000781547	SN	SN
625	3R	CG7662	CG11820	208							0.574247	2.01e-09	SP	SP
626	2L	CG15440	CG15434	208				-0.206273	0.156011		-0.83988	4.13e-25	SN	SN
627	3L	CG3088	CG3306	209	0.156012	0.0255187	SP				0.618573	5.24e-11	SP	SP
628	3L	CG7570	CG17736	209	0.191818	0.00739232	SP				0.896259	0	SP	SP
629	X	CG9673	CG4653	209							0.743617	0	SP	SP
630	X	CG15343	CG1636	210							-0.435277	1.01e-05	SN	SN
631	3L	CG5263	CG5087	211							0.400176	5.1e-05	SP	SP
632	X	CG2252	CG1560	211	-0.109773	0.0828434					0.46932	1.75e-06	SP	SP
633	2R	CG10536	CG12744	212	0.214862	0.00498317	SP	-0.237624	0.121223		0.821373	0	SP	SP
634	3R	CG17369	CG6359	212							-0.81549	1.13e-22	SN	SN
635	X	CG10790	CG12181	212				-0.00834225	0.483869		0.139778	0.0957008
636	3L	CG7042	CG6851	213							0.732526	2.22e-16	SP	SP
637	3R	CG7698	CG7700	214							0.495934	3.87e-07	SP	SP
638	3R	CG6354	CG14251	214							0.0351522	0.371819
639	X	CG12176	CG11164	215				0.0435715	0.416309		0.421593	1.94e-05	SP	SP
640	2L	CG15173	CG10473	215				-0.573434	0.00109753	SN	-0.118286	0.134794		SN
641	3R	CG11886	CG11888	216				-0.0561893	0.392567		0.778327	0	SP	SP
642	2L	CG3178	CG3157	216	0.300913	5.52e-05	SP				0.942134	0	SP	SP
643	2L	CG6453	CG5131	216	0.550916	9.63e-14	SP				0.387722	8.7e-05	SP	SP
644	3R	CG5250	CG3773	217							-0.74167	4.65e-17	SN	SN
645	2L	CG7269	CG6944	217							0.939703	0	SP	SP
646	2R	CG30373	CG2173	219
647	2R	CG5489	CG5341	219							0.257712	0.0073799	SP	SP
648	3L	CG8660	CG8567	219							0.236127	0.0129491	SP	SP
649	3R	CG7146	CG8053	219							0.0789404	0.231065
650	2L	CG17224	CG17264	219				0.76555	2.6e-06	SP	0.64932	2.93e-12	SP	SP
651	3L	CG8606	CG8605	220	0.288519	0.00010297	SP				0.331496	0.000753439	SP	SP
652	2R	CG12341	CG7222	221							0.502535	2.61e-07	SP	SP
653	3R	CG1249	CG18048	221							0.287739	0.00312636	SP	SP
654	3R	CG6569	CG13415	221							0.372102	0.000164948	SP	SP
655	2L	CG2937	CG11926	221							0.606221	1.53e-10	SP	SP
656	3L	CG10670	CG4659	222	0.706367	0	SP				0.711529	2.78e-15	SP	SP
657	3R	CG12161	CG1116	222							-0.403636	4.39e-05	SN	SN
658	3R	CG17934	CG17946	223				0.217461	0.142955		0.983895	0	SP	SP
659	3R	CG15525	CG11504	223				0.0816943	0.34578		0.863557	0	SP	SP
660	X	CG7556	CG7453	223	-0.106196	0.209668					-0.0955818	0.186461
661	2L	CG10655	CG10484	224				0.608733	0.000483438	SP	0.40987	3.32e-05	SP	SP
662	2R	CG30067	CG30073	225
663	2R	CG10253	CG12853	225				0.268937	0.0920057		0.425625	1.6e-05	SP	SP
664	2R	CG4324	CG3121	225							0.0752449	0.241708
665	X	CG1492	CG1803	225							-0.218541	0.0198188	SN	SN
666	2R	CG2746	CG3776	226							0.56962	2.85e-09	SP	SP
667	3L	CG6272	CG7828	226	0.176736	0.0124569	SP				-0.172207	0.0532949		SP
668	3R	CG11981	CG11982	226				0.195974	0.168659		0.423168	1.8e-05	SP	SP
669	3R	CG33193	CG6697	226
670	X	CG3035	CG32736	226
671	X	CG32638	CG15717	226
672	2R	CG1519	CG1671	227	0.0662566	0.217516					0.453988	3.94e-06	SP	SP
673	3L	CG14979	CG14977	227				0.0838491	0.341916		-0.34195	0.000519393	SN	SN
674	3L	CG7599	CG7336	227							0.254839	0.00797411	SP	SP
675	3L	CG4022	CG3689	228							0.175631	0.0498513	SP	SP
676	3L	CG4074	CG4186	228							-0.1787	0.0469148	SN	SN
677	3R	CG6563	CG4247	228							0.934408	0	SP	SP
678	3R	CG13623	CG6631	228							-0.722426	6.7e-16	SN	SN
679	2L	CG6605	CG5094	228							-0.14572	0.0865095
680	2R	CG13202	CG7754	229							0.795575	0	SP	SP
681	3R	CG6022	CG6343	229							0.552054	1.02e-08	SP	SP
682	3R	CG2321	CG2006	229							0.0148243	0.445166
683	X	CG3857	CG3587	229							-0.281136	0.00380623	SN	SN
684	X	CG16903	CG3981	229							-0.224547	0.0171927	SN	SN
685	3L	CG5691	CG1140	230							-0.17849	0.0471112	SN	SN
686	X	CG3446	CG3861	230							0.47885	1.03e-06	SP	SP
687	2L	CG8409	CG8396	230							0.877482	0	SP	SP
688	2R	CG8712	CG11210	231							-0.172958	0.0525239
689	2R	CG8818	CG8569	231	-0.136903	0.0818687					0.726542	3.33e-16	SP	SP
690	3L	CG15005	CG1295	231							0.150833	0.0791336
691	3R	CG33104	CG18542	231
692	3R	CG6303	CG12818	232							0.514162	1.28e-07	SP	SP
693	X	CG14226	CG14224	232	0.549357	2.24e-14	SP	0.275446	0.0866073		0.0237675	0.412514		SP
694	2L	CG11723	CG7261	232							0.743188	0	SP	SP
695	2R	CG10151	CG12859	233				-0.501589	0.00451858	SN	-0.324229	0.000968495	SN	SN
696	3L	CG7528	CG7962	233	-0.431091	7.82e-09	SN				-0.699533	1.21e-14	SN	SN
697	3L	CG7588	CG7325	233							-0.0488625	0.324654
698	2L	CG17712	CG17648	233				0.461536	0.00881264	SP	-0.0418981	0.348324		SP
699	2R	CG4088	CG4616	234	0.0267156	0.369087					0.479085	1.02e-06	SP	SP
700	3L	CG4109	CG32163	234
701	3R	CG11781	CG11783	234				-0.529239	0.00271683	SN	-0.37492	0.000147315	SN	SN
702	2L	CG13097	CG13089	234	0.580382	3.33e-16	SP	0.0990543	0.315107		0.888828	0	SP	SP
703	2R	CG6401	CG4996	236	0.573461	1.44e-15	SP				0.701491	9.55e-15	SP	SP
704	3L	CG12104	CG18170	236	-0.0639348	0.211668		-0.136354	0.253284		-0.29546	0.00246934	SN	SN
705	3L	CG12104	CG33791	236
706	3R	CG9836	CG8379	237	-0.465772	2.71e-10	SN				-0.385133	9.7e-05	SN	SN
707	3R	CG9381	CG16788	237							0.430065	1.3e-05	SP	SP
708	2L	CG9144	CG9147	237							0.177588	0.0479626	SP	SP
709	2R	CG10904	CG3065	238							0.890092	0	SP	SP
710	3L	CG10522	CG10686	238	0.339906	5.14e-06	SP	-0.0138564	0.473218		0.785717	0	SP	SP
711	3R	CG9749	CG3172	238	0.172413	0.0146242	SP				0.396074	6.1e-05	SP	SP
712	2R	CG8485	CG8494	239	-0.191419	0.00851714	SN				0.315951	0.00127982	SP	SP or SN
713	3L	CG1317	CG8993	239							0.470066	1.68e-06	SP	SP
714	2R	CG13345	CG13343	240	0.502669	6.3e-12	SP	-0.140543	0.246735		0.429003	1.37e-05	SP	SP
715	X	CG3429	CG3869	240	-0.2454	0.00115471	SN				0.259309	0.00706658	SP	SP or SN
716	2R	CG6550	CG4802	241							0.441578	7.4e-06	SP	SP
717	3L	CG32208	CG12519	241
718	3L	CG18294	CG32213	241
719	X	CG3032	CG4593	241							0.34721	0.000428616	SP	SP
720	X	CG18624	CG1422	241							-0.713134	2.24e-15	SN	SN
721	X	CG8289	CG5800	241							0.936116	0	SP	SP
722	2R	CG10023	CG7626	242	0.392071	1.35e-07	SP				0.873216	0	SP	SP
723	3R	CG9388	CG8208	242							-0.0611343	0.284638
724	3R	CG1750	CG12114	242							0.29448	0.00254528	SP	SP
725	2L	CG32832	CG31743	242
726	3L	CG10575	CG5505	243							-0.157547	0.0701722
727	3L	CG33522	CG7853	243
728	3L	CG7366	CG13679	244							0.548754	1.29e-08	SP	SP
729	3R	CG3412	CG5793	244							-0.682898	8.43e-14	SN	SN
730	3R	CG7834	CG7789	244							0.0545649	0.305774
731	2L	CG9242	CG9241	244	0.879553	0	SP				0.668531	4.07e-13	SP	SP
732	3R	CG6090	CG14544	245							0.779216	0	SP	SP
733	3R	CG15527	CG7926	246							-0.562112	4.96e-09	SN	SN
734	2L	CG15481	CG16812	246				0.245119	0.113733		0.940984	0	SP	SP
735	3L	CG10075	CG9943	247							0.700259	1.11e-14	SP	SP
736	3L	CG6718	CG8108	247	0.389002	1.85e-07	SP				0.0715074	0.252732		SP
737	3R	CG14894	CG14882	247				-0.333111	0.0481676	SN	-0.188209	0.0386747	SN	SN
738	2L	CG16840	CG4584	247							0.898755	0	SP	SP
739	2L	CG6291	CG4841	247							0.19955	0.0304072	SP	SP
740	3R	CG6547	CG17136	248							-0.0968769	0.183225
741	X	CG12135	CG12149	248				-0.0912141	0.328827		-0.0781041	0.233451
742	2L	CG4965	CG4935	248							0.477932	1.09e-06	SP	SP
743	2R	CG30416	CG9861	249
744	3R	CG4201	CG5013	249	0.178435	0.033622	SP				0.419628	2.13e-05	SP	SP
745	3R	CG4241	CG5180	249							-0.863835	6.12e-28	SN	SN
746	3R	CG10425	CG11858	249				-0.12585	0.270072		-0.391636	7.38e-05	SN	SN
747	3R	CG6503	CG31084	249
748	2R	CG4817	CG5543	250							0.861382	0	SP	SP
749	2R	CG3832	CG3105	250	0.363212	0.00147084	SP				0.489876	5.51e-07	SP	SP
750	3R	CG12817	CG12816	250				0.18021	0.189174		0.685678	6.15e-14	SP	SP
751	3R	CG13602	CG31142	250
752	X	CG9802	CG4443	250							0.631536	1.62e-11	SP	SP
753	3L	CG3437	CG3552	251							-0.0642137	0.274972
754	3R	CG7825	CG3509	251							0.613484	8.2e-11	SP	SP
755	2L	CG8886	CG14043	251							-0.487006	6.51e-07	SN	SN
756	3L	CG5942	CG6025	252							0.876125	0	SP	SP
757	3L	CG10586	CG10588	252				0.34728	0.0410819	SP	0.775235	0	SP	SP
758	2L	CG7830	CG7818	252							0.771851	0	SP	SP
759	2L	CG2478	CG2614	252							0.436914	9.31e-06	SP	SP
760	3R	CG12945	CG8507	253							0.650484	2.61e-12	SP	SP
761	X	CG33221	CG32789	253
762	2L	CG31807	CG33552	253
763	3L	CG12085	CG1009	254	0.225175	0.00209966	SP				0.00881841	0.467316		SP
764	3R	CG2185	CG1245	254							-0.00947818	0.464877
765	3R	CG14864	CG4334	254							-0.574264	2e-09	SN	SN
766	2R	CG13164	CG17739	255	0.0415973	0.30906		0.183547	0.184715		0.899625	0	SP	SP
767	2R	CG13349	CG6692	255							0.324594	0.000956506	SP	SP
768	3L	CG7594	CG7327	255							0.355526	0.000314221	SP	SP
769	3L	CG11309	CG7632	255							-0.261541	0.00664795	SN	SN
770	3R	CG31040	CG7866	255
771	2L	CG8849	CG3469	255							0.496322	3.78e-07	SP	SP
772	2R	CG3152	CG3274	256	-0.424441	1e-08	SN				0.00759449	0.471844		SN
773	3L	CG14994	CG14989	256	0.430353	8.06e-05	SP	-0.0362756	0.430174		0.735987	1.11e-16	SP	SP
774	3L	CG10077	CG9948	256							0.375641	0.000143092	SP	SP
775	3L	CG5147	CG7347	256							0.544544	1.73e-08	SP	SP
776	3R	CG2161	CG1433	256							0.886323	0	SP	SP
777	X	CG3704	CG3026	256							0.328793	0.000827789	SP	SP
778	2L	CG17262	CG17221	256				0.335789	0.0467631	SP	0.119829	0.131672		SP
779	3L	CG10467	CG10733	257				-0.644616	0.000189249	SN	-0.547496	1.41e-08	SN	SN
780	3R	CG6693	CG4863	257							-0.153798	0.0750762
781	3R	CG7581	CG1911	257	0.815185	0	SP				0.941748	0	SP	SP
782	2L	CG16974	CG5682	257							0.81951	0	SP	SP
783	2R	CG33785	CG11132	258
784	2R	CG33786	CG11132	258
785	3L	CG10855	CG1120	258							-0.218578	0.0198016	SN	SN
786	X	CG9104	CG4875	258	0.654451	0	SP				0.0445985	0.339071		SP
787	2L	CG13389	CG13383	258				0.12	0.279642		0.499791	3.08e-07	SP	SP
788	2L	CG13389	CG17291	258				-0.337471	0.0458963	SN	0.452049	4.35e-06	SP	SP or SN
789	2L	CG5680	CG31717	258
790	3R	CG5394	CG5864	259							0.577295	1.59e-09	SP	SP
791	2L	CG9117	CG31643	259
792	3L	CG1275	CG2034	260							0.757374	0	SP	SP
793	3L	CG10640	CG4780	260							0.560153	5.73e-09	SP	SP
794	3R	CG6962	CG31368	260
795	3R	CG10214	CG10375	260				0.183054	0.185371		0.939108	0	SP	SP
796	X	CG14795	CG32810	260
797	2R	CG4679	CG4688	261							-0.516311	1.12e-07	SN	SN
798	3L	CG5964	CG10907	261							-0.167221	0.0586379
799	3L	CG6049	CG5683	261	0.660596	0	SP				0.198	0.0314442	SP	SP
800	X	CG1619	CG2124	261							0.49812	3.4e-07	SP	SP
801	X	CG6961	CG7001	261							0.0608774	0.285451
802	2L	CG9140	CG13994	261							-0.277578	0.00422408	SN	SN
803	3L	CG17046	CG17180	262	0.196246	0.00629801	SP	0.39275	0.0235876	SP	-0.0121253	0.455104		SP
804	X	CG9581	CG9578	262							0.472371	1.48e-06	SP	SP
805	2L	CG7371	CG6907	262							0.0365892	0.366772
806	3L	CG5684	CG6928	263							-0.251771	0.008654	SN	SN
807	3R	CG9852	CG3180	263	-0.0458895	0.283477					0.544072	1.79e-08	SP	SP
808	3R	CG31131	CG4849	263
809	2L	CG17652	CG17646	263				0.0130194	0.474834		-0.58736	7.23e-10	SN	SN
810	2L	CG9525	CG32985	263
811	2R	CG3194	CG3271	264							0.384663	9.89e-05	SP	SP
812	2R	CG9183	CG8900	264							-0.183817	0.0423237	SN	SN
813	3R	CG9354	CG8132	264							-0.0712044	0.253637
814	X	CG9941	CG11156	264							0.424873	1.66e-05	SP	SP
815	2L	CG8552	CG8506	264	-0.0114284	0.442975					0.273581	0.00474112	SP	SP
816	2R	CG5519	CG5190	265	0.545311	3.73e-14	SP				0.927517	0	SP	SP
817	3L	CG5047	CG5104	265							0.566385	3.62e-09	SP	SP
818	3L	CG2248	CG9149	266							-0.0620314	0.281805
819	X	CG8971	CG7055	266							-0.00891307	0.466966
820	2L	CG5118	CG4887	266							-0.19163	0.0360102	SN	SN
821	2L	CG10628	CG10463	266				-0.172781	0.199319		0.736796	1.11e-16	SP	SP
822	3L	CG15011	CG1309	267							0.20158	0.0290919	SP	SP
823	3R	CG9636	CG18749	267
824	3R	CG9636	CG33722	267
825	3R	CG32856	CG5083	267
826	3R	CG11874	CG11876	267	-0.297829	0.0055287	SN	-0.164517	0.210955		-0.664274	6.39e-13	SN	SN
827	3R	CG4743	CG5028	268							-0.534475	3.43e-08	SN	SN
828	2L	CG9641	CG3165	268							0.000286473	0.498937
829	2R	CG8542	CG8531	269
830	3L	CG10489	CG5592	269							-0.209843	0.0242076	SN	SN
831	3L	CG8783	CG9007	269	-0.401536	6.49e-08	SN				0.143303	0.0901665		SN
832	3R	CG31450	CG31460	269
833	3R	CG31467	CG14684	269
834	3R	CG5961	CG12267	269							0.108968	0.154696
835	X	CG2938	CG2941	269							0.258615	0.00720137	SP	SP
836	3L	CG8765	CG8770	270							-0.290992	0.00283268	SN	SN
837	3L	CG14455	CG14456	270				0.14088	0.246212		0.368288	0.000191898	SP	SP
838	3L	CG12546	CG14453	270				0.0701237	0.366779		0.21658	0.0207453	SP	SP
839	3R	CG7218	CG12357	270							-0.0106388	0.460589
840	X	CG3658	CG33082	270
841	2L	CG13773	CG10354	270	-0.0450717	0.285719		0.115115	0.287748		0.867532	0	SP	SP
842	2R	CG9204	CG11055	271							0.299927	0.00214804	SP	SP
843	2R	CG3613	CG5821	271							0.843303	0	SP	SP
844	2L	CG3248	CG8843	271	0.29655	7.36e-05	SP				0.665677	5.51e-13	SP	SP
845	2L	CG31801	CG31751	271
846	2L	CG10195	CG13084	271				-0.00734303	0.4858		-0.137721	0.0990417
847	3L	CG3698	CG4365	272							0.16911	0.0565675
848	3R	CG4510	CG4755	272	-0.295862	6.93e-05	SN				-0.139432	0.0962566		SN
849	X	CG10962	CG33224	272
850	2R	CG3957	CG17280	273							-0.659049	1.1e-12	SN	SN
851	2R	CG11183	CG5602	273							0.875198	0	SP	SP
852	2R	CG3924	CG3167	273	-0.118278	0.0675443					0.841244	0	SP	SP
853	3R	CG2925	CG1088	273	-0.163587	0.0220167	SN				-0.595179	3.85e-10	SN	SN
854	3L	CG10592	CG5150	274	0.227192	0.00198874	SP				0.936155	0	SP	SP
855	3L	CG11247	CG11246	274				0.327953	0.0509624		0.836386	0	SP	SP
856	3R	CG2019	CG10610	274							0.327832	0.00085579	SP	SP
857	3R	CG1234	CG10053	274							0.73108	2.22e-16	SP	SP
858	X	CG11427	CG3564	274							0.600353	2.51e-10	SP	SP
859	2L	CG13390	CG17294	274				-0.0197782	0.461801		-0.00776288	0.471221
860	2L	CG5366	CG5052	274							0.596264	3.52e-10	SP	SP
861	3R	CG18466	CG11993	275	-0.254283	0.000566914	SN	-0.203782	0.159015		-0.353265	0.00034218	SN	SN
862	X	CG1655	CG2186	275	0.28846	0.000108184	SP				0.631464	1.63e-11	SP	SP
863	2L	CG7810	CG7806	275	0.0454537	0.284705					0.430534	1.27e-05	SP	SP
864	2L	CG9556	CG18661	275							0.387891	8.64e-05	SP	SP
865	2R	CG7747	CG3615	276							0.507279	1.95e-07	SP	SP
866	3L	CG1320	CG9004	276							0.528107	5.23e-08	SP	SP
867	3L	CG3885	CG7630	276	-0.429602	6.47e-09	SN				-0.345563	0.000455345	SN	SN
868	3R	CG3350	CG3373	276	-0.238408	0.00127826	SN				0.561339	5.25e-09	SP	SP or SN
869	X	CG15891	CG3815	276	0.00830393	0.473413					0.098877	0.178296
870	X	CG15892	CG3815	276							-0.875473	1.62e-29	SN	SN
871	2R	CG18681	CG18211	277				-0.115165	0.287665		0.907025	0	SP	SP
872	3L	CG8598	CG8597	277							0.861819	0	SP	SP
873	3R	CG31072	CG5491	277
874	X	CG32531	CG12202	277
875	2L	CG16784	CG10718	277				0.467028	0.00807745	SP	0.835646	0	SP	SP
876	3L	CG7558	CG7935	278	0.277548	0.000182244	SP				0.724038	5.55e-16	SP	SP
877	3L	CG7161	CG7127	278							0.332408	0.000729762	SP	SP
878	3R	CG6011	CG6013	278							0.248171	0.00951472	SP	SP
879	X	CG13760	CG17437	278				-0.0980927	0.316777		0.0446515	0.33889
880	2L	CG12396	CG6523	278							0.967287	0	SP	SP
881	X	CG14270	CG10803	279				-0.267925	0.0928655		0.486737	6.61e-07	SP	SP
882	2L	CG9493	CG11567	279	-0.221699	0.00242033	SN				-0.609656	1.14e-10	SN	SN
883	3R	CG7292	CG33331	280
884	X	CG12125	CG1440	280	0.0489859	0.268588					0.740913	0	SP	SP
885	2R	CG1616	CG2146	281	0.109067	0.102277					0.146288	0.0856652
886	3L	CG32174	CG32176	281
887	3R	CG9667	CG7891	281							0.739174	1.11e-16	SP	SP
888	3R	CG7577	CG18110	281							0.217518	0.0202976	SP	SP
889	2L	CG13688	CG2813	281							0.1242	0.123099
890	3R	CG9375	CG8161	282							0.703197	7.77e-15	SP	SP
891	2L	CG4710	CG4552	282							0.365639	0.000212941	SP	SP
892	2R	CG5788	CG5033	283	-0.191799	0.0075564	SN				0.381354	0.000113367	SP	SP or SN
893	2R	CG4527	CG3416	283	0.0874834	0.134903					0.14783	0.0834056
894	3R	CG7292	CG33332	284
895	3R	CG31468	CG31148	284
896	2R	CG30149	CG9954	285
897	2R	CG3870	CG5360	285	0.235104	0.00134068	SP				-0.0493717	0.322949		SP
898	3L	CG8602	CG8601	285	0.0471012	0.277111					0.502681	2.59e-07	SP	SP
899	3R	CG32854	CG8863	285
900	X	CG4041	CG6903	285							-0.161582	0.0651688
901	X	CG3044	CG4558	285							0.592597	4.74e-10	SP	SP
902	3R	CG2109	CG1064	286							0.942421	0	SP	SP
903	3R	CG2931	CG1081	286							0.117847	0.135691
904	3R	CG3962	CG5175	286							0.89941	0	SP	SP
905	3R	CG7609	CG1972	286							0.737452	1.11e-16	SP	SP
906	2L	CG14005	CG7239	286							0.796822	0	SP	SP
907	3L	CG10573	CG10566	287				-0.374177	0.029839	SN	0.116743	0.137963		SN
908	3R	CG9467	CG8526	287	0.15369	0.0261689	SP				0.575827	1.78e-09	SP	SP
909	3R	CG11896	CG12265	287				-0.258588	0.101061		-0.583899	9.5e-10	SN	SN
910	2R	CG13524	CG13519	288				-0.00240462	0.495349		-0.0590855	0.291155
911	2R	CG4326	CG3333	288							0.796967	0	SP	SP
912	X	CG15191	CG11695	288				-0.126745	0.268622		0.537906	2.72e-08	SP	SP
913	2L	CG31917	CG3887	288
914	2R	CG30147	CG9945	289
915	3L	CG32486	CG11486	289
916	3L	CG9762	CG6811	289	-0.175968	0.0134971	SN				0.150456	0.0796611		SN
917	X	CG32809	CG14798	289
918	X	CG9215	CG8097	289							0.675027	2.02e-13	SP	SP
919	2L	CG3539	CG9884	289							-0.0302312	0.389266
920	2L	CG6840	CG15141	289							0.961609	0	SP	SP
921	2L	CG10689	CG10563	289	0.576064	9.99e-16	SP	-0.188516	0.178192		0.828802	0	SP	SP
922	3L	CG13926	CG33230	290
923	3L	CG13926	CG7955	290							0.0656197	0.270612
924	3R	CG3353	CG5871	290	0.0179084	0.410803					0.908165	0	SP	SP
925	X	CG9038	CG15914	290							0.0577558	0.295422
926	2L	CG10538	CG10466	290	-0.134546	0.0449177	SN	-0.168379	0.20547		0.469029	1.78e-06	SP	SP or SN
927	2L	CG9249	CG9248	290							0.330999	0.000766644	SP	SP
928	2R	CG12924	CG1665	291							-0.162261	0.0643538
929	3L	CG6694	CG6745	291							0.0543541	0.306463
930	3L	CG9730	CG9750	291							0.671411	2.99e-13	SP	SP
931	3R	CG6126	CG31287	291
932	3L	CG17166	CG3329	292							0.854569	0	SP	SP
933	3R	CG1105	CG1965	292	0.0863171	0.156161					-0.291335	0.00280326	SN	SN
934	3R	CG17309	CG10535	292				0.306172	0.0641054		0.50429	2.35e-07	SP	SP
935	3R	CG12360	CG7620	292							-0.158474	0.0689978
936	2R	CG8734	CG14749	293							0.807028	0	SP	SP
937	2R	CG6501	CG4909	293	0.295476	0.000120869	SP				0.647134	3.64e-12	SP	SP
938	2R	CG13501	CG6393	293							-0.34234	0.000512102	SN	SN
939	3L	CG7608	CG7350	293							0.156839	0.0710787
940	3L	CG8013	CG7770	293							0.725138	4.44e-16	SP	SP
941	2L	CG31678	CG2615	293
942	2R	CG30390	CG10071	294
943	3L	CG5651	CG5064	294							0.847541	0	SP	SP
944	3L	CG10638	CG10681	294	0.0296226	0.447943		0.505324	0.00422854	SP	0.258991	0.00712798	SP	SP
945	3R	CG9475	CG8412	294							0.0897167	0.201547
946	2L	CG4260	CG4063	294							0.728624	3.33e-16	SP	SP
947	2L	CG9548	CG31638	294
948	3L	CG1935	CG12022	295							-0.211892	0.0231078	SN	SN
949	3R	CG5501	CG6182	295							0.0123413	0.454307
950	2R	CG8811	CG33792	296
951	2R	CG4444	CG11362	296							-0.531475	4.19e-08	SN	SN
952	3L	CG14096	CG32214	296
953	3R	CG5410	CG5977	296							0.408256	3.57e-05	SP	SP
954	3R	CG6422	CG11785	296							0.642746	5.58e-12	SP	SP
955	X	CG14199	CG3400	296							-0.37108	0.000171808	SN	SN
956	2L	CG31935	CG14352	296
957	2L	CG31683	CG31687	296
958	2R	CG13434	CG13425	298				0.0705438	0.36601		0.908156	0	SP	SP
959	2R	CG13535	CG3668	298							0.186403	0.0401432	SP	SP
960	3L	CG13298	CG7398	298							0.679781	1.2e-13	SP	SP
961	3R	CG6684	CG4820	298							-0.111939	0.148153
962	3R	CG6706	CG6800	298							0.154465	0.0741855
963	3R	CG7883	CG15523	298							-0.340726	0.000542871	SN	SN
964	3R	CG31005	CG12220	298
965	2L	CG8372	CG8360	298							-0.52115	8.2e-08	SN	SN
966	2R	CG13218	CG13228	299				0.284213	0.079692		0.234674	0.0134272	SP	SP
967	3L	CG32263	CG12006	299
968	2L	CG31908	CG3476	299
969	3L	CG12186	CG32297	300
970	3L	CG8588	CG8583	300	-0.358884	1.58e-06	SN				0.0295455	0.391715		SN
971	2L	CG5776	CG12292	300	-0.163263	0.0192568	SN				0.331569	0.000751518	SP	SP or SN
972	3L	CG9186	CG9153	301	0.20359	0.00502752	SP				0.592881	4.64e-10	SP	SP
973	3L	CG10672	CG4623	301							0.775025	0	SP	SP
974	3L	CG4457	CG8593	301							0.411924	3.03e-05	SP	SP
975	X	CG9998	CG32578	301
976	2R	CG4266	CG9437	302	0.146628	0.046704	SP				0.873253	0	SP	SP
977	X	CG1554	CG11699	302							-0.165631	0.0604258
978	2R	CG2072	CG1975	303							0.488711	5.9e-07	SP	SP
979	3L	CG3434	CG32043	303
980	X	CG9209	CG12698	303							-0.85579	6.21e-27	SN	SN
981	2L	CG33002	CG15435	303
982	2L	CG8475	CG8460	303	-0.081242	0.152798					-0.397419	5.75e-05	SN	SN
983	2R	CG13742	CG12759	304				0.29166	0.0741322		0.821958	0	SP	SP
984	2R	CG8889	CG17509	304							0.50705	1.98e-07	SP	SP
985	3L	CG10969	CG17666	304				0.608385	0.000487591	SP	0.918041	0	SP	SP
986	3R	CG2128	CG14670	304							-0.53515	3.28e-08	SN	SN
987	3R	CG31120	CG11168	304
988	X	CG2025	CG1847	304							0.354557	0.000325939	SP	SP
989	2R	CG8155	CG8156	305	0.312495	5.22e-05	SP				0.739726	1.11e-16	SP	SP
990	3R	CG6238	CG13645	305	-0.264623	0.00127014	SN				0.247635	0.00964885	SP	SP or SN
991	X	CG9099	CG4880	305							0.671647	2.92e-13	SP	SP
992	2L	CG9207	CG3423	305							0.877486	0	SP	SP
993	2R	CG13567	CG3173	306							0.873865	0	SP	SP
994	3L	CG16931	CG7355	306							0.325638	0.000922935	SP	SP
995	3L	CG7169	CG11307	306							0.382889	0.000106417	SP	SP
996	2L	CG13126	CG4709	306							0.760846	0	SP	SP
997	2L	CG15260	CG31733	306
998	3L	CG5931	CG10516	307							0.612239	9.14e-11	SP	SP
999	3R	CG31212	CG5316	307
1000	3R	CG17734	CG5214	308							0.872588	0	SP	SP
1001	2L	CG5869	CG4249	308							0.346773	0.000435573	SP	SP
1002	2R	CG16728	CG11887	309	0.454473	6.99e-10	SP	-0.330871	0.0493671	SN	0.799311	0	SP	SP or SN
1003	2R	CG33455	CG6657	309
1004	3L	CG33214	CG7540	309
1005	2L	CG33922	CG5450	309
1006	2L	CG5390	CG4968	309	-0.100261	0.196036					-0.799408	2.97e-21	SN	SN
1007	2R	CG8070	CG8069	310	-0.26098	0.000429212	SN				0.808775	0	SP	SP or SN
1008	2R	CG3584	CG11301	310							0.723062	6.66e-16	SP	SP
1009	3L	CG10673	CG4618	310							-0.245426	0.0102196	SN	SN
1010	3L	CG13311	CG13307	310				0.270727	0.0904983		0.604533	1.77e-10	SP	SP
1011	2R	CG5757	CG5098	311							0.479366	1e-06	SP	SP
1012	2R	CG11061	CG6698	311	0.324422	2.02e-05	SP				-0.0480707	0.327313		SP
1013	3L	CG1935	CG13923	311							0.101719	0.171434
1014	3R	CG9393	CG8228	311							-0.120662	0.130008
1015	2L	CG10383	CG10338	311	-0.013585	0.432097		0.428581	0.0144619	SP	-0.577696	1.54e-09	SN	SP or SN
1016	2L	CG10637	CG18398	311	-0.195342	0.0126777	SN	0.433076	0.0135532	SP	0.613784	7.99e-11	SP	SP or SN
1017	2R	CG30259	CG13518	312
1018	3L	CG32300	CG13807	312
1019	3R	CG11971	CG11975	312				0.422891	0.0156819	SP	0.715077	1.78e-15	SP	SP
1020	3R	CG9924	CG3061	312	-0.0207099	0.398095					-0.0135455	0.449871
1021	3R	CG4448	CG13827	312							0.228249	0.0157246	SP	SP
1022	X	CG15727	CG2540	312							0.188819	0.0381881	SP	SP
1023	2L	CG5337	CG5198	312							0.331493	0.00075352	SP	SP
1024	2R	CG6191	CG6197	313							-0.669406	3.71e-13	SN	SN
1025	2R	CG11180	CG16742	313				0.37609	0.0291412	SP	0.741922	0	SP	SP
1026	X	CG6394	CG6318	313							0.232665	0.0141131	SP	SP
1027	2L	CG18858	CG2508	313
1028	2R	CG11170	CG5465	314							0.657902	1.24e-12	SP	SP
1029	3R	CG17271	CG15693	314				0.345402	0.0419727	SP	0.00627926	0.476714		SP
1030	X	CG3740	CG3095	314							-0.0940895	0.190233
1031	X	CG1994	CG1789	314							0.72847	3.33e-16	SP	SP
1032	X	CG12576	CG14617	314				0.054349	0.396009		-0.0856387	0.212447
1033	2L	CG6192	CG4713	314	0.383947	2.48e-07	SP				0.134136	0.105063		SP
1034	2R	CG10212	CG10215	315				-0.0495586	0.405002		-0.355971	0.000308966	SN	SN
1035	3L	CG6083	CG7351	315							0.341218	0.000533322	SP	SP
1036	3L	CG7172	CG32438	315
1037	3R	CG9470	CG8500	315							0.0833521	0.218704
1038	3R	CG7748	CG11839	315							0.685454	6.31e-14	SP	SP
1039	X	CG3460	CG17776	315							0.191094	0.036418	SP	SP
1040	X	CG3073	CG3071	315	0.109762	0.0828643					0.815286	0	SP	SP
1041	X	CG1463	CG2543	315							-0.394149	6.63e-05	SN	SN
1042	2L	CG13277	CG17912	315				-0.0327027	0.436995		-0.244395	0.0104955	SN	SN
1043	2R	CG3988	CG3182	316	0.456551	5.75e-10	SP				0.138718	0.0974123		SP
1044	3L	CG7202	CG7519	316							-0.80691	6.73e-22	SN	SN
1045	3R	CG6070	CG5815	316	-0.109409	0.0835503					0.838354	0	SP	SP
1046	2R	CG5742	CG5124	317							-0.249624	0.00915888	SN	SN
1047	3L	CG12082	CG11494	317	0.613099	0	SP	0.428135	0.0145547	SP	0.799929	0	SP	SP
1048	3L	CG32022	CG6511	317
1049	3L	CG5517	CG5701	317							0.551764	1.04e-08	SP	SP
1050	3R	CG7939	CG7943	317							-0.239337	0.0119443	SN	SN
1051	X	CG12108	CG1795	317							0.723547	5.55e-16	SP	SP
1052	2L	CG17654	CG31937	317
1053	3L	CG12091	CG7852	318							0.277477	0.00423651	SP	SP
1054	X	CG8142	CG6492	318							-0.61872	5.18e-11	SN	SN
1055	2R	CG12389	CG7745	319	0.161793	0.02016	SP				0.502314	2.64e-07	SP	SP
1056	3L	CG13295	CG6610	319							0.718543	1.11e-15	SP	SP
1057	3L	CG32147	CG6859	319
1058	X	CG3319	CG4528	319							0.562489	4.83e-09	SP	SP
1059	X	CG2004	CG1785	319							0.59103	5.39e-10	SP	SP
1060	2R	CG8859	CG8457	320							0.187251	0.0394483	SP	SP
1061	3L	CG14967	CG12034	320				0.303249	0.0660408		0.471567	1.55e-06	SP	SP
1062	3L	CG8111	CG32368	320
1063	3R	CG11052	CG3223	320							-0.691707	3.07e-14	SN	SN
1064	3R	CG6554	CG4082	320							0.951992	0	SP	SP
1065	3R	CG7837	CG7788	320	0.501787	8.03e-12	SP				0.880248	0	SP	SP
1066	2R	CG7704	CG11919	321	-0.105956	0.0904939					0.113134	0.145574
1067	2R	CG7704	CG18003	321	-0.341309	4.69e-06	SN				-0.798516	3.53e-21	SN	SN
1068	3L	CG8004	CG7823	321							0.775615	0	SP	SP
1069	3R	CG11988	CG11990	321	0.887217	0	SP	-0.0649903	0.37622		0.939751	0	SP	SP
1070	3R	CG7129	CG12363	321	0.323656	1.49e-05	SP				0.720784	7.77e-16	SP	SP
1071	X	CG7622	CG6189	321							0.464617	2.25e-06	SP	SP
1072	X	CG14789	CG14777	321	0.118257	0.0927248		-0.255504	0.103874		-0.60639	1.51e-10	SN	SN
1073	2R	CG1513	CG30007	322
1074	3R	CG15889	CG8599	322							0.462693	2.49e-06	SP	SP
1075	2L	CG5899	CG4602	322	0.583519	2.22e-16	SP				0.920857	0	SP	SP
1076	3L	CG3967	CG3715	323	-0.0577694	0.234039					-0.321315	0.00106928	SN	SN
1077	3R	CG9738	CG8021	323							-0.603218	1.97e-10	SN	SN
1078	3L	CG33260	CG9384	324
1079	3R	CG9424	CG8312	324	0.00590672	0.47036					0.288165	0.00308642	SP	SP
1080	2R	CG8778	CG8632	325							0.671211	3.06e-13	SP	SP
1081	3L	CG10712	CG11115	325	0.0719767	0.199027
1082	2L	CG10859	CG7110	325	-0.421373	1.59e-08	SN				-0.773903	3.01e-19	SN	SN
1083	3R	CG7996	CG11670	326							4.95e-05	0.499816
1084	3R	CG6194	CG5044	326							-0.0600583	0.288052
1085	X	CG14816	CG14804	326				0.101987	0.310034		0.615999	6.58e-11	SP	SP
1086	2L	CG12399	CG8825	326							0.248563	0.00941748	SP	SP
1087	2L	CG9296	CG9298	326							0.527752	5.35e-08	SP	SP
1088	2L	CG9305	CG6565	326							-0.345035	0.000464235	SN	SN
1089	2R	CG5726	CG5140	327	0.574296	9.99e-16	SP				-0.0449809	0.337768		SP
1090	3R	CG7705	CG7706	327							0.829529	0	SP	SP
1091	2R	CG9084	CG7736	328							-0.0751915	0.241864
1092	2R	CG8819	CG13151	328							0.516514	1.1e-07	SP	SP
1093	3L	CG6259	CG7510	328	-0.139971	0.0387539	SN				0.10572	0.162061		SN
1094	3L	CG14450	CG11367	328	-0.156645	0.023958	SN	-0.129001	0.264981		0.537284	2.84e-08	SP	SP or SN
1095	3R	CG10229	CG12005	328				-0.279196	0.0835999		0.806573	0	SP	SP
1096	3R	CG2244	CG1250	328	0.0891269	0.130438					0.419975	2.09e-05	SP	SP
1097	X	CG13365	CG17828	328				-0.260334	0.099493		0.202139	0.0287374	SP	SP
1098	X	CG10788	CG10781	328				0.183496	0.184783		0.358588	0.00027967	SP	SP
1099	2R	CG17977	CG8715	329	-0.626758	2.96e-19	SN				0.234858	0.0133658	SP	SP or SN
1100	3L	CG7961	CG13919	329							0.476135	1.2e-06	SP	SP
1101	3R	CG9773	CG8043	329							-0.501556	2.77e-07	SN	SN
1102	3R	CG3281	CG3068	329							0.738041	1.11e-16	SP	SP
1103	X	CG15329	CG1515	330							-0.303313	0.00192991	SN	SN
1104	3R	CG6384	CG4338	331							0.620626	4.37e-11	SP	SP
1105	3R	CG7718	CG7719	331							0.496155	3.82e-07	SP	SP
1106	3R	CG17186	CG4703	331							0.440966	7.62e-06	SP	SP
1107	3R	CG31152	CG7023	331
1108	X	CG4317	CG5905	331
1109	X	CG15027	CG5599	331							-0.276752	0.00432666	SN	SN
1110	2L	CG13690	CG4087	331							0.0607603	0.285822
1111	2L	CG10189	CG10084	331	-0.204681	0.00460025	SN	-0.664331	0.000107285	SN	0.617023	6.01e-11	SP	SP or SN
1112	2R	CG9754	CG9485	332	-0.536003	1.4e-13	SN				-0.713439	2.16e-15	SN	SN
1113	3L	CG32226	CG6597	332
1114	X	CG10992	CG11103	332				-0.027046	0.447829		0.100345	0.17473
1115	2L	CG17566	CG10739	332				-0.0222625	0.457019		0.313213	0.00140101	SP	SP
1116	2L	CG10262	CG10366	332				-0.192852	0.172612		-0.329009	0.000821603	SN	SN
1117	2R	CG5581	CG33198	333
1118	3L	CG11586	CG1268	333							-0.00173157	0.493575
1119	3R	CG9684	CG7963	333							-0.0756785	0.240446
1120	2L	CG3214	CG9881	333							-0.394505	6.52e-05	SN	SN
1121	2L	CG6601	CG16996	333							-0.67177	2.88e-13	SN	SN
1122	2R	CG7765	CG33017	334
1123	3R	CG31256	CG5851	334
1124	2L	CG31961	CG2958	334
1125	3L	CG10147	CG8270	335							0.600793	2.42e-10	SP	SP
1126	3R	CG13630	CG6863	335	-0.0266152	0.368761					0.118655	0.134042
1127	3R	CG7593	CG18731	335
1128	2L	CG8890	CG3792	335							0.784104	0	SP	SP
1129	2L	CG13393	CG13384	335				-0.190483	0.175647		0.721409	7.77e-16	SP	SP
1130	2R	CG8858	CG17967	336							0.14799	0.0831748
1131	3L	CG32380	CG8571	336
1132	X	CG2263	CG2129	336							0.530584	4.44e-08	SP	SP
1133	2L	CG5813	CG4455	336	-0.563284	3.67e-15	SN				0.840541	0	SP	SP or SN
1134	2R	CG12343	CG12325	337				0.34723	0.0411056	SP	0.808357	0	SP	SP
1135	3L	CG5498	CG5725	337	0.386445	2.06e-07	SP				-0.498754	3.27e-07	SN	SP or SN
1136	3R	CG9771	CG1058	337							0.859375	0	SP	SP
1137	3R	CG11334	CG11333	337				-0.19187	0.173867		0.161738	0.0649812
1138	3R	CG11539	CG1792	337							0.288899	0.00301869	SP	SP
1139	X	CG11679	CG8206	337							-0.467862	1.89e-06	SN	SN
1140	2L	CG7438	CG6094	337	0.0651459	0.205812					-0.238097	0.0123242	SN	SN
1141	2L	CG18787	CG12264	337
1142	2L	CG9293	CG7099	337							0.86757	0	SP	SP
1143	2R	CG6315	CG13339	338							-0.0173776	0.435797
1144	3L	CG32313	CG1049	338
1145	2R	CG8801	CG13951	339							-0.220005	0.0191498	SN	SN
1146	2R	CG3295	CG30296	339
1147	3L	CG8887	CG32211	339
1148	3L	CG7324	CG32436	339
1149	3R	CG5657	CG17202	339							-0.469239	1.76e-06	SN	SN
1150	3R	CG5555	CG31475	339
1151	3R	CG2310	CG11501	339							-0.432692	1.14e-05	SN	SN
1152	3R	CG3944	CG3158	340							-0.49642	3.76e-07	SN	SN
1153	X	CG2887	CG2890	340							-0.49143	5.04e-07	SN	SN
1154	2L	CG12288	CG15134	340				-0.0837993	0.342005		-0.0697219	0.258089
1155	3L	CG10753	CG10975	341				0.0828022	0.343792		0.903975	0	SP	SP
1156	3L	CG13041	CG13060	341				0.184885	0.182946		0.46638	2.05e-06	SP	SP
1157	3R	CG14876	CG4560	341							-0.751441	1.09e-17	SN	SN
1158	3R	CG31125	CG6695	341
1159	3L	CG13901	CG13887	342				0.772317	1.9e-06	SP	-0.146038	0.086036		SP
1160	3R	CG33201	CG1475	342
1161	3R	CG14672	CG1475	342							-0.0146614	0.445766
1162	3R	CG8538	CG3321	342							-0.560334	5.65e-09	SN	SN
1163	3R	CG14324	CG14326	342				0.427036	0.0147853	SP	0.310176	0.00154742	SP	SP
1164	2L	CG31635	CG11098	342
1165	2L	CG12317	CG5317	342							0.834113	0	SP	SP
1166	3L	CG8615	CG8614	343							-0.322148	0.00103956	SN	SN
1167	3R	CG12948	CG8402	343							0.590745	5.51e-10	SP	SP
1168	X	CG32590	CG32593	343
1169	2L	CG14536	CG7138	343							-0.405055	4.12e-05	SN	SN
1170	3R	CG10055	CG2520	344							-0.148231	0.0828264
1171	3R	CG7168	CG7998	344							-0.544551	1.73e-08	SN	SN
1172	2L	CG4103	CG3688	344							0.45669	3.42e-06	SP	SP
1173	2R	CG5339	CG5591	345							0.481967	8.67e-07	SP	SP
1174	3L	CG9187	CG9128	345							0.0278136	0.39792
1175	3L	CG13074	CG5389	345							0.372158	0.000164575	SP	SP
1176	3R	CG7262	CG3817	345							0.936969	0	SP	SP
1177	3R	CG6813	CG18764	346
1178	2R	CG8090	CG11807	347							0.503352	2.48e-07	SP	SP
1179	3R	CG7156	CG31196	347
1180	2L	CG6509	CG4970	347	-0.420998	1.48e-08	SN				-0.487822	6.21e-07	SN	SN
1181	2L	CG3975	CG15266	347							-0.0892905	0.202671
1182	2L	CG12050	CG9257	347							0.811904	0	SP	SP
1183	2R	CG4707	CG3579	348							-0.291128	0.00282101	SN	SN
1184	3R	CG2100	CG1236	348							0.583942	9.47e-10	SP	SP
1185	3R	CG5768	CG13615	348							0.304909	0.00183411	SP	SP
1186	X	CG12179	CG3346	348
1187	2R	CG3800	CG9849	349							0.670808	3.19e-13	SP	SP
1188	2R	CG9888	CG3085	349							-0.874066	2.57e-29	SN	SN
1189	2L	CG10376	CG10343	349				0.253142	0.106064		0.503655	2.44e-07	SP	SP
1190	3L	CG7404	CG7986	351	-0.133086	0.121152					-0.360298	0.000261929	SN	SN
1191	X	CG2691	CG11172	351							0.516066	1.13e-07	SP	SP
1192	X	CG9984	CG4252	351							0.618151	5.44e-11	SP	SP
1193	2L	CG13771	CG11181	351				-0.155315	0.224339		-0.0515764	0.315609
1194	2L	CG9302	CG6699	351	0.190049	0.00838401	SP				0.87024	0	SP	SP
1195	3R	CG17816	CG10092	352				-0.0167419	0.467652		-0.187456	0.0392812	SN	SN
1196	3R	CG3571	CG3532	352							0.175624	0.0498577	SP	SP
1197	3R	CG4173	CG5434	352							0.741823	0	SP	SP
1198	2R	CG3298	CG12909	353							0.804799	0	SP	SP
1199	2R	CG15117	CG15110	353				0.224276	0.135351		-0.779517	1.15e-19	SN	SN
1200	3L	CG7375	CG8005	353							0.913463	0	SP	SP
1201	3L	CG3448	CG32038	353
1202	3R	CG11999	CG1161	353	0.316915	2.22e-05	SP				0.558362	6.52e-09	SP	SP
1203	3R	CG5380	CG7070	353							-0.616671	6.2e-11	SN	SN
1204	X	CG17255	CG2889	353							0.475893	1.22e-06	SP	SP
1205	2L	CG9188	CG3433	353							0.211198	0.0234753	SP	SP
1206	2R	CG8980	CG6805	354							0.343113	0.000497929	SP	SP
1207	X	CG13364	CG17829	354
1208	2L	CG31694	CG8814	354
1209	2R	CG4663	CG12765	355							0.0472669	0.33002
1210	2R	CG11237	CG8432	355							0.720769	8.88e-16	SP	SP
1211	3L	CG32177	CG7484	355
1212	3L	CG32179	CG7484	355
1213	3L	CG7158	CG11248	355	-0.159622	0.022227	SN				0.168632	0.0570853		SN
1214	X	CG4400	CG4645	355							0.661942	8.15e-13	SP	SP
1215	2R	CG15653	CG9353	356							0.102264	0.170137
1216	3L	CG11537	CG1291	356	-0.0733531	0.17755					-0.100193	0.175097
1217	3R	CG12428	CG12877	356				0.50436	0.00430192	SP	0.314305	0.00135148	SP	SP
1218	2R	CG8152	CG8153	357							0.681027	1.04e-13	SP	SP
1219	3L	CG13902	CG13888	357				-0.392191	0.0237595	SN	0.0449768	0.337782		SN
1220	3L	CG3889	CG6841	357	0.405126	5.88e-08	SP				0.831002	0	SP	SP
1221	2L	CG9586	CG13109	357							0.0709785	0.254313
1222	2R	CG3820	CG30193	358
1223	3L	CG10144	CG8339	358							-0.760837	2.55e-18	SN	SN
1224	3R	CG11035	CG2708	358	-0.399207	9.32e-08	SN				-0.107009	0.15911		SN
1225	2L	CG6412	CG5526	358							0.779465	0	SP	SP
1226	X	CG32576	CG3606	359
1227	3R	CG1152	CG10047	360							0.726172	4.44e-16	SP	SP
1228	3R	CG31002	CG1609	360
1229	X	CG1558	CG11697	360							-0.765994	1.12e-18	SN	SN
1230	X	CG9245	CG8134	360	-0.014943	0.443166					0.369095	0.000185878	SP	SP
1231	X	CG9020	CG8578	361							0.853283	0	SP	SP
1232	3R	CG2112	CG1971	362							-0.275837	0.00444286	SN	SN
1233	X	CG2974	CG12094	362							-0.370949	0.0001727	SN	SN
1234	2L	CG10166	CG10137	362				-0.170678	0.202244		-0.455535	3.64e-06	SN	SN
1235	3R	CG14545	CG5886	363							0.275535	0.00448175	SP	SP
1236	3R	CG2135	CG1937	363	-0.00752921	0.462359					-0.127281	0.117293
1237	X	CG1791	CG1889	363	0.655189	0	SP				0.85336	0	SP	SP
1238	2L	CG3104	CG2986	363	-0.0653945	0.287314					0.217075	0.020508	SP	SP
1239	3R	CG17556	CG3534	364							-0.10788	0.157138
1240	X	CG1594	CG1728	364							0.247507	0.00968115	SP	SP
1241	2L	CG9227	CG9222	364							0.233383	0.0138644	SP	SP
1242	2L	CG18789	CG31864	364
1243	2R	CG15119	CG7417	365							-0.412105	3e-05	SN	SN
1244	3L	CG12077	CG12016	365				0.402853	0.0206493	SP	0.272174	0.00493587	SP	SP
1245	3R	CG1070	CG10098	365							0.479098	1.02e-06	SP	SP
1246	2R	CG30105	CG4943	366
1247	2R	CG13018	CG13016	367				-0.429011	0.014373	SN	-0.0658644	0.269857		SN
1248	X	CG9723	CG18572	367
1249	2R	CG13322	CG13320	368				0.319589	0.0557477		0.303291	0.00193128	SP	SP
1250	2R	CG10261	CG12424	368				0.157873	0.220573		0.542643	1.97e-08	SP	SP
1251	3R	CG9813	CG8870	368							0.307289	0.0016992	SP	SP
1252	X	CG8188	CG5884	368	-0.340522	5.27e-06	SN				0.595759	3.67e-10	SP	SP or SN
1253	2R	CG1602	CG2144	369	0.422081	1.66e-08	SP				0.629924	1.88e-11	SP	SP
1254	2L	CG7382	CG11024	369							0.425411	1.62e-05	SP	SP
1255	2L	CG5446	CG6388	369							0.534635	3.39e-08	SP	SP
1256	3L	CG5295	CG13472	370							-0.109742	0.152973
1257	3L	CG3797	CG6812	370							-0.544154	1.78e-08	SN	SN
1258	3L	CG11624	CG10849	371				-0.720056	1.68e-05	SN	0.0201051	0.425827		SN
1259	3L	CG10754	CG11008	371				0.562958	0.00137601	SP				SP
1260	3L	CG4076	CG6877	371							0.774991	0	SP	SP
1261	X	CG2247	CG1703	371							0.763046	0	SP	SP
1262	3R	CG6284	CG4003	372							0.792933	0	SP	SP
1263	3L	CG18374	CG13876	373				-0.123834	0.273353		-0.00404483	0.484996
1264	3R	CG2046	CG10979	373							0.148439	0.0825263
1265	3R	CG5611	CG5588	373							0.108258	0.156286
1266	X	CG6379	CG15375	373							0.0597267	0.289108
1267	X	CG9195	CG11654	373							0.14072	0.0941973
1268	2L	CG5421	CG6417	373							0.422614	1.85e-05	SP	SP
1269	2R	CG12797	CG12855	374				-0.0936767	0.324493		-0.241258	0.0113752	SN	SN
1270	3L	CG6664	CG7728	374	0.358192	1.54e-06	SP				-0.441173	7.55e-06	SN	SP or SN
1271	3R	CG6654	CG4210	374							-0.45751	3.28e-06	SN	SN
1272	X	CG32625	CG11130	374
1273	2L	CG9154	CG9159	374							0.195435	0.0332227	SP	SP
1274	2R	CG30383	CG11205	375
1275	3L	CG7739	CG7427	375							0.442594	7.03e-06	SP	SP
1276	3R	CG33105	CG32939	375
1277	3L	CG13026	CG9697	376							-0.0397296	0.35582
1278	3R	CG7425	CG3563	376							-0.324942	0.000945186	SN	SN
1279	2R	CG8972	CG8298	377							0.473047	1.43e-06	SP	SP
1280	3L	CG5645	CG10861	377							0.494258	4.27e-07	SP	SP
1281	3L	CG10222	CG10724	377	-0.0738536	0.176671		-0.341381	0.0439288	SN	0.348934	0.000402178	SP	SP or SN
1282	3L	CG17286	CG32165	377
1283	3R	CG31390	CG14685	377
1284	3R	CG5454	CG31043	377
1285	3R	CG4919	CG17625	377							0.401745	4.77e-05	SP	SP
1286	X	CG1987	CG1660	377							0.527049	5.6e-08	SP	SP
1287	X	CG9198	CG6299	377							-0.790329	1.65e-20	SN	SN
1288	2L	CG10687	CG17347	377				0.236716	0.122152		-0.232807	0.0140635	SN	SN
1289	3L	CG12093	CG1241	378							0.217413	0.0203472	SP	SP
1290	3L	CG6117	CG17035	378	-0.0136897	0.432007					0.186672	0.0399218	SP	SP
1291	3R	CG9790	CG8116	378							-0.143768	0.0894539
1292	2L	CG4435	CG3766	378							-0.643321	5.28e-12	SN	SN
1293	3L	CG4086	CG4101	379							0.664045	6.54e-13	SP	SP
1294	3L	CG8798	CG9376	380							0.14608	0.0859734
1295	3R	CG10445	CG2684	380							0.327658	0.000860941	SP	SP
1296	X	CG9198	CG6294	380	-0.144273	0.0343679	SN				-0.0271576	0.400278		SN
1297	2L	CG10685	CG10719	380				0.350629	0.0395292	SP	0.928445	0	SP	SP
1298	2L	CG13965	CG16772	380				0.740404	7.64e-06	SP	0.847829	0	SP	SP
1299	2R	CG18495	CG18853	381
1300	3L	CG6302	CG7839	381	0.497741	9.24e-12	SP				0.884466	0	SP	SP
1301	3L	CG8742	CG8522	381							0.199915	0.0301672	SP	SP
1302	3L	CG8637	CG32221	381
1303	2L	CG9414	CG6116	381							0.73057	2.22e-16	SP	SP
1304	2L	CG10334	CG10364	381				-0.0561478	0.392644		0.922663	0	SP	SP
1305	3L	CG10289	CG7376	382	-0.0659278	0.227182					0.727307	3.33e-16	SP	SP
1306	3R	CG5405	CG5933	382							-0.711727	2.68e-15	SN	SN
1307	3R	CG5003	CG12261	382	-0.217874	0.00556649	SN				0.863393	0	SP	SP or SN
1308	X	CG12234	CG14215	382				-0.0783402	0.351825		0.754335	0	SP	SP
1309	2R	CG30016	CG6751	383
1310	3L	CG6662	CG6817	383							-0.179942	0.045766	SN	SN
1311	3L	CG4729	CG4877	383	-0.390152	1.56e-07	SN				-0.0566001	0.299153		SN
1312	3R	CG2179	CG1347	384							0.577444	1.57e-09	SP	SP
1313	3R	CG2723	CG10903	384							0.472463	1.47e-06	SP	SP
1314	3R	CG10868	CG6759	384							0.149401	0.0811496
1315	X	CG3086	CG15770	384							-0.19151	0.0361011	SN	SN
1316	X	CG3011	CG3726	384							0.600886	2.4e-10	SP	SP
1317	2L	CG3652	CG3054	384	0.697331	0	SP				0.780417	0	SP	SP
1318	3R	CG6342	CG4043	385							-0.808468	4.9e-22	SN	SN
1319	3R	CG7009	CG5798	385							-0.203235	0.0280538	SN	SN
1320	3R	CG5338	CG5854	385							-0.766706	9.94e-19	SN	SN
1321	3L	CG10923	CG4452	386							0.909103	0	SP	SP
1322	3L	CG13025	CG9705	386							0.734501	1.11e-16	SP	SP
1323	3L	CG4144	CG6895	387							-0.691101	3.29e-14	SN	SN
1324	3R	CG2922	CG1427	387							0.413647	2.8e-05	SP	SP
1325	3R	CG1104	CG1943	387	-0.154165	0.0254349	SN				0.487452	6.34e-07	SP	SP or SN
1326	3R	CG4433	CG4845	387							0.301968	0.00201406	SP	SP
1327	3L	CG6322	CG7564	388	0.540148	5.83e-13	SP				0.819335	0	SP	SP
1328	3R	CG6623	CG12241	388							0.621012	4.22e-11	SP	SP
1329	3R	CG5383	CG7071	388							0.809429	0	SP	SP
1330	2R	CG8710	CG2160	389							0.518342	9.81e-08	SP	SP
1331	3L	CG10863	CG14982	389				0.0211022	0.459251		-0.193735	0.0344457	SN	SN
1332	3L	CG10973	CG32113	389
1333	X	CG16782	CG10801	389				0.412239	0.0181868	SP	0.485535	7.08e-07	SP	SP
1334	2L	CG9662	CG3289	389							0.609762	1.13e-10	SP	SP
1335	2L	CG16975	CG5439	389							0.867745	0	SP	SP
1336	3R	CG12173	CG31543	390
1337	3R	CG5641	CG5245	390							0.674724	2.09e-13	SP	SP
1338	2L	CG6737	CG12299	390							-0.712833	2.33e-15	SN	SN
1339	2L	CG4993	CG4930	390							0.51042	1.61e-07	SP	SP
1340	2R	CG30285	CG10307	391
1341	3L	CG5585	CG5605	391							0.691646	3.09e-14	SP	SP
1342	2L	CG31756	CG8673	391
1343	2R	CG1845	CG12165	392	0.0178135	0.412098					0.29199	0.00274765	SP	SP
1344	3L	CG12740	CG17737	392	0.428678	7.78e-09	SP	-0.328098	0.0508819		-0.195854	0.0329264	SN	SP or SN
1345	3L	CG8833	CG9206	392							0.42793	1.44e-05	SP	SP
1346	3L	CG18217	CG32164	392
1347	3R	CG31548	CG12170	392
1348	3R	CG15514	CG7808	392							0.354618	0.000325189	SP	SP
1349	2R	CG12159	CG1877	393							-0.347301	0.000427195	SN	SN
1350	3L	CG10646	CG10682	393				-0.0782219	0.352039		0.553776	9.06e-09	SP	SP
1351	2L	CG11885	CG13692	393				0.185579	0.182031		-0.244462	0.0104773	SN	SN
1352	3R	CG9633	CG7538	394	0.904808	0	SP				0.941148	0	SP	SP
1353	3L	CG8793	CG9383	396	0.539483	7.68e-14	SP				0.484379	7.56e-07	SP	SP
1354	3R	CG4976	CG5514	396							0.731916	2.22e-16	SP	SP
1355	2R	CG4049	CG3253	397							0.607646	1.36e-10	SP	SP
1356	X	CG18273	CG3156	397	0.137198	0.0413266	SP				0.554163	8.81e-09	SP	SP
1357	X	CG8264	CG7039	397							0.515357	1.18e-07	SP	SP
1358	2R	CG30380	CG30379	398
1359	3R	CG5374	CG7045	398	-0.217726	0.0046223	SN				-0.732539	1.7e-16	SN	SN
1360	3L	CG4911	CG4942	399							0.606533	1.49e-10	SP	SP
1361	3R	CG10423	CG11875	399				0.188733	0.177909		0.663024	7.28e-13	SP	SP
1362	2L	CG31974	CG11454	399
1363	2L	CG5384	CG4972	399	-0.226831	0.023638	SN				0.743636	0	SP	SP or SN
1364	2R	CG30099	CG3767	401
1365	3R	CG2224	CG1471	401							0.0266138	0.402234
1366	2L	CG5363	CG5108	401	0.518136	1.13e-12	SP				0.924636	0	SP	SP
1367	2L	CG6122	CG12253	401							0.467733	1.9e-06	SP	SP
1368	2R	CG12846	CG10106	402	0.620014	0	SP	0.394048	0.0231929	SP	0.692825	2.69e-14	SP	SP
1369	2R	CG8251	CG11770	402	-0.414775	2.48e-08	SN				-0.80307	1.45e-21	SN	SN
1370	2R	CG13592	CG13585	402				0.420441	0.0162318	SP	0.120068	0.131194		SP
1371	3R	CG6752	CG4196	402							-0.328257	0.000843297	SN	SN
1372	X	CG4617	CG8300	402							0.680894	1.06e-13	SP	SP
1373	X	CG2253	CG1571	402							-0.524628	6.56e-08	SN	SN
1374	3L	CG32045	CG16717	403
1375	3L	CG7433	CG7654	403	0.458874	5.22e-10	SP				-0.147943	0.0832423		SP
1376	3R	CG9797	CG8202	403	0.14416	0.038204	SP				0.853911	0	SP	SP
1377	3R	CG12321	CG7957	403	-0.0222579	0.391697					-0.587664	7.05e-10	SN	SN
1378	X	CG7772	CG6842	403	0.0458678	0.370948					-0.53546	3.21e-08	SN	SN
1379	2L	CG10194	CG18094	403				0.0603991	0.384724		0.300326	0.00212125	SP	SP
1380	3L	CG7008	CG13880	404							0.798554	0	SP	SP
1381	3R	CG6666	CG4800	404							-0.746746	2.21e-17	SN	SN
1382	3R	CG7523	CG7643	404							-0.1478	0.08345
1383	3R	CG5378	CG7057	404	0.322317	1.52e-05	SP				0.689189	4.11e-14	SP	SP
1384	3R	CG5746	CG6454	404							0.785526	0	SP	SP
1385	2L	CG7795	CG7787	404							-0.717989	1.2e-15	SN	SN
1386	3L	CG17249	CG7960	405							0.417448	2.35e-05	SP	SP
1387	2R	CG1407	CG12129	406	0.197904	0.00619976	SP				0.16901	0.0566754		SP
1388	X	CG11674	CG15871	407				-0.0626478	0.380552		0.406446	3.87e-05	SP	SP
1389	2R	CG4279	CG9433	408							0.394514	6.52e-05	SP	SP
1390	3L	CG7130	CG7490	408							0.33168	0.000748616	SP	SP
1391	X	CG1664	CG17333	408							-0.455848	3.58e-06	SN	SN
1392	3L	CG7476	CG7979	409							-0.171527	0.0540007
1393	3L	CG3948	CG13032	409							-0.544514	1.73e-08	SN	SN
1394	3R	CG6987	CG10309	410							0.577801	1.53e-09	SP	SP
1395	2R	CG12918	CG2264	411	-0.117486	0.0688706					-0.137834	0.098855
1396	3R	CG8031	CG7583	411	0.0292417	0.357222					0.842419	0	SP	SP
1397	X	CG9992	CG4239	411							-0.0657794	0.270119
1398	3L	CG8110	CG8268	412							0.403417	4.43e-05	SP	SP
1399	3R	CG18012	CG31246	412
1400	2L	CG5362	CG31716	412
1401	2L	CG6750	CG6444	412							0.582592	1.05e-09	SP	SP
1402	3L	CG4042	CG4268	414							0.558832	6.3e-09	SP	SP
1403	2R	CG1362	CG12920	415							-0.28721	0.00317654	SN	SN
1404	3L	CG7181	CG7625	415							-0.0603688	0.287065
1405	3R	CG33546	CG10061	415
1406	3R	CG9386	CG8199	415							-0.101791	0.171262
1407	2L	CG5061	CG4775	415							0.113763	0.144227
1408	2L	CG6105	CG4636	415	-0.41993	1.47e-08	SN				-0.308461	0.00163603	SN	SN
1409	2L	CG6583	CG17218	415							0.844623	0	SP	SP
1410	2L	CG4140	CG4185	415							0.858949	0	SP	SP
1411	2R	CG8841	CG8487	416							-0.0397471	0.355759
1412	3L	CG5546	CG7430	416							-0.643105	5.39e-12	SN	SN
1413	3L	CG5018	CG5027	417							0.641721	6.17e-12	SP	SP
1414	3L	CG11258	CG11268	418				-0.282266	0.0811923		0.136764	0.100625
1415	3R	CG13850	CG31170	418
1416	2L	CG5876	CG17328	418							0.300395	0.00211668	SP	SP
1417	3R	CG5663	CG6525	419							0.0479724	0.327643
1418	X	CG8944	CG8231	419	-0.0286925	0.36152					0.42924	1.35e-05	SP	SP
1419	3L	CG6321	CG14145	420							-0.112507	0.146923
1420	X	CG3198	CG4039	420	0.111593	0.177092					0.521773	7.88e-08	SP	SP
1421	2R	CG8996	CG13197	421							-0.0725017	0.249774
1422	3L	CG12079	CG15812	422	-0.114371	0.0742796		-0.0326252	0.437143		-0.595886	3.63e-10	SN	SN
1423	2R	CG14767	CG8411	423
1424	2R	CG12854	CG10159	423				-0.0466539	0.410479		0.301635	0.00203544	SP	SP
1425	3R	CG9775	CG1057	423	0.216277	0.00292965	SP				0.80647	0	SP	SP
1426	X	CG3917	CG12230	423							0.662366	7.79e-13	SP	SP
1427	2R	CG17385	CG10105	424				-0.10079	0.312101		0.53443	3.44e-08	SP	SP
1428	3R	CG3744	CG11089	424	-0.115967	0.071469					-0.283002	0.00360203	SN	SN
1429	2R	CG4005	CG3209	425							0.3508	0.000375246	SP	SP
1430	3L	CG5161	CG16838	425							0.668824	3.95e-13	SP	SP
1431	X	CG6133	CG4865	425	0.517791	1.62e-12	SP				0.753894	0	SP	SP
1432	X	CG3712	CG3620	425							-0.763859	1.58e-18	SN	SN
1433	3L	CG18332	CG11456	426				0.247889	0.111044		0.464564	2.26e-06	SP	SP
1434	3L	CG13312	CG32024	427
1435	3L	CG4300	CG10426	427	0.196806	0.00617028	SP				0.163174	0.0632715		SP
1436	3L	CG3634	CG3680	427							0.577887	1.52e-09	SP	SP
1437	3R	CG2126	CG1945	428							-0.0858654	0.211832
1438	2L	CG5149	CG5155	428							-0.876999	9.82e-30	SN	SN
1439	3L	CG5949	CG6017	429							0.67504	2.02e-13	SP	SP
1440	X	CG9125	CG13005	429							0.0501351	0.3204
1441	X	CG3226	CG32742	430
1442	2L	CG3582	CG2720	430							0.715672	1.67e-15	SP	SP
1443	2L	CG5343	CG5193	430							-0.135675	0.102447
1444	3L	CG7186	CG7597	431	-0.23136	0.00177603	SN				0.796085	0	SP	SP or SN
1445	3R	CG5954	CG5934	431							0.864972	0	SP	SP
1446	2L	CG33635	CG18497	431
1447	3R	CG33100	CG18428	432
1448	2L	CG17331	CG17904	432				0.273666	0.0880612		0.653369	1.96e-12	SP	SP
1449	3R	CG5451	CG5452	433							0.921689	0	SP	SP
1450	2R	CG4589	CG13582	435							-0.293533	0.00262067	SN	SN
1451	3L	CG15015	CG15016	435				-0.208181	0.153734		0.677149	1.6e-13	SP	SP
1452	3L	CG13733	CG13732	436				0.615618	0.000407369	SP	0.705557	5.77e-15	SP	SP
1453	2L	CG10203	CG10377	436	0.905201	0	SP	0.182839	0.185657		0.881606	0	SP	SP
1454	3L	CG11582	CG1316	437							0.383495	0.000103781	SP	SP
1455	3L	CG6945	CG6778	437							0.498574	3.31e-07	SP	SP
1456	3R	CG33208	CG3909	437
1457	X	CG32721	CG12155	437
1458	X	CG15642	CG15641	437				0.473132	0.00732011	SP	0.416573	2.45e-05	SP	SP
1459	3L	CG32483	CG12015	438
1460	3L	CG17364	CG17362	438				0.569677	0.00119125	SP	-0.394798	6.44e-05	SN	SP or SN
1461	3R	CG2669	CG14667	439							0.647528	3.5e-12	SP	SP
1462	3L	CG4107	CG14121	440							0.792403	0	SP	SP
1463	X	CG3719	CG32813	440
1464	2R	CG8272	CG8269	441							-0.325207	0.00093665	SN	SN
1465	2R	CG8027	CG8029	441							0.205755	0.0265319	SP	SP
1466	2R	CG8400	CG8401	441	-0.0892178	0.130949					-0.162769	0.0637494
1467	2L	CG9595	CG11015	441							0.0458621	0.334773
1468	2R	CG12338	CG7220	442	-0.0993514	0.215522					0.792822	0	SP	SP
1469	3L	CG9629	CG14085	442							0.0307162	0.387536
1470	3R	CG4335	CG10881	442							0.457867	3.22e-06	SP	SP
1471	3R	CG4980	CG5502	442							0.539652	2.42e-08	SP	SP
1472	3R	CG5524	CG6204	443							0.206957	0.0258302	SP	SP
1473	X	CG13762	CG10260	443				0.0535798	0.397449		-0.152079	0.0774095
1474	2R	CG1380	CG2269	444	0.0821331	0.150152					0.921973	0	SP	SP
1475	2R	CG8771	CG13148	444							-0.377614	0.0001321	SN	SN
1476	3L	CG8038	CG7892	444							0.559662	5.93e-09	SP	SP
1477	3R	CG6687	CG4203	444							-0.77706	1.76e-19	SN	SN
1478	3R	CG13608	CG6193	444							0.836539	0	SP	SP
1479	X	CG2371	CG1822	444							0.522601	7.47e-08	SP	SP
1480	2L	CG3083	CG31950	444
1481	3R	CG11466	CG5167	445	0.491287	8.66e-11	SP				0.748797	0	SP	SP
1482	2L	CG13398	CG13388	445				0.137236	0.251899		-0.038887	0.358747
1483	3L	CG11711	CG7394	446							0.17892	0.046709	SP	SP
1484	2L	CG17078	CG11561	446				-0.0106254	0.479457		0.934623	0	SP	SP
1485	2L	CG6620	CG6521	446	-0.31598	2.22e-05	SN				-0.228101	0.0157812	SN	SN
1486	3R	CG5824	CG5836	447							0.929258	0	SP	SP
1487	2L	CG12307	CG4983	447							0.963747	0	SP	SP
1488	X	CG1764	CG1622	448							0.802662	0	SP	SP
1489	2R	CG13955	CG8806	449							0.170733	0.0548336
1490	2R	CG10339	CG13564	449				-0.0543566	0.395994		-0.409784	3.33e-05	SN	SN
1491	3L	CG32428	CG5969	449
1492	3R	CG1091	CG1913	449							0.0587048	0.292374
1493	2L	CG5722	CG4904	449							-0.039961	0.355017
1494	2L	CG6618	CG5353	449	0.0831013	0.147311					-0.0225914	0.416779
1495	2L	CG7870	CG7851	450							0.136222	0.101528
1496	3L	CG5747	CG4999	451							0.198813	0.0308968	SP	SP
1497	3L	CG13698	CG7354	451							-0.0656694	0.270459
1498	3L	CG10424	CG14079	451				0.192093	0.173581		-0.108054	0.156745
1499	2L	CG10641	CG15168	451				-0.214181	0.146709		0.119662	0.132008
1500	3R	CG6236	CG4920	452	0.463554	3.79e-10	SP				0.46756	1.92e-06	SP	SP
1501	3R	CG4656	CG6742	452	0.507854	3.07e-12	SP				0.565323	3.92e-09	SP	SP
1502	2L	CG5418	CG17024	452							0.251698	0.00867074	SP	SP
1503	2L	CG7586	CG31605	453
1504	2R	CG4057	CG3260	454							-0.403844	4.34e-05	SN	SN
1505	3R	CG1041	CG10284	454							-0.532657	3.87e-08	SN	SN
1506	X	CG14615	CG14620	454				0.0361896	0.430338		0.480745	9.29e-07	SP	SP
1507	2R	CG8325	CG8276	455							0.66406	6.53e-13	SP	SP
1508	2L	CG7595	CG33679	455
1509	2L	CG17564	CG10750	455	0.807283	0	SP	0.648004	0.000172147	SP	0.890628	0	SP	SP
1510	2R	CG6522	CG4816	456							0.566711	3.54e-09	SP	SP
1511	3L	CG8612	CG14827	456
1512	3L	CG10581	CG32434	456
1513	2L	CG2950	CG11927	456							-0.705166	6.1e-15	SN	SN
1514	2R	CG33671	CG8625	457
1515	2R	CG33672	CG8625	457
1516	3L	CG32417	CG33717	458
1517	3L	CG32417	CG33718	458
1518	X	CG15042	CG15047	458				0.225919	0.133557		-0.133774	0.105686
1519	2L	CG3733	CG18642	458							0.814323	0	SP	SP
1520	3R	CG18746	CG10086	459
1521	3R	CG11574	CG11575	459				0.13783	0.250967		0.0910683	0.198008
1522	X	CG12127	CG15793	459				-0.0373255	0.428174		0.507033	1.98e-07	SP	SP
1523	2L	CG3410	CG2822	459							0.328488	0.000836575	SP	SP
1524	2R	CG9062	CG13220	460	-0.142886	0.0352894	SN				0.0458477	0.334822		SN
1525	3L	CG5642	CG6827	460							0.7419	0	SP	SP
1526	3R	CG4360	CG5085	460							0.00297048	0.48898
1527	3R	CG10772	CG5127	460							0.384847	9.81e-05	SP	SP
1528	X	CG9774	CG4464	460							0.561426	5.22e-09	SP	SP
1529	2R	CG13867	CG8929	461							0.929129	0	SP	SP
1530	3L	CG6169	CG6224	461	0.093787	0.118333					0.546393	1.52e-08	SP	SP
1531	3R	CG8866	CG8121	461	-0.514634	1.68e-12	SN				0.786537	0	SP	SP or SN
1532	3R	CG17207	CG5887	461							0.258801	0.00716502	SP	SP
1533	3R	CG7582	CG1912	461	0.119636	0.0937491					0.783353	0	SP	SP
1534	3L	CG5830	CG5904	462							0.0971943	0.182438
1535	3R	CG5808	CG6995	462	0.724478	0	SP				0.704852	6.33e-15	SP	SP
1536	2L	CG5355	CG5300	462							0.663148	7.18e-13	SP	SP
1537	3R	CG6425	CG5484	463							0.437001	9.27e-06	SP	SP
1538	X	CG3052	CG7038	463							0.176723	0.0487903	SP	SP
1539	2R	CG13566	CG3006	464							0.560273	5.68e-09	SP	SP
1540	3R	CG3995	CG5208	464							0.925727	0	SP	SP
1541	3R	CG31108	CG11844	464
1542	3R	CG31510	CG11844	464
1543	2L	CG6647	CG17085	464							0.0230554	0.415095
1544	3L	CG15010	CG1265	465	0.450756	1.11e-09	SP				0.0423754	0.346682		SP
1545	3R	CG10238	CG11847	465				0.0785981	0.351359		-0.0134123	0.450361
1546	X	CG12994	CG5613	465							0.417733	2.32e-05	SP	SP
1547	3L	CG5653	CG5021	466							0.232869	0.0140421	SP	SP
1548	3L	CG32066	CG8003	466
1549	X	CG10778	CG1524	466							0.762138	0	SP	SP
1550	X	CG12237	CG14214	466	-0.0216504	0.392579		-0.178254	0.191815		0.0545932	0.305681
1551	3L	CG6132	CG18087	467							-0.197698	0.0316491	SN	SN
1552	3R	CG6255	CG31175	467
1553	2L	CG9539	CG9537	467	0.019546	0.402802					0.722299	6.66e-16	SP	SP
1554	2L	CG5367	CG5045	467							0.175246	0.0502292
1555	2R	CG12340	CG12935	468				0.195009	0.169875		0.847825	0	SP	SP
1556	3L	CG13929	CG7959	468							0.903211	0	SP	SP
1557	X	CG6659	CG6551	468							0.370083	0.000178749	SP	SP
1558	X	CG12112	CG11265	469				-0.0328671	0.436681		0.482061	8.62e-07	SP	SP
1559	2R	CG8418	CG8421	470							0.102833	0.16879
1560	3L	CG5837	CG11471	470	0.0796763	0.160613					0.84093	0	SP	SP
1561	X	CG11639	CG14631	470				0.081661	0.34584		0.54219	2.03e-08	SP	SP
1562	2L	CG5885	CG4598	470							0.0698749	0.257628
1563	2R	CG1550	CG1882	471							-0.729699	2.51e-16	SN	SN
1564	3L	CG9936	CG10585	471							0.67384	2.3e-13	SP	SP
1565	X	CG13010	CG13011	472				-0.428498	0.0144793	SN	-0.51473	1.23e-07	SN	SN
1566	X	CG3291	CG12203	472	-0.184581	0.00973002	SN				-0.704598	6.54e-15	SN	SN
1567	2L	CG3876	CG3642	472							0.495073	4.07e-07	SP	SP
1568	2R	CG8839	CG13162	473							-0.707152	4.77e-15	SN	SN
1569	2R	CG5753	CG10913	473							-0.260004	0.0069337	SN	SN
1570	3L	CG4825	CG4858	473							0.534083	3.52e-08	SP	SP
1571	3R	CG14897	CG14884	473				-0.514237	0.0035989	SN	0.0326748	0.380573		SN
1572	2L	CG10747	CG10721	473				0.289781	0.0755077		-0.0516164	0.315477
1573	3L	CG11538	CG11534	474				-0.535457	0.00240894	SN	-0.562775	4.73e-09	SN	SN
1574	3L	CG9063	CG9054	474	0.0695473	0.190341					0.689319	4.05e-14	SP	SP
1575	3R	CG4451	CG12254	474							0.517939	1.01e-07	SP	SP
1576	3R	CG7816	CG31035	474
1577	X	CG2206	CG1531	475							0.335225	0.000660781	SP	SP
1578	2R	CG30118	CG5186	476
1579	3L	CG5528	CG16993	476							0.0982884	0.179738
1580	2R	CG7791	CG7897	477							0.502474	2.62e-07	SP	SP
1581	2L	CG9542	CG9543	477							-0.530875	4.36e-08	SN	SN
1582	3R	CG9770	CG8032	478							0.184844	0.0414469	SP	SP
1583	X	CG1643	CG2079	478	0.177717	0.0125094	SP				0.752856	0	SP	SP
1584	X	CG10997	CG11092	479				-0.132448	0.259467		0.769287	0	SP	SP
1585	2R	CG8912	CG6341	480							0.619632	4.77e-11	SP	SP
1586	2L	CG11397	CG17905	480				-0.184801	0.183056		-0.32142	0.00106551	SN	SN
1587	2R	CG12927	CG1902	481							-0.227237	0.016115	SN	SN
1588	2R	CG9878	CG30290	481
1589	3L	CG18777	CG7287	481
1590	3R	CG4548	CG5116	481							0.476426	1.18e-06	SP	SP
1591	3R	CG18213	CG5220	482							0.837611	0	SP	SP
1592	3R	CG12334	CG7665	482							0.692569	2.78e-14	SP	SP
1593	3L	CG5978	CG6416	483							-0.780672	9.38e-20	SN	SN
1594	3R	CG7215	CG7913	484							0.438144	8.77e-06	SP	SP
1595	3R	CG7217	CG7913	484	-0.173697	0.0137773	SN				-0.287497	0.00314918	SN	SN
1596	3R	CG7034	CG5760	484							0.379755	0.000121056	SP	SP
1597	X	CG32651	CG2574	484
1598	3L	CG14115	CG14116	485				0.341693	0.0437746	SP	0.27471	0.00458962	SP	SP
1599	X	CG3315	CG4193	485							-0.485651	7.03e-07	SN	SN
1600	2R	CG4294	CG4046	486							-0.475167	1.27e-06	SN	SN
1601	3L	CG4166	CG6897	486							0.869444	0	SP	SP
1602	2R	CG17049	CG4740	487							0.504925	2.26e-07	SP	SP
1603	2R	CG18426	CG5562	487	-0.0626098	0.215052					0.802913	0	SP	SP
1604	3R	CG7381	CG7091	488							0.2172	0.0204487	SP	SP
1605	2R	CG8816	CG8592	489							-0.40885	3.48e-05	SN	SN
1606	2R	CG7755	CG9068	489							0.439154	8.34e-06	SP	SP
1607	X	CG2658	CG2662	489							0.236794	0.0127346	SP	SP
1608	X	CG11727	CG1745	489							-0.269941	0.00525922	SN	SN
1609	3L	CG13933	CG12018	490				0.00874923	0.483082		0.540591	2.27e-08	SP	SP
1610	2L	CG5435	CG15494	490							0.32233	0.00103317	SP	SP
1611	2R	CG8210	CG30091	491
1612	X	CG1685	CG1391	491							0.663176	7.16e-13	SP	SP
1613	2L	CG7111	CG7109	491	-0.324429	1.34e-05	SN				0.111004	0.150193		SN
1614	X	CG8962	CG8470	492							0.817849	0	SP	SP
1615	X	CG9742	CG4521	492							0.550173	1.17e-08	SP	SP
1616	2L	CG14025	CG14030	493	0.609498	0	SP	0.353703	0.0381435	SP	0.554077	8.87e-09	SP	SP
1617	3R	CG6798	CG13617	494							0.17087	0.0546893
1618	2R	CG8085	CG8118	495							0.462337	2.54e-06	SP	SP
1619	2R	CG3798	CG3821	496							0.513305	1.35e-07	SP	SP
1620	3L	CG2054	CG8001	496	-0.000894235	0.495523					0.457343	3.31e-06	SP	SP
1621	3L	CG6757	CG16707	497	-0.249832	0.000721151	SN				0.348373	0.000410608	SP	SP or SN
1622	X	CG9177	CG8933	497	0.641676	0	SP				0.830926	0	SP	SP
1623	2R	CG13868	CG13871	498				-0.13411	0.256827		0.692279	2.86e-14	SP	SP
1624	X	CG8649	CG5445	498							0.0933139	0.192211
1625	3L	CG7003	CG6876	499							0.833514	0	SP	SP
1626	3L	CG4561	CG33158	499
1627	2L	CG16972	CG5547	499							0.460921	2.74e-06	SP	SP
1628	3R	CG7044	CG5745	500							0.395841	6.16e-05	SP	SP
1629	2L	CG17608	CG9233	500							-0.532029	4.04e-08	SN	SN
1630	2R	CG8735	CG8643	502	-0.0836419	0.145741					-0.0552463	0.30355
1631	2R	CG8834	CG8520	502							0.340611	0.000545116	SP	SP
1632	3R	CG6535	CG4264	502							0.660885	9.09e-13	SP	SP
1633	3R	CG17284	CG10825	502				0.170788	0.20209		-0.23563	0.0131112	SN	SN
1634	2L	CG10726	CG10895	502				-0.145869	0.238534		0.803404	0	SP	SP
1635	2L	CG31626	CG8676	504
1636	X	CG1771	CG1618	505							-0.687359	5.08e-14	SN	SN
1637	X	CG32592	CG5548	505
1638	X	CG12608	CG6227	505
1639	2L	CG6792	CG14945	505							-0.453319	4.08e-06	SN	SN
1640	2R	CG15098	CG15083	506				0.543207	0.002067	SP	0.339112	0.000575314	SP	SP
1641	2R	CG15107	CG15104	506				-0.017539	0.466115		0.877215	0	SP	SP
1642	3L	CG14829	CG8616	506							0.0367541	0.366194
1643	3L	CG10083	CG10741	506				-0.125645	0.270406		0.517681	1.02e-07	SP	SP
1644	2L	CG31651	CG5828	506
1645	3R	CG8573	CG3284	507							0.897584	0	SP	SP
1646	3R	CG14513	CG11880	507				0.0825394	0.344263		-0.242879	0.010913	SN	SN
1647	3R	CG12072	CG1349	507							-0.216499	0.0207843	SN	SN
1648	X	CG9066	CG15916	507							0.0616097	0.283135
1649	2L	CG15630	CG3294	507							-0.150002	0.0802983
1650	2R	CG11680	CG7873	508							0.797088	0	SP	SP
1651	3R	CG8063	CG7488	508							-0.502507	2.61e-07	SN	SN
1652	3R	CG4412	CG6773	508							-0.562397	4.86e-09	SN	SN
1653	3R	CG9740	CG8436	509							0.959875	0	SP	SP
1654	2R	CG8905	CG5409	512							0.391621	7.38e-05	SP	SP
1655	3L	CG8114	CG8281	512							0.624984	2.95e-11	SP	SP
1656	3L	CG5989	CG6282	512	0.055778	0.241098					0.160919	0.0659713
1657	3L	CG8474	CG9028	512							0.816945	0	SP	SP
1658	2L	CG31955	CG2818	512
1659	2R	CG16747	CG8439	514	-0.183618	0.0100577	SN				-0.268068	0.0055448	SN	SN
1660	2R	CG10344	CG10972	514				0.0404677	0.422197		-0.0462754	0.333372
1661	X	CG32684	CG2909	514
1662	2L	CG5727	CG4901	514							0.575831	1.78e-09	SP	SP
1663	3L	CG32296	CG1240	516
1664	X	CG8918	CG5070	516							0.224734	0.0171159	SP	SP
1665	3R	CG4413	CG4936	517							0.873602	0	SP	SP
1666	2R	CG12929	CG1821	518	0.0792497	0.16036					0.400077	5.13e-05	SP	SP
1667	2R	CG8258	CG30349	519
1668	3R	CG7670	CG7671	519							0.926628	0	SP	SP
1669	3R	CG4719	CG5053	519	-0.196884	0.00657916	SN				0.32963	0.000804078	SP	SP or SN
1670	2R	CG9890	CG2952	520	0.273976	0.000247571	SP				-0.31955	0.00113484	SN	SP or SN
1671	X	CG9623	CG4742	520							-0.0117604	0.456449
1672	2R	CG2917	CG12849	521							-0.265592	0.00594284	SN	SN
1673	3L	CG7524	CG7471	521							0.926594	0	SP	SP
1674	3R	CG16941	CG8913	522	0.133704	0.045941	SP				-0.802333	1.68e-21	SN	SP or SN
1675	3R	CG14290	CG31295	522
1676	2R	CG8057	CG8788	524	0.288145	0.000105036	SP				0.00453414	0.483181		SP
1677	X	CG3848	CG3109	524							0.787878	0	SP	SP
1678	X	CG12151	CG12156	524				0.364869	0.0334203	SP	0.43386	1.08e-05	SP	SP
1679	2L	CG4233	CG7291	524	0.0732266	0.289096					0.661876	8.2e-13	SP	SP
1680	2L	CG9150	CG13993	524							-0.20277	0.0283421	SN	SN
1681	2L	CG10639	CG10431	524				-0.341959	0.0436436	SN	-0.138219	0.098225		SN
1682	2L	CG9247	CG9246	524							0.735311	1.11e-16	SP	SP
1683	3L	CG3922	CG3743	525	0.348906	5.28e-06	SP				-0.267755	0.00559368	SN	SP or SN
1684	3L	CG13042	CG32160	525
1685	3R	CG14673	CG31551	525
1686	3R	CG6241	CG3953	525							-0.179	0.0466346	SN	SN
1687	X	CG3160	CG12410	525							0.0551899	0.303734
1688	X	CG3125	CG4078	525	0.136605	0.0420002	SP				0.571932	2.39e-09	SP	SP
1689	2L	CG18042	CG17834	525				0.0351807	0.432263		-0.417844	2.31e-05	SN	SN
1690	2R	CG1600	CG2140	526	0.0310103	0.348082
1691	X	CG9281	CG15601	526							0.806065	0	SP	SP
1692	2L	CG1962	CG2617	526	0.651047	0	SP				0.687855	4.8e-14	SP	SP
1693	3R	CG11459	CG1075	527							-0.0740248	0.245278
1694	3R	CG10009	CG9983	528	-0.0504657	0.263123					0.647941	3.36e-12	SP	SP
1695	X	CG17446	CG16892	528	-0.143023	0.0351525	SN	-0.0599103	0.385632		0.892781	0	SP	SP or SN
1696	X	CG12238	CG14213	528	0.744233	0	SP	0.0858581	0.338327		0.793994	0	SP	SP
1697	2L	CG11840	CG11822	529				-0.271758	0.0896383		-0.243855	0.0106427	SN	SN
1698	2L	CG31842	CG31811	529
1699	2R	CG30498	CG2093	530
1700	3R	CG13625	CG33343	530
1701	3R	CG13598	CG31141	531
1702	3L	CG11815	CG1139	532							0.816488	0	SP	SP
1703	3R	CG9361	CG18802	532
1704	2L	CG8137	CG14277	532							0.74594	0	SP	SP
1705	2L	CG9008	CG7393	533							0.496806	3.67e-07	SP	SP
1706	2R	CG10956	CG17876	535				0.618182	0.000381813	SP				SP
1707	3R	CG4053	CG31266	535
1708	2R	CG10110	CG8787	536							0.850405	0	SP	SP
1709	2R	CG30404	CG17952	536
1710	3L	CG7020	CG13879	536							0.875722	0	SP	SP
1711	2R	CG8963	CG6829	537							0.649788	2.8e-12	SP	SP
1712	2R	CG12251	CG4627	538							-0.399399	5.28e-05	SN	SN
1713	3L	CG9018	CG5712	538	-0.517284	1.46e-12	SN				-0.666359	5.13e-13	SN	SN
1714	3L	CG7148	CG7421	540	-0.0175652	0.412485					0.763859	0	SP	SP
1715	3R	CG4910	CG6972	540							0.139751	0.0957445
1716	2R	CG4634	CG11414	541	-0.0941875	0.118071					-0.088154	0.205684
1717	2L	CG4379	CG3949	541							0.106218	0.160916
1718	2L	CG11628	CG1416	541							0.776174	0	SP	SP
1719	2R	CG8881	CG8378	543							-0.735745	1.08e-16	SN	SN
1720	3L	CG8582	CG8580	544							-0.156466	0.0715602
1721	2L	CG5996	CG4694	544							-0.159955	0.0671522
1722	3R	CG6120	CG17370	545							0.819349	0	SP	SP
1723	2L	CG3702	CG2960	545							0.483206	8.08e-07	SP	SP
1724	2R	CG15861	CG3770	546							0.225727	0.0167129	SP	SP
1725	2R	CG5719	CG14499	547							-0.067589	0.264563
1726	3L	CG4879	CG32146	547
1727	2L	CG6392	CG33694	548
1728	2L	CG6392	CG33695	548
1729	2L	CG3077	CG2855	549							-0.0345636	0.373893
1730	2L	CG5655	CG18619	549							0.373713	0.000154647	SP	SP
1731	3R	CG2218	CG15533	550							-0.437869	8.89e-06	SN	SN
1732	2L	CG8942	CG8864	550							0.772045	0	SP	SP
1733	3R	CG12812	CG31410	552
1734	2L	CG11324	CG11199	552				0.442778	0.0117488	SP	0.640319	7.06e-12	SP	SP
1735	X	CG13358	CG7359	553							0.202712	0.0283788	SP	SP
1736	2L	CG4258	CG33526	553
1737	3L	CG3947	CG4289	555							0.628109	2.22e-11	SP	SP
1738	2L	CG15378	CG4244	555							0.133919	0.105435
1739	X	CG15327	CG15325	556				-0.0252094	0.451354		0.251327	0.00875638	SP	SP
1740	2R	CG18659	CG8058	558
1741	3L	CG14965	CG1242	559							-0.344226	0.000478164	SN	SN
1742	2L	CG5354	CG5168	560							-0.224449	0.017233	SN	SN
1743	3R	CG14523	CG14527	562				0.155595	0.223925		0.484189	7.64e-07	SP	SP
1744	3R	CG6348	CG5507	563							-0.0468545	0.331413
1745	2R	CG2916	CG2910	564	0.615525	0	SP				0.7697	0	SP	SP
1746	2R	CG33130	CG4878	564
1747	X	CG15730	CG2556	564							0.297867	0.0022913	SP	SP
1748	2L	CG7664	CG4132	564							0.536774	2.94e-08	SP	SP
1749	2R	CG8397	CG8399	565							-0.00760444	0.471808
1750	2L	CG3213	CG8851	565							0.779035	0	SP	SP
1751	3L	CG10584	CG10582	566				-0.248961	0.110015		0.139813	0.0956438
1752	3R	CG5643	CG5692	566	0.28968	0.000101422	SP				0.566378	3.63e-09	SP	SP
1753	2L	CG6870	CG5559	566							0.137184	0.0999277
1754	3R	CG2926	CG2948	568							-0.739188	6.65e-17	SN	SN
1755	3L	CG18156	CG9953	569							0.610363	1.07e-10	SP	SP
1756	2R	CG13590	CG13580	570				0.254776	0.104546		0.448466	5.23e-06	SP	SP
1757	3R	CG1345	CG1866	570	-0.0449042	0.287045					-0.154473	0.074175
1758	3L	CG5735	CG5008	571							0.80092	0	SP	SP
1759	3L	CG9669	CG9715	571							0.736787	1.11e-16	SP	SP
1760	2R	CG30382	CG12822	572
1761	X	CG10944	CG1430	573							-0.00550679	0.479576
1762	3R	CG17784	CG13613	574				0.270865	0.0903828		0.193614	0.0345342	SP	SP
1763	X	CG3711	CG3034	574							0.464573	2.26e-06	SP	SP
1764	2R	CG33182	CG4062	575
1765	3R	CG2993	CG31472	575
1766	3R	CG9495	CG8348	575							-0.662631	7.58e-13	SN	SN
1767	X	CG3309	CG4208	575							0.64306	5.42e-12	SP	SP
1768	2R	CG16914	CG3594	576							0.171077	0.0544718
1769	3L	CG7879	CG12004	576	0.0816907	0.151462					0.513477	1.33e-07	SP	SP
1770	2R	CG15792	CG3533	577	0.0367603	0.32434					0.691872	3.01e-14	SP	SP
1771	3R	CG17273	CG31223	577
1772	3R	CG3744	CG31381	577
1773	3L	CG7579	CG7297	578							0.595852	3.64e-10	SP	SP
1774	3R	CG14610	CG2656	580							-0.370889	0.000173112	SN	SN
1775	3R	CG2846	CG2678	580							-0.0908651	0.198538
1776	X	CG14408	CG14411	581				0.306246	0.0640568		-0.0630813	0.278508
1777	3R	CG5358	CG11676	582							-0.0413055	0.350367
1778	X	CG15347	CG1474	582							-0.623138	3.49e-11	SN	SN
1779	2L	CG4715	CG4577	582	-0.164619	0.019371	SN				0.777231	0	SP	SP or SN
1780	2R	CG3450	CG3287	583							0.919988	0	SP	SP
1781	3L	CG5714	CG13806	583							-0.392448	7.12e-05	SN	SN
1782	2L	CG3119	CG2973	583							0.277407	0.00424515	SP	SP
1783	2R	CG8229	CG8226	584							0.177158	0.0483721	SP	SP
1784	2R	CG33199	CG8226	584
1785	2R	CG8441	CG8443	584	-0.156301	0.0242071	SN				0.614348	7.61e-11	SP	SP or SN
1786	3L	CG6151	CG6215	584							0.477731	1.1e-06	SP	SP
1787	3R	CG14871	CG5205	584							-0.490686	5.26e-07	SN	SN
1788	3R	CG7921	CG7926	586	-0.246277	0.0192103	SN				-0.343071	0.0004987	SN	SN
1789	2L	CG33115	CG16873	586
1790	2R	CG13565	CG2970	587							-0.311853	0.00146499	SN	SN
1791	2R	CG30173	CG3163	587
1792	X	CG3576	CG12225	587							0.122613	0.126166
1793	3L	CG5962	CG6486	588							-0.323191	0.00100336	SN	SN
1794	3L	CG11523	CG6395	588							0.613617	8.11e-11	SP	SP
1795	2L	CG5080	CG4785	588							-0.582229	1.08e-09	SN	SN
1796	3L	CG6642	CG7729	589							-0.641405	6.36e-12	SN	SN
1797	X	CG6470	CG6335	589	0.0834808	0.149293					-0.469088	1.77e-06	SN	SN
1798	3R	CG6095	CG14542	590							0.450113	4.81e-06	SP	SP
1799	X	CG32679	CG17841	590
1800	3R	CG9779	CG9791	591	0.0981759	0.107673					-0.126089	0.119516
1801	2R	CG9856	CG10080	593							0.724302	5.55e-16	SP	SP
1802	2L	CG6860	CG5020	593							-0.241345	0.01135	SN	SN
1803	3L	CG32346	CG32476	594
1804	2L	CG16888	CG7793	594							-0.523452	7.07e-08	SN	SN
1805	3L	CG5946	CG7283	595	0.11157	0.0794127					-0.0773932	0.23549
1806	3R	CG14517	CG1957	595							0.893805	0	SP	SP
1807	2R	CG7845	CG7849	599							0.774287	0	SP	SP
1808	3R	CG5720	CG31132	599
1809	2R	CG10808	CG30484	601
1810	3L	CG7504	CG7972	601							0.23753	0.0125014	SP	SP
1811	3R	CG1523	CG1647	601	0.422884	1.27e-08	SP				0.669423	3.7e-13	SP	SP
1812	2R	CG12895	CG2204	602							-0.221794	0.0183576	SN	SN
1813	3R	CG10217	CG10374	602	-0.125458	0.0605303		0.0879962	0.334523		-0.860286	1.73e-27	SN	SN
1814	X	CG8211	CG5870	603							0.345859	0.00045044	SP	SP
1815	X	CG8948	CG8288	605	0.262106	0.000422678	SP				0.274103	0.00467051	SP	SP
1816	X	CG8002	CG7893	605							0.658697	1.14e-12	SP	SP
1817	2L	CG9318	CG2637	605	0.129619	0.0594611					0.656892	1.37e-12	SP	SP
1818	3R	CG14905	CG6588	606							0.0963116	0.184634
1819	2R	CG8717	CG8714	608							-0.0452657	0.336799
1820	2R	CG8093	CG11808	609							-0.795452	6.35e-21	SN	SN
1821	2R	CG3931	CG5372	609							-0.17471	0.0507595
1822	2R	CG13201	CG12352	613				-0.0667119	0.373046		0.608706	1.24e-10	SP	SP
1823	3L	CG13379	CG32202	613
1824	3L	CG14968	CG17723	614				0.391001	0.0241282	SP	-0.629683	1.92e-11	SN	SP or SN
1825	3L	CG4190	CG4460	614							-0.220075	0.0191179	SN	SN
1826	3L	CG4190	CG4456	614							0.246839	0.00985127	SP	SP
1827	3R	CG6213	CG7360	616							-0.557293	7.04e-09	SN	SN
1828	3R	CG31015	CG15541	616
1829	X	CG9053	CG5560	617	0.0130697	0.438658					-0.142496	0.0914127
1830	2L	CG15415	CG8853	617							0.164195	0.0620768
1831	2R	CG17577	CG17584	618				-0.157776	0.220716		0.270429	0.00518709	SP	SP
1832	3R	CG10324	CG8977	618							0.404936	4.14e-05	SP	SP
1833	3L	CG10477	CG6457	619							0.892899	0	SP	SP
1834	3R	CG11984	CG11986	619				-0.0322569	0.437847		-0.601891	2.21e-10	SN	SN
1835	3R	CG9778	CG9795	621							-0.0250062	0.408033
1836	X	CG12124	CG12058	621				0.251614	0.107497		0.687517	4.98e-14	SP	SP
1837	3R	CG31524	CG9698	622
1838	X	CG1397	CG1938	622							-0.0560246	0.301018
1839	3L	CG5288	CG5068	623							-0.770373	5.44e-19	SN	SN
1840	2R	CG10228	CG10240	624				-0.387059	0.0253821	SN	-0.342365	0.00051163	SN	SN
1841	2R	CG3997	CG3204	624							0.145165	0.0873392
1842	3L	CG11255	CG11271	624				-0.306084	0.0641626		0.447993	5.36e-06	SP	SP
1843	X	CG6606	CG6540	624							0.101437	0.172107
1844	3R	CG11968	CG11970	625	0.360684	1.4e-06	SP	0.0933919	0.324993		0.616674	6.2e-11	SP	SP
1845	2L	CG9499	CG9501	625							0.410843	3.18e-05	SP	SP
1846	3R	CG10435	CG2702	626							0.270688	0.00514907	SP	SP
1847	X	CG15309	CG2968	626							0.359019	0.000275105	SP	SP
1848	2R	CG12858	CG10816	627				0.504719	0.00427447	SP	0.576668	1.67e-09	SP	SP
1849	3L	CG10107	CG8549	627	-0.207907	0.00406686	SN				-0.337356	0.000612589	SN	SN
1850	2L	CG33120	CG17321	627
1851	X	CG9968	CG32575	628
1852	2L	CG31758	CG14933	628
1853	X	CG8465	CG12991	629							-0.729922	2.43e-16	SN	SN
1854	2L	CG17814	CG13385	629				-0.162796	0.213424		0.652275	2.19e-12	SP	SP
1855	2L	CG1071	CG9250	629
1856	2R	CG8586	CG8738	630							0.860189	0	SP	SP
1857	3R	CG12811	CG3925	630							-0.195772	0.0329843	SN	SN
1858	X	CG3599	CG3774	630							0.425505	1.61e-05	SP	SP
1859	2R	CG3722	CG10540	632	0.373454	0.000156259	SP				0.846897	0	SP	SP
1860	X	CG3129	CG4111	633	0.313434	2.58e-05	SP				0.102357	0.169916		SP
1861	2L	CG6141	CG4579	634							0.232355	0.0142214	SP	SP
1862	2R	CG3496	CG13550	635							0.574876	1.91e-09	SP	SP
1863	3R	CG9074	CG5878	635							0.720158	8.88e-16	SP	SP
1864	2R	CG14744	CG14746	636				0.0989934	0.315213		0.325529	0.000926371	SP	SP
1865	3L	CG6707	CG8104	636							0.536468	3e-08	SP	SP
1866	3L	CG18649	CG13463	638				0.109229	0.297654		0.668477	4.09e-13	SP	SP
1867	X	CG12175	CG11176	638				-0.406902	0.0195565	SN	-0.384599	9.91e-05	SN	SN
1868	X	CG7192	CG7128	638							0.700658	1.05e-14	SP	SP
1869	X	CG3697	CG2982	639	0.112199	0.0795566					0.667454	4.57e-13	SP	SP
1870	X	CG33250	CG10545	639
1871	2L	CG4180	CG3497	639	0.100286	0.103517					0.719548	9.99e-16	SP	SP
1872	2R	CG3221	CG9327	640							0.280042	0.0039306	SP	SP
1873	3R	CG6027	CG6030	644							-0.594929	3.92e-10	SN	SN
1874	X	CG9126	CG8924	644	0.652106	0	SP				0.645566	4.24e-12	SP	SP
1875	2L	CG12403	CG5092	644	-0.375129	5.98e-07	SN				-0.717251	1.32e-15	SN	SN
1876	3R	CG13641	CG7021	645							0.864639	0	SP	SP
1877	X	CG32762	CG4151	646
1878	3L	CG14568	CG14573	647				-0.0486597	0.406696		0.451634	4.45e-06	SP	SP
1879	X	CG10804	CG10802	647				-0.203995	0.158757		-0.270962	0.00510911	SN	SN
1880	2R	CG3991	CG4007	648							0.105837	0.16179
1881	3R	CG4963	CG5520	649							-0.626144	2.65e-11	SN	SN
1882	3R	CG6208	CG31477	652
1883	X	CG1501	CG15445	652							-0.00805729	0.470132
1884	2R	CG12209	CG12914	660				0.0174149	0.466354		0.681225	1.02e-13	SP	SP
1885	3R	CG6598	CG4596	660							0.0459616	0.334436
1886	X	CG1677	CG2059	660							-0.362112	0.000244239	SN	SN
1887	3R	CG5650	CG5232	661							-0.200615	0.029711	SN	SN
1888	3R	CG16901	CG9412	661							0.871516	0	SP	SP
1889	X	CG18275	CG32817	661
1890	2R	CG3735	CG2827	662							-0.786217	3.5e-20	SN	SN
1891	2R	CG13326	CG17054	664	-0.104714	0.0952024		0.0225136	0.456536		-0.794536	7.55e-21	SN	SN
1892	2R	CG13185	CG13190	665				0.112269	0.29252		0.371586	0.000168374	SP	SP
1893	X	CG11802	CG15739	665				-0.0854327	0.339086		-0.0463721	0.333045
1894	2L	CG3227	CG9883	665							0.804747	0	SP	SP
1895	3R	CG33097	CG10286	666
1896	3R	CG10164	CG10152	666				-0.388232	0.025004	SN	0.423923	1.74e-05	SP	SP or SN
1897	X	CG3249	CG4165	667	0.149506	0.0291863	SP				0.756306	0	SP	SP
1898	X	CG1903	CG1591	667	-0.123662	0.0614116					0.925419	0	SP	SP
1899	2R	CG3633	CG6339	668							0.613234	8.38e-11	SP	SP
1900	2L	CG15253	CG11865	669				-0.0580418	0.389111		0.0103317	0.461723
1901	3R	CG10035	CG17639	671				0.351195	0.0392712	SP	0.212378	0.0228528	SP	SP
1902	2L	CG5381	CG4995	676							0.738337	1.11e-16	SP	SP
1903	X	CG14435	CG4557	679							0.0582009	0.293991
1904	3L	CG11238	CG7369	680							0.674305	2.18e-13	SP	SP
1905	2R	CG13531	CG3661	681							0.412414	2.96e-05	SP	SP
1906	2R	CG12864	CG10130	682				0.0601175	0.385247		0.593129	4.54e-10	SP	SP
1907	3L	CG3874	CG32176	682
1908	2R	CG1389	CG1941	683							-0.331029	0.000765832	SN	SN
1909	X	CG15460	CG11738	683				0.147248	0.236433		-0.304031	0.00188627	SN	SN
1910	3R	CG2082	CG1193	686	0.658205	0	SP				0.895297	0	SP	SP
1911	3R	CG11672	CG31464	687
1912	2R	CG13939	CG30075	688
1913	3R	CG14641	CG14637	688				-0.0244931	0.45273		0.899077	0	SP	SP
1914	X	CG32685	CG2972	688
1915	X	CG15736	CG15735	688				-0.464622	0.00839308	SN	0.932821	0	SP	SP or SN
1916	3R	CG3593	CG5737	690							-0.0409067	0.351744
1917	X	CG4353	CG12244	690	-0.214628	0.00312807	SN				0.305429	0.00180388	SP	SP or SN
1918	2R	CG8815	CG8604	691							-0.646688	3.8e-12	SN	SN
1919	X	CG32581	CG15602	691
1920	2L	CG9326	CG9328	691							-0.19819	0.0313152	SN	SN
1921	3L	CG13900	CG13886	692				0.129606	0.264009		-0.0169235	0.437461
1922	3L	CG8629	CG15829	692							-0.439936	8.02e-06	SN	SN
1923	3L	CG9674	CG9710	694							-0.342717	0.000505141	SN	SN
1924	2L	CG10728	CG13969	695				0.0246808	0.45237		0.451765	4.42e-06	SP	SP
1925	3R	CG2099	CG12162	696							-0.447281	5.55e-06	SN	SN
1926	3R	CG9996	CG11920	696							0.945096	0	SP	SP
1927	X	CG1467	CG11734	698							-0.106027	0.161354
1928	2L	CG15356	CG15362	698				-0.0613489	0.38296		0.309694	0.00157188	SP	SP
1929	2R	CG3264	CG11291	699							0.322042	0.0010433	SP	SP
1930	3R	CG31556	CG31560	700
1931	3R	CG4465	CG4770	700							0.00619445	0.477029
1932	X	CG2033	CG15747	700
1933	X	CG12714	CG4346	701							-0.1337	0.105812
1934	3R	CG12946	CG8484	702							0.648576	3.16e-12	SP	SP
1935	3R	CG6728	CG5270	702	-0.0833365	0.317055					-0.404128	4.29e-05	SN	SN
1936	3L	CG3836	CG3919	703							0.281905	0.0037209	SP	SP
1937	2R	CG16787	CG2987	704							0.0999217	0.175754
1938	3L	CG13738	CG8937	704							-0.450284	4.77e-06	SN	SN
1939	3R	CG31014	CG15539	704
1940	2R	CG2921	CG6437	705							-0.144372	0.0885355
1941	3R	CG9839	CG8359	705							0.6309	1.71e-11	SP	SP
1942	2L	CG3709	CG3436	708							0.491916	4.9e-07	SP	SP
1943	X	CG4336	CG5941	709	0.138929	0.0398825	SP				0.679597	1.22e-13	SP	SP
1944	X	CG1770	CG15743	709							0.316085	0.00127412	SP	SP
1945	3R	CG7187	CG7985	710	-0.172732	0.0147302	SN				-0.230505	0.0148828	SN	SN
1946	3R	CG9727	CG10267	711							-0.275696	0.00446092	SN	SN
1947	3L	CG10269	CG7386	713							0.0795025	0.229469
1948	3R	CG14696	CG4674	713							-0.147733	0.0835474
1949	2L	CG16890	CG31731	713
1950	3L	CG7656	CG32149	714
1951	X	CG14818	CG14806	715				0.368835	0.0318559	SP	-0.203196	0.0280782	SN	SP or SN
1952	2R	CG13745	CG13748	716				0.195689	0.169018		0.0022544	0.491636
1953	3R	CG6276	CG4913	716	-0.0794102	0.187415					-0.342558	0.000508073	SN	SN
1954	2R	CG8386	CG8389	717							0.560879	5.43e-09	SP	SP
1955	3R	CG2246	CG31021	717
1956	2L	CG3326	CG8837	718							-0.516172	1.13e-07	SN	SN
1957	2R	CG15066	CG18108	720				0.963876	1.33e-15	SP	0.892526	0	SP	SP
1958	3L	CG10840	CG11513	721				-0.0113326	0.478091		0.119836	0.131658
1959	2L	CG31712	CG4619	723
1960	X	CG3314	CG3929	725	-0.0478028	0.276726					0.256995	0.00752454	SP	SP
1961	3R	CG4159	CG5206	726							0.747335	0	SP	SP
1962	2R	CG14743	CG8577	727							0.248	0.00955726	SP	SP
1963	3R	CG2182	CG1109	728	0.656736	0	SP				0.898506	0	SP	SP
1964	3L	CG6310	CG33048	730
1965	2L	CG9553	CG9075	734							0.69026	3.63e-14	SP	SP
1966	2R	CG14492	CG14491	736				0.186561	0.180742		0.227923	0.0158497	SP	SP
1967	3R	CG9474	CG8478	736							0.582696	1.04e-09	SP	SP
1968	3R	CG5778	CG5791	736							0.891566	0	SP	SP
1969	X	CG7206	CG7113	737	-0.306767	3.78e-05	SN				-0.64981	2.79e-12	SN	SN
1970	3L	CG9655	CG14084	738							0.361824	0.000246978	SP	SP
1971	3R	CG14895	CG10405	739				0.157087	0.221728		0.239812	0.0118013	SP	SP
1972	2L	CG33303	CG13140	740
1973	2R	CG1429	CG12130	741	0.219371	0.0028082	SP				-0.00940353	0.465153		SP
1974	2L	CG9596	CG31911	742
1975	2L	CG7134	CG7123	743	-0.318573	2.02e-05	SN				-0.47299	1.43e-06	SN	SN
1976	2L	CG15624	CG3047	744							-0.18279	0.0432151	SN	SN
1977	2L	CG9088	CG9093	746							0.193711	0.034463	SP	SP
1978	2R	CG10246	CG10245	748				-0.43161	0.0138444	SN	0.690903	3.38e-14	SP	SP or SN
1979	2R	CG11159	CG11136	748				-0.0751273	0.357648		0.365811	0.000211512	SP	SP
1980	3R	CG9925	CG3041	748	0.587225	1.11e-16	SP				0.603657	1.9e-10	SP	SP
1981	2R	CG4038	CG15655	749							-0.587369	7.22e-10	SN	SN
1982	3L	CG7445	CG7646	749							0.299901	0.00214978	SP	SP
1983	3R	CG15922	CG5191	749							0.176203	0.0492929	SP	SP
1984	2L	CG17239	CG17234	749
1985	2L	CG10223	CG10026	749				0.172398	0.199849		-0.80848	4.89e-22	SN	SN
1986	3L	CG11259	CG11267	750	-0.143962	0.0437019	SN	0.457797	0.00934393	SP	0.482495	8.42e-07	SP	SP or SN
1987	3R	CG31405	CG12807	750
1988	2R	CG10497	CG15667	751				-0.14801	0.235277		0.190511	0.0368646	SP	SP
1989	3L	CG10475	CG6586	752							-0.596692	3.4e-10	SN	SN
1990	X	CG3171	CG15779	752							-0.161943	0.064735
1991	X	CG15929	CG15771	754				-0.190377	0.175784		-0.443663	6.66e-06	SN	SN
1992	3L	CG10578	CG5486	756	0.0173052	0.416483					-0.210108	0.0240629	SN	SN
1993	3L	CG7445	CG7641	756							-0.313727	0.0013775	SN	SN
1994	3L	CG10483	CG32407	757
1995	3L	CG11597	CG7283	757							0.0174433	0.435556
1996	2R	CG8830	CG8529	758	-0.492415	2.49e-11	SN				0.411232	3.12e-05	SP	SP or SN
1997	3R	CG14374	CG14377	759				0.210518	0.150973		0.736819	1.11e-16	SP	SP
1998	3L	CG11594	CG32261	760
1999	3L	CG10140	CG14109	760				0.628216	0.000294704	SP	0.623305	3.43e-11	SP	SP
[truncated: 200 more rows]
