# Supplementary material for: A comparative analysis of divergently-paired genes (DPGs) among Drosophila and vertebrate genomes
Source: BMC Evol Biol. 2009 Mar 11;9:55. doi: 10.1186/1471-2148-9-55 (PMC2670823; doi:10.1186/1471-2148-9-55)
Supplement: Additional file 7 — Table S5. the significantly overrepresented GO terms in DPGs [file 1471-2148-9-55-S7.xls]

## Sheet: H.sapiens
GO-ID	p-value	corr p-value	# selected	# total	Description	Classification
GO:0005622	6.387e-34	7.7922e-32	1154	8724	intracellular	C
GO:0043226	2.1571e-33	1.3159e-31	979	7069	organelle	C
GO:0005739	5.9868e-22	2.4347e-20	175	803	mitochondrion	C
GO:0005634	7.1038e-18	2.1667e-16	583	4123	nucleus	C
GO:0005737	1.6155e-17	3.9419e-16	580	4112	cytoplasm	C
GO:0044238	1.4303e-16	2.9083e-15	938	7394	primary metabolic process	P
GO:0008152	2.2268e-16	3.881e-15	1016	8144	metabolic process	P
GO:0006259	1.2796e-15	1.8259e-14	146	719	DNA metabolic process	P
GO:0009719	1.347e-15	1.8259e-14	83	317	response to endogenous stimulus	P
GO:0006139	3.324e-15	4.0553e-14	511	3617	nucleobase, nucleoside, nucleotide and nucleic acid metabolic process	P
GO:0043234	2.6723e-14	2.9638e-13	323	2088	protein complex	C
GO:0005694	3.9568e-14	4.0227e-13	80	317	chromosome	C
GO:0003676	1.3429e-11	1.2603e-10	467	3405	nucleic acid binding	F
GO:0003723	1.4743e-10	1.2847e-09	120	642	RNA binding	F
GO:0016043	2.1333e-10	1.7351e-09	278	1869	cellular component organization and biogenesis	P
GO:0006996	3.9068e-10	2.9789e-09	167	1000	organelle organization and biogenesis	P
GO:0003824	2.6024e-09	1.8676e-08	645	5114	catalytic activity	F
GO:0005730	9.838e-08	6.668e-07	38	147	nucleolus	C
GO:0019538	1.6159e-07	1.0375e-06	436	3362	protein metabolic process	P
GO:0015031	3.4832e-07	2.1248e-06	109	648	protein transport	P
GO:0009058	7.8223e-07	4.5444e-06	206	1431	biosynthetic process	P
GO:0007028	1.3135e-06	7.2838e-06	26	91	cytoplasm organization and biogenesis	P
GO:0005654	3.6355e-05	0.00019284	68	399	nucleoplasm	C
GO:0007049	5.4249e-05	0.00027576	121	819	cell cycle	P
GO:0008370	7.0501e-05	0.00034405	45	239	obsolete cellular component	C
GO:0000228	9.6672e-05	0.00045361	21	83	nuclear chromosome	C
GO:0006416	0.00011786	0.00053257	115	785	protein biosynthesis	P
GO:0005815	0.00013926	0.00060679	20	79	microtubule organizing center	C
GO:0009055	0.00020546	0.00085449	37	193	electron carrier activity	F
GO:0004518	0.00021012	0.00085449	31	152	nuclease activity	F
GO:0016740	0.00023825	0.00093762	222	1703	transferase activity	F
GO:0003677	0.00026497	0.0010102	284	2248	DNA binding	F
GO:0000166	0.00033877	0.0012524	265	2089	nucleotide binding	F
GO:0006091	0.0013663	0.0049025	92	646	generation of precursor metabolites and energy	P
GO:0006118	0.0024697	0.0086087	61	406	electron transport	P
GO:0005829	0.0026077	0.0088372	65	439	cytosol	C
GO:0005794	0.0027069	0.0089254	54	352	Golgi apparatus	C
GO:0005783	0.0037035	0.01189	92	668	endoplasmic reticulum	C
GO:0006464	0.0038623	0.012082	195	1557	protein modification	P
GO:0006950	0.0044219	0.013487	121	918	response to stress	P
GO:0005515	0.0063593	0.018923	655	5793	protein binding	F
GO:0005623	0.0065834	0.019123	1378	12738	cell	C
GO:0006519	0.0073115	0.020744	49	329	amino acid and derivative metabolic process	P
GO:0007582	0.013846	0.038392	1304	12059	physiological process	P
GO:0005777	0.014411	0.03907	16	85	peroxisome	C
GO:0008135	0.018034	0.047829	19	109	translation factor activity, nucleic acid binding	F
GO:0009056	0.018692	0.048521	86	659	catabolic process	P

## Sheet: M.musculus
GO-ID	p-value	corr p-value	# selected	# total	Description	Classification
GO:0005622	1.6009e-52	1.368e-50	978	8608	intracellular	C
GO:0043226	2.1887e-52	1.368e-50	834	6877	organelle	C
GO:0005634	2.9258e-35	1.2191e-33	506	3839	nucleus	C
GO:0044238	2.898e-27	9.0562e-26	788	7312	primary metabolic process	P
GO:0006139	2.6211e-25	6.5528e-24	436	3453	nucleobase, nucleoside, nucleotide and nucleic acid metabolic process	P
GO:0008152	1.4598e-24	3.0412e-23	842	8096	metabolic process	P
GO:0006259	2.0437e-21	3.6494e-20	135	714	DNA metabolic process	P
GO:0005737	3.2087e-21	5.0136e-20	481	4097	cytoplasm	C
GO:0005739	2.477e-17	3.4403e-16	144	870	mitochondrion	C
GO:0003824	2.1487e-16	2.6858e-15	584	5492	catalytic activity	F
GO:0005694	2.5644e-14	2.914e-13	77	380	chromosome	C
GO:0003676	3.8808e-14	4.0425e-13	390	3444	nucleic acid binding	F
GO:0009719	4.2787e-14	4.1141e-13	62	273	response to endogenous stimulus	P
GO:0043234	3.6607e-11	3.2685e-10	268	2287	protein complex	C
GO:0003723	8.5217e-11	7.1015e-10	93	580	RNA binding	F
GO:0019538	2.1285e-09	1.6629e-08	370	3498	protein metabolic process	P
GO:0000166	2.6189e-09	1.9257e-08	240	2085	nucleotide binding	F
GO:0006996	3.4782e-09	2.4154e-08	153	1195	organelle organization and biogenesis	P
GO:0016043	5.1234e-09	3.3707e-08	244	2143	cell organization and biogenesis	P
GO:0015031	5.2116e-08	3.2573e-07	96	685	protein transport	P
GO:0005488	3.5213e-07	2.096e-06	1003	11332	binding	F
GO:0007028	7.5101e-07	4.2671e-06	31	149	cytoplasm organization and biogenesis	P
GO:0016740	8.3268e-07	4.5254e-06	207	1873	transferase activity	F
GO:0003677	1.1429e-06	5.9528e-06	221	2033	DNA binding	F
GO:0008370	1.6305e-06	8.1523e-06	45	267	obsolete cellular component	C
GO:0007049	1.9008e-05	9.1384e-05	93	752	cell cycle	P
GO:0005730	3.1968e-05	0.000148	27	145	nucleolus	C
GO:0016787	4.0633e-05	0.0001814	233	2276	hydrolase activity	F
GO:0000228	4.7424e-05	0.00020441	20	94	nuclear chromosome	C
GO:0006464	0.00033143	0.0013263	162	1558	protein modification	P
GO:0006950	0.00033626	0.0013263	98	866	response to stress	P
GO:0005829	0.00034372	0.0013263	55	427	cytosol	C
GO:0005815	0.00035015	0.0013263	16	77	microtubule organizing center	C
GO:0004518	0.00039537	0.0014536	26	159	nuclease activity	F
GO:0005783	0.0014103	0.0050369	74	649	endoplasmic reticulum	C
GO:0007582	0.0016337	0.0056727	1111	13175	physiological process	P
GO:0005777	0.0020806	0.0069692	15	82	peroxisome	C
GO:0005515	0.0021186	0.0069692	493	5513	protein binding	F
GO:0005623	0.0023016	0.007377	1173	13996	cell	C
GO:0006416	0.0029041	0.0090754	89	828	protein biosynthesis	P
GO:0009058	0.002988	0.0091099	147	1470	biosynthesis	P
GO:0008135	0.0030899	0.0091962	21	137	translation factor activity, nucleic acid binding	F
GO:0045182	0.0039887	0.011595	22	149	translation regulator activity	F
GO:0005794	0.0056823	0.016143	41	339	Golgi apparatus	C
GO:0006350	0.0074327	0.020646	218	2326	transcription	P

## Sheet: G.gallus
GO-ID	p-value	corr p-value	# selected	# total	Description	Classification
GO:0009719	5.2129e-08	5.7342e-06	23	65	response to endogenous stimulus	P
GO:0006416	1.9043e-06	0.00010474	49	240	protein biosynthesis	P
GO:0009058	3.2277e-06	0.00011835	80	470	biosynthetic process	P
GO:0006259	4.4961e-06	0.00012364	43	206	DNA metabolic process	P
GO:0005737	2.9089e-05	0.00063996	99	649	cytoplasm	C
GO:0043234	0.00011055	0.0020268	82	533	protein complex	C
GO:0008152	0.00017797	0.0026659	368	3097	metabolic process	P
GO:0006950	0.00019388	0.0026659	27	127	response to stress	P
GO:0000166	0.00052657	0.0064358	154	1172	nucleotide binding	F
GO:0007582	0.00068706	0.0075577	478	4204	physiological process	P
GO:0003824	0.00085835	0.0085835	284	2363	catalytic activity	F
GO:0016043	0.0010335	0.0094735	53	336	cell organization and biogenesis	P
GO:0005840	0.0014881	0.012592	21	102	ribosome	C
GO:0008370	0.0022462	0.017649	14	59	obsolete cellular component	C
GO:0019538	0.0030665	0.022488	158	1256	protein metabolic process	P
GO:0044238	0.0047366	0.032141	310	2671	primary metabolic process	P
GO:0007028	0.0049672	0.032141	5	12	cytoplasm organization and biogenesis	P
GO:0006091	0.0062531	0.036273	37	236	generation of precursor metabolites and energy	P
GO:0008135	0.0062653	0.036273	9	34	translation factor activity, nucleic acid binding	F
GO:0005829	0.0067588	0.037173	12	53	cytosol	C
GO:0045182	0.0076791	0.040224	9	35	translation regulator activity	F

## Sheet: D.melanogaster
GO-ID	p-value	corr p-value	# selected	# total	Description	Classification
GO:0005622	8.6882e-98	1.0513e-95	1467	3807	intracellular	C
GO:0043226	6.5472e-86	3.9611e-84	1189	2961	organelle	C
GO:0005488	1.3756e-80	5.5483e-79	1565	4317	binding	F
GO:0043234	6.1866e-72	1.8715e-70	770	1737	protein complex	C
GO:0007582	1.4716e-70	3.5612e-69	2430	7879	physiological process	P
GO:0005623	1.07e-58	2.1579e-57	1737	5202	cell	C
GO:0008152	1.8486e-58	3.1954e-57	1845	5619	metabolic process	P
GO:0044238	2.4358e-57	3.6842e-56	1700	5079	primary metabolic process	P
GO:0003676	3.6982e-56	4.9721e-55	765	1843	nucleic acid binding	F
GO:0006139	6.6875e-54	8.0918e-53	793	1951	nucleobase, nucleoside, nucleotide and nucleic acid metabolic process	P
GO:0005634	6.8312e-44	7.5143e-43	694	1728	nucleus	C
GO:0005737	8.0222e-36	8.089e-35	684	1777	cytoplasm	C
GO:0015031	3.8348e-32	3.5693e-31	261	526	protein transport	P
GO:0003723	8.6697e-31	7.4931e-30	213	405	RNA binding	F
GO:0016043	2.5848e-30	2.085e-29	611	1601	cell organization and biogenesis	P
GO:0000166	5.1502e-30	3.8949e-29	383	891	nucleotide binding	F
GO:0003824	2.1212e-28	1.5098e-27	1307	4044	catalytic activity	F
GO:0005654	1.17e-27	7.8649e-27	147	252	nucleoplasm	C
GO:0019538	3.1532e-23	2.0081e-22	853	2512	protein metabolic process	P
GO:0050789	5.1593e-22	3.1214e-21	597	1658	regulation of biological process	P
GO:0006996	1.0667e-20	6.1463e-20	343	854	organelle organization and biogenesis	P
GO:0005840	7.0601e-20	3.883e-19	114	203	ribosome	C
GO:0005515	5.7178e-18	3.0081e-17	466	1280	protein binding	F
GO:0006464	4.7673e-17	2.4035e-16	339	881	protein modification	P
GO:0006259	1.0232e-16	4.9525e-16	202	464	DNA metabolic process	P
GO:0005694	7.1665e-14	3.3352e-13	98	191	chromosome	C
GO:0016740	8.3897e-14	3.7598e-13	374	1036	transferase activity	F
GO:0005739	1.026e-13	4.4337e-13	210	515	mitochondrion	C
GO:0003682	3.5749e-13	1.4916e-12	55	87	chromatin binding	F
GO:0006350	6.7154e-13	2.7085e-12	373	1046	transcription	P
GO:0009058	4.5556e-12	1.7781e-11	414	1196	biosynthetic process	P
GO:0009719	2.209e-11	8.3527e-11	72	136	response to endogenous stimulus	P
GO:0006950	2.684e-11	9.8414e-11	117	260	response to stress	P
GO:0016787	2.4733e-09	8.8021e-09	604	1909	hydrolase activity	F
GO:0030528	3.2254e-09	1.1151e-08	294	842	transcription regulator activity	F
GO:0006416	5.0096e-09	1.6838e-08	262	739	protein biosynthesis	P
GO:0003677	6.3054e-09	2.062e-08	303	877	DNA binding	F
GO:0007010	5.7656e-08	1.8359e-07	179	484	cytoskeleton organization and biogenesis	P
GO:0007049	2.7151e-07	8.4239e-07	229	658	cell cycle	P
GO:0006810	3.9294e-07	1.1886e-06	485	1544	transport	P
GO:0005198	4.4623e-07	1.3169e-06	258	759	structural molecule activity	F
GO:0005794	5.2064e-07	1.4999e-06	49	99	Golgi apparatus	C
GO:0004518	5.8166e-07	1.6368e-06	50	102	nuclease activity	F
GO:0005783	1.7579e-06	4.8343e-06	55	119	endoplasmic reticulum	C
GO:0008150	1.3023e-05	3.5018e-05	2709	10126	biological_process	P
GO:0005635	1.8706e-05	4.9206e-05	33	65	nuclear envelope	C
GO:0009056	2.4057e-05	6.1934e-05	122	337	catabolic process	P
GO:0003674	2.9178e-05	7.3552e-05	2711	10145	molecular_function	F
GO:0000228	4.0858e-05	0.00010089	27	51	nuclear chromosome	C
GO:0005856	4.6094e-05	0.00011155	109	299	cytoskeleton	C
GO:0008371	8.1897e-05	0.0001943	82	216	obsolete biological process	P
GO:0008092	0.00071653	0.0016673	86	242	cytoskeletal protein binding	F
GO:0045182	0.0010751	0.0024546	38	92	translation regulator activity	F
GO:0006091	0.0011919	0.0026707	168	524	generation of precursor metabolites and energy	P
GO:0008370	0.0012804	0.002817	43	108	obsolete cellular component	C
GO:0009055	0.0022397	0.0048394	28	65	electron carrier activity	F
GO:0008135	0.0035337	0.0075013	35	88	translation factor activity, nucleic acid binding	F
GO:0005815	0.004186	0.0087328	19	41	microtubule organizing center	C
GO:0016023	0.0061446	0.012602	21	48	cytoplasmic membrane-bound vesicle	C
GO:0016301	0.0094863	0.019131	136	436	kinase activity	F
GO:0005777	0.0097276	0.019296	16	35	peroxisome	C
GO:0004672	0.010027	0.019568	104	325	protein kinase activity	F
GO:0007028	0.010548	0.020259	23	56	cytoplasm organization and biogenesis	P
GO:0005730	0.01125	0.020996	36	97	nucleolus	C
GO:0030234	0.011279	0.020996	120	382	enzyme regulator activity	F
GO:0003774	0.012516	0.022895	33	88	motor activity	F
GO:0003779	0.012785	0.022895	45	127	actin binding	F
GO:0008283	0.012866	0.022895	94	293	cell proliferation	P
GO:0008219	0.025265	0.044306	83	262	cell death	P
GO:0016265	0.027672	0.047834	83	263	death	P

## Sheet: C.elegans
GO-ID	p-value	corr p-value	# selected	# total	Description	Classification
GO:0009790	1.9929e-50	2.1324e-48	755	2332	embryonic development	P
GO:0007275	2.2515e-38	1.2046e-36	875	3001	development	P
GO:0040007	1.9301e-18	6.8839e-17	528	1813	growth	P
GO:0000003	2.7162e-18	7.2659e-17	446	1477	reproduction	P
GO:0008371	2.0733e-06	4.4368e-05	44	105	obsolete biological process	P
GO:0050789	1.2977e-05	0.00023142	438	1727	regulation of biological process	P
GO:0008150	0.00021394	0.0032703	1295	5749	biological_process	P
GO:0007610	0.00088288	0.011809	260	1020	behavior	P
GO:0006996	0.0015178	0.018045	56	179	organelle organization and biogenesis	P
GO:0003723	0.0033941	0.036316	22	58	RNA binding	F

## Sheet: S.cerevisiae
GO-ID	p-value	corr p-value	# selected	# total	Description	Classification
GO:0005622	1.6185e-08	1.8937e-06	2091	4553	intracellular	C
GO:0043226	5.9341e-08	3.4715e-06	1723	3693	organelle	C
GO:0005654	1.8499e-07	6.8182e-06	185	319	nucleoplasm	C
GO:0005634	2.331e-07	6.8182e-06	911	1865	nucleus	C
GO:0043234	3.3134e-06	7.7533e-05	697	1415	protein complex	C
GO:0019538	8.4537e-06	0.00016485	516	1029	protein metabolic process	P
GO:0006139	1.023e-05	0.00017098	677	1380	nucleobase, nucleoside, nucleotide and nucleic acid metabolic process	P
GO:0006996	0.00014366	0.0020179	537	1096	organelle organization and biogenesis	P
GO:0044238	0.00015522	0.0020179	1205	2581	primary metabolic process	P
GO:0005515	0.00026689	0.0031226	268	522	protein binding	F
GO:0005623	0.00047258	0.0050266	2222	4944	cell	C
GO:0005488	0.00098315	0.0095366	525	1087	binding	F
GO:0006350	0.0010596	0.0095366	260	514	transcription	P
GO:0008152	0.0018038	0.014473	1316	2862	metabolic process	P
GO:0006464	0.0018555	0.014473	238	471	protein modification	P
GO:0006259	0.0024818	0.017879	245	488	DNA metabolic process	P
GO:0007582	0.0025978	0.017879	1903	4213	physiological process	P
GO:0009607	0.0061165	0.039757	16	22	response to biotic stimulus	P
GO:0005941	0.0077158	0.047513	8	9	unlocalized protein complex	C
GO:0016740	0.0082466	0.048242	309	636	transferase activity	F
GO:0016043	0.008886	0.049508	799	1720	cellular component organization and biogenesis	P

## Sheet: A.thaliana
GO-ID	p-value	corr p-value	# selected	# total	Description	Classification
GO:0005737	6.6533e-30	8.0505e-28	1589	6784	cytoplasm	C
GO:0043226	2.6107e-23	1.5795e-21	1735	7724	organelle	C
GO:0005622	1.9748e-21	7.9649e-20	1855	8403	intracellular	C
GO:0006416	1.2117e-17	3.6655e-16	335	1164	protein biosynthesis	P
GO:0009536	3.7529e-13	9.0821e-12	742	3150	plastid	C
GO:0009058	4.3756e-11	8.8242e-10	476	1945	biosynthetic process	P
GO:0030533	5.7392e-10	9.9207e-09	181	631	triplet codon-amino acid adaptor activity	F
GO:0005739	1.4988e-09	2.267e-08	613	2650	mitochondrion	C
GO:0043234	2.1979e-08	2.9549e-07	275	1083	protein complex	C
GO:0005840	7.2854e-08	8.8153e-07	104	339	ribosome	C
GO:0005198	2.2937e-06	2.523e-05	114	405	structural molecule activity	F
GO:0019538	7.7126e-05	0.00077769	641	3004	protein metabolic process	P
GO:0006996	0.00012715	0.0011835	111	427	organelle organization and biogenesis	P
GO:0007028	0.00017706	0.0015303	36	107	cytoplasm organization and biogenesis	P
GO:0006259	0.00019365	0.0015621	76	275	DNA metabolic process	P
GO:0009579	0.0011069	0.0082648	62	228	thylakoid	C
GO:0015031	0.0011612	0.0082648	53	189	protein transport	P
GO:0003723	0.0034489	0.023184	79	316	RNA binding	F

## Sheet: Statistics
GO-ID	Description	H.sapiens	M.musculus	G.gallus	D.melanogaster	C.elegans	S.cerevisiae	A.thaliana	Classification
GO:0006259	DNA metabolic process	√	√	√	√		√	√	P
GO:0006996	organelle organization and biogenesis	√	√		√	√	√	√	P
GO:0019538	protein metabolic process	√	√	√	√		√	√	P
GO:0043234	protein complex	√	√	√	√		√	√	C
GO:0007028	cytoplasm organization and biogenesis	√	√	√	√			√	P
GO:0008152	metabolic process	√	√	√	√		√		P
GO:0009058	biosynthetic process	√	√	√	√			√	P
GO:0016043	cellular component organization and biogenesis	√	√	√	√		√		P
GO:0044238	primary metabolic process	√	√	√	√		√		P
GO:0005622	intracellular	√	√		√		√	√	C
GO:0005737	cytoplasm	√	√	√	√			√	C
GO:0043226	organelle	√	√		√		√	√	C
GO:0003723	RNA binding	√	√		√	√		√	F
GO:0006139	nucleobase, nucleoside, nucleotide and nucleic acid metabolic process	√	√		√		√		P
GO:0006464	protein modification	√	√		√		√		P
GO:0006950	response to stress	√	√	√	√				P
GO:0009719	response to endogenous stimulus	√	√	√	√				P
GO:0015031	protein transport	√	√		√			√	P
GO:0005623	cell	√	√		√		√		C
GO:0005634	nucleus	√	√		√		√		C
GO:0005739	mitochondrion	√	√		√			√	C
GO:0000166	nucleotide binding	√	√	√	√				F
GO:0003824	catalytic activity	√	√	√	√				F
GO:0005515	protein binding	√	√		√		√		F
GO:0008135	translation factor activity, nucleic acid binding	√	√	√	√				F
GO:0016740	transferase activity	√	√		√		√		F
GO:0006091	generation of precursor metabolites and energy	√		√	√				P
GO:0006350	transcription		√		√		√		P
GO:0007049	cell cycle	√	√		√				P
GO:0000228	nuclear chromosome	√	√		√				C
GO:0005654	nucleoplasm	√			√		√		C
GO:0005694	chromosome	√	√		√				C
GO:0005730	nucleolus	√	√		√				C
GO:0005777	peroxisome	√	√		√				C
GO:0005783	endoplasmic reticulum	√	√		√				C
GO:0005794	Golgi apparatus	√	√		√				C
GO:0005815	microtubule organizing center	√	√		√				C
GO:0005829	cytosol	√	√	√					C
GO:0005840	ribosome			√	√			√	C
GO:0003676	nucleic acid binding	√	√		√				F
GO:0003677	DNA binding	√	√		√				F
GO:0004518	nuclease activity	√	√		√				F
GO:0005488	binding		√		√		√		F
GO:0045182	translation regulator activity		√	√	√				F
GO:0008150	biological_process				√	√			P
GO:0009056	catabolic process	√			√				P
GO:0050789	regulation of biological process				√	√			P
GO:0005198	structural molecule activity				√			√	F
GO:0009055	electron carrier activity	√			√				F
GO:0016787	hydrolase activity		√		√				F
GO:0000003	reproduction					√			P
GO:0006118	electron transport	√							P
GO:0006519	amino acid and derivative metabolic process	√							P
GO:0006810	transport				√				P
GO:0007010	cytoskeleton organization and biogenesis				√				P
GO:0007275	multicellular organismal development					√			P
GO:0007610	behavior					√			P
GO:0008219	cell death				√				P
GO:0008283	cell proliferation				√				P
GO:0009607	response to biotic stimulus						√		P
GO:0009790	embryonic development					√			P
GO:0016265	death				√				P
GO:0040007	growth					√			P
GO:0005635	nuclear envelope				√				C
GO:0005856	cytoskeleton				√				C
GO:0005941	unlocalized protein complex						√		C
GO:0009536	plastid							√	C
GO:0009579	thylakoid							√	C
GO:0016023	cytoplasmic membrane-bound vesicle				√				C
GO:0003674	molecular_function				√				F
GO:0003682	chromatin binding				√				F
GO:0003774	motor activity				√				F
GO:0003779	actin binding				√				F
GO:0004672	protein kinase activity				√				F
GO:0008092	cytoskeletal protein binding				√				F
GO:0016301	kinase activity				√				F
GO:0030234	enzyme regulator activity				√				F
GO:0030528	transcription regulator activity				√				F
GO:0030533	triplet codon-amino acid adaptor activity							√	F
